# Supplementary material for: Glycoprotein-Notebook: A Pan-Cancer Glycoproteomic Database and Toolkit for Analysis of Protein Glycosylation Changes Associated With Cancer Phenotypes
Source: Mol Cell Proteomics. 2025 Oct 13;24(11):101089. doi: 10.1016/j.mcpro.2025.101089 (PMC12681939; doi:10.1016/j.mcpro.2025.101089)
Supplement: Supplementary Table S1 [file mmc3.xlsx]

## Sheet: readme
Samples	list all samples of tumor and non-tumor samples , including normal adjcent (NAT samples) and other type of normal tissues
Project	project name
ProjectID	project id, searchable in CPTAC data portal
Tumor_Samples	size of tumor samples
NAT_Samples	size of NAT samples
NormalDuct_Samples	size of normal duct samples (PDAC only)
Enriched_Normal_Samples	size of normal enriched samples (UCEC only)
Myometrium_Normal_Samples	size of normal mymetrium samples (UCEC only)
Normal_FT	size of normal fallopian tube samples ( OV only)
Statistics	summarize the number of identifications and FDR
Project	project name (PDAC_PandG_271_272 expression matrix was generated, but CCRCC_PandG_128_471 and UCEC_PandG_126_441_445 were only combined on ID levels to do the statistics of identifications, so the FDR values are NA)
ProjectID	project ID, searchable in CPTAC data portal
TMT_plex	TMT labeling method
Glycopeptide_FDR(%)	FDR on glycopeptide level
Peptide_FDR(%)	FDR o aggregated peptide leve
min_GPSM_per_peptide	GPQuest search parameters, every peptide requires at least 2-4 glycopeptide spectrum matchings to valid
Glycoproteins	number of identified glycoproteins
Glycopeptides	number of identified glycopeptides
Glycoforms	number of identified glycoforms
Glycosites	number of identified glycosites
Enrichment_Technology	technology for enrichment: P: Enrichment of Phosphopeptides by Fe-IMAC, G:glycopeptides were enriched with OASIS MAX solid-phase extraction (Waters). More technical details please refer to Liwei Cao et. al, Proteogenomic characterization of pancreatic ductal adenocarcinoma, Cell, 2021, https://doi.org/10.1016/j.cell.2021.08.023
GlycosylationEnzymes
PATH	Pathway of biosythetic glycosyaltion, including LLO, N-linked, and Common
PROTEIN	Gene names of glycosylation enzymes
STEP	Step in glycosylation biosynthesis
Monosaccharide	monosaccharide operated by the enzyme
Abbreviation	abbreviation of monosaccharide operated by the enzyme
Meta information of all cancer chorts
BRCA	BRC_P_PDC000121
CCRCC	for both CCRCC_G_PDC000471 and CCRCC_P_PDC000128
COAD	CRC_P_PDC000117
GBM	GBM_P_PDC000205
HNSCC	HNSCC_P_PDC000222
LSCC	LSCC_P_PDC000232
LUAD	LUAD_P_PDC000149
OV_Glyco	for OV_G_PDC000250
PDAC	for both PDAC_G_PDC000272 and PDAC_P_PDC000271
UCEC_confirm	for both UCEC_P_PDC000441 and UCEC_G_PDC000445
UCEC_discover	UCEC_P_PDC000126
Meta table columns
sample_id	sample id with column information
case_id	case id
data_type	pathological status (e.g. tumor, normal)
age	age
sex	sex
grade	grade
stage	stage
OS_days	overall survival days
OS_event	vital status (0 : alive, 1: dead)
PFS_days	progress free survival days
PFS_event	progress free survival event (0: progress free, 1: progress)
set_channel	experimental set and channel information
sample_type	sample type, including more details about normal sample decription
Subtype.Reported.Before	subtype reported in literature
Subtype.Membership	subtype membership score
Valid	sample qualified in study

## Sheet: Samples
Project	ProjectID	Tumor_Samples	NAT_Samples	NormalDuct_Samples	Enriched_Normal_Samples	Myometrium_Normal_Samples	Normal_FT
BRCA	BRC_P_PDC000121	130	18	NaN
CCRCC	CCRCC_G_PDC000471	103	80	NaN
CCRCC	CCRCC_P_PDC000128	103	80	NaN
COAD	CRC_P_PDC000117	97	100	NaN
GBM	GBM_P_PDC000205	99	10	NaN
HNSCC	HNSCC_P_PDC000222	108	62	NaN
LSCC	LSCC_P_PDC000232	108	99	NaN
LUAD	LUAD_P_PDC000149	110	101	NaN
OV	OVC_G_PDC000250	83	NaN	NaN			23
PDAC	PDAC_G_PDC000272	105	67	8
PDAC	PDAC_P_PDC000271	105	67	8
PDAC	PDAC_PandG_271_272	105	67	8
UCEC	UCEC_G_PDC000445	138	NaN	NaN	20	NaN
UCEC	UCEC_P_PDC000126	96	25	NaN	18	6
UCEC	UCEC_P_PDC000441	138	NaN	NaN	20	NaN

## Sheet: Statistics
Project	ProjectID	TMT_plex	Glycopeptide_FDR(%)	Peptide_FDR(%)	min_GPSM_per_peptide	Glycoproteins	Glycopeptides	Glycoforms	Glycosites	Enrichment_Technology
BRCA	BRC_P_PDC000121	10	0.74	5.75	2	5035	68106	61653	7961	P
CCRCC	CCRCC_G_PDC000471	10	0.71	7.84	2	6043	103571	97023	10255	G
CCRCC	CCRCC_P_PDC000128	10	0.85	7.2	2	7280	113794	108627	12806	P
CCRCC	CCRCC_PandG_128_471	10	NA	NA	NA	8871	191746	181210	17062	Combined
COAD	CRC_P_PDC000117	10	0.62	4.97	2	2026	21107	19653	2986	P
GBM	GBM_P_PDC000205	11	0.61	6.54	2	1940	28285	27458	3252	P
HNSCC	HNSCC_P_PDC000222	11	0.73	6.23	2	5673	80619	76569	9304	P
LSCC	LSCC_P_PDC000232	11	0.83	6.59	2	5048	65747	62833	8268	P
LUAD	LUAD_P_PDC000149	10	0.82	6.8	2	6821	102888	97963	11843	P
OV	OVC_G_PDC000250	10	0.62	4.45	4	654	6100	5869	881	P
PDAC	PDAC_G_PDC000272	11	0.62	7.04	3	2648	53628	50602	4300	G
PDAC	PDAC_P_PDC000271	11	0.99	8.59	2	4157	71329	67196	6445	P
PDAC	PDAC_PandG_271_272	11	0.64	8.51	3	4356	104412	97696	7060	Combined
UCEC	UCEC_G_PDC000445	11	0.95	7.9	2	3593	52804	50903	5712	G
UCEC	UCEC_P_PDC000126	10	0.45	4.05	2	1881	22625	22036	2889	P
UCEC	UCEC_P_PDC000441	11	0.72	6.17	2	1939	20714	20103	2952	P
UCEC	UCEC_PandG_126_441_445	10 or 11	NA	NA	NA	4641	71197	69086	7571	Combined

## Sheet: GlycosylationEnzymes
PATH	PROTEIN	STEP	Monosaccharide	Abbreviation
LLO	ALG5	1	"+Glu"	+H
LLO	DPM1	2	"+Man"	+H
LLO	DPM2	2	"+Man"	+H
LLO	DPM3	2	"+Man"	+H
LLO	DOLK	3	"+P"
LLO	DPAGT1	4	"+GlcNAc"	+N
LLO	ALG13	5	"+GlcNAc"	+N
LLO	ALG14	6	"+GlcNAc"	+N
LLO	ALG1	7	"+Man"	+H
LLO	ALG2	8	"+Man"	+H
LLO	ALG11	9	"+Man"	+H
LLO	RFT1	10
LLO	ALG3	11	"+Man"	+H
LLO	ALG9	12	"+Man"	+H
LLO	ALG12	13	"+Man"	+H
LLO	ALG6	14	"+Glu"	+H
LLO	ALG8	15	"+Glu"	+H
LLO	ALG10	16	"+Glu"	+H
LLO	RPN1	17
LLO	RPN2	17
LLO	DDOST	17
LLO	DAD1	17
LLO	STT3A	17
LLO	STT3B	17
LLO	TUSC3	17
LLO	OST4	17
N-linked	MOGS	1	"-Glu"	-H
N-linked	GANAB	2	"-Glu"	-H
N-linked	PRKCSH	2	"-Glu"	-H
N-linked	UGGT1	3	"+Glu"	+H
N-linked	UGGT2	3	"+Glu"	+H
N-linked	MANEA	4	"-Man"	-H
N-linked	MAN1B1	5	"-Man"	-H
N-linked	MAN2C1	6	"-Man"	-H
N-linked	MAN1A1	7	"-Man"	-H
N-linked	MAN1A2	7	"-Man"	-H
N-linked	MAN1C1	7	"-Man"	-H
N-linked	MGAT1	8	"+GlcNAc"	+N
N-linked	B3GALT1	9	"+Gal"	+H
N-linked	B3GALT2	9	"+Gal"	+H
N-linked	B3GALT5	9	"+Gal"	+H
N-linked	B4GALT1	10	"+Gal"	+H
N-linked	B4GALT2	10	"+Gal"	+H
N-linked	B4GALT3	10	"+Gal"	+H
N-linked	B4GALT4	10	"+Gal"	+H
N-linked	B4GALT5	10	"+Gal"	+H
N-linked	MGAT3	11	"+GlcNAc"	+N
N-linked	MAN2A1	12	"-Man"	-H
N-linked	MAN2A2	12	"-Man"	-H
N-linked	FUT8	13	"+Fuc"	+F
N-linked	MGAT2	14	"+GlcNAc"	+N
N-linked	MGAT4A	15	"+GlcNAc"	+N
N-linked	MGAT4B	15	"+GlcNAc"	+N
N-linked	MGAT4C	15	"+GlcNAc"	+N
N-linked	MGAT5	16	"+GlcNAc"	+N
N-linked	MGAT5B	16	"+GlcNAc"	+N
N-linked	MGAT4C	17	"+GlcNAc"	+N
N-linked	GNPTAB	18	"+P-GlcNAc"
N-linked	GNPTG	18	"+P-GlcNAc"
N-linked	NAGPA	19	"-GlcNAc"	-N
Common	B4GALNT3	1	"+GalNAc"	+N
Common	B4GALNT4	1	"+GalNAc"	+N
Common	ST6GALNAC1	2	"+Neu5Ac"	+S
Common	ST6GALNAC2	2	"+Neu5Ac"	+S
Common	ST6GALNAC3	2	"+Neu5Ac"	+S
Common	ST6GALNAC4	2	"+Neu5Ac"	+S
Common	ST6GALNAC5	2	"+Neu5Ac"	+S
Common	ST6GALNAC6	2	"+Neu5Ac"	+S
Common	ST3GAL1	3	"+Neu5Ac"	+S
Common	ST3GAL2	3	"+Neu5Ac"	+S
Common	ST3GAL3	3	"+Neu5Ac"	+S
Common	ST3GAL4	3	"+Neu5Ac"	+S
Common	ST3GAL5	3	"+Neu5Ac"	+S
Common	ST3GAL6	3	"+Neu5Ac"	+S
Common	FUT4	4	"+Fuc"	+F
Common	FUT6	4	"+Fuc"	+F
Common	FUT7	4	"+Fuc"	+F
Common	FUT9	4	"+Fuc"	+F
Common	FUT10	4	"+Fuc"	+F
Common	FUT11	4	"+Fuc"	+F
Common	B4GALT1	5	"+Gal"	+H
Common	B4GALT2	5	"+Gal"	+H
Common	B4GALT3	5	"+Gal"	+H
Common	B4GALT4	5	"+Gal"	+H
Common	B4GALT5	5	"+Gal"	+H
Common	NOT IN HUMAN	6
Common	ST6GAL1	7	"+Neu5Ac"	+S
Common	ST6GAL2	7	"+Neu5Ac"	+S
Common	B4GALT1	8	"+Gal"	+H
Common	B4GALT2	8	"+Gal"	+H
Common	B4GALT3	8	"+Gal"	+H
Common	A4GALT	9	"+Gal"	+H
Common	ABO	10	"+Gal";"+GalNAc"	+H or +N
Common	ABO	11	"+Gal";"+GalNAc"	+H or +N
Common	GAL3ST1	12	"+SO4"
Common	FUT1	13	"+Fuc"	+F
Common	FUT2	13	"+Fuc"	+F
Common	CHST2	14	"+SO4"
Common	CHST4	14	"+SO4"
Common	B3GNT2	15	"+GlcNAc"	+N
Common	B3GNT4	15	"+GlcNAc"	+N
Common	B3GNT5	15	"+GlcNAc"	+N
Common	B3GNT8	15	"+GlcNAc"	+N
Common	B3GNT3	16	"+GlcNAc"	+N
Common	GCNT2	17	"+GlcNAc"	+N
Common	GCNT3	17	"+GlcNAc"	+N
Common	B3GAT1	18	"+GlcA"
Common	B3GAT2	18	"+GlcA"
Common	CHST10	19	"+SO4"
Common	B4GALNT1	20	"+GalNAc"	+N
Common	B4GALNT2	20	"+GalNAc"	+N
Common	ST8SIA1	21	"+Neu5Ac"	+S
Common	ST8SIA2	21	"+Neu5Ac"	+S
Common	ST8SIA3	21	"+Neu5Ac"	+S
Common	ST8SIA4	21	"+Neu5Ac"	+S
Common	ST8SIA5	21	"+Neu5Ac"	+S
Common	ST8SIA6	21	"+Neu5Ac"	+S
Common	ST8SIA2	22	"+Neu5Ac"	+S
Common	ST8SIA4	22	"+Neu5Ac"	+S
Common	B3GALT1	23	"+Gal"	+H
Common	B3GALT2	23	"+Gal"	+H
Common	B3GALT5	23	"+Gal"	+H
Common	FUT3	24	"+Fuc"	+F
Common	B3GALNT2	25	"+GalNAc"	+N
Common	B3GALT4	26	"+Gal"	+H
Common	B3GALT5	26	"+Gal"	+H
Common	CHST8	27	"+SO4"
Common	CHST9	27	"+SO4"

## Sheet: BRCA
sample_id	case_id	data_type	age	sex	grade	stage	OS_days	OS_event	PFS_days	PFS_event	set_channel	sample_type	Subtype.Reported.Before	Subtype.Membership	Valid
11BR047.T.01.X126	11BR047	T	59	Female	NaN	II	369	0	369	0	01.X126	Tumor	LumA-I	0.485	TRUE
11BR043.T.01.X127N	11BR043	T	36	Female	NaN	II	374	0	374	0	01.X127N	Tumor	LumB-I	0.638	TRUE
11BR049.T.01.X127C	11BR049	T	45	Female	NaN	III	379	0	379	0	01.X127C	Tumor	LumB-I	0.638	TRUE
11BR023.T.01.X128N	11BR023	T	58	Female	NaN	II	398	0	398	0	01.X128N	Tumor	Basal-I	0.957	TRUE
18BR010.T.01.X128C	18BR010	T	41	Female	NaN	III	410	0	410	0	01.X128C	Tumor	LumA-I	0.69	TRUE
06BR003.T.01.X129N	06BR003	T	75	Female	NaN	II	323	0	323	0	01.X129N	Tumor	HER2-I	0.333	TRUE
11BR074.T.01.X129C	11BR074	T	66	Female	NaN	III	367	0	367	0	01.X129C	Tumor	LumA-I	0.862	TRUE
18BR017.T.01.X130N	18BR017	T	72	Female	NaN	I	445	0	445	0	01.X130N	Tumor	HER2-I	0.539	TRUE
01BR017.T.01.X130C	01BR017	T	45	Female	NaN	III	413	0	413	0	01.X130C	Tumor	Basal-I	0.508	TRUE
pool01.pool.01.X131N	pool01	pool	NaN	NaN	NaN	NaN	NaN	NaN	NaN	NaN	01.X131N				FALSE
06BR006.T.02.X126	06BR006	T	51	Female	NaN	NaN	137	0	NaN	1	02.X126	Tumor	LumA-I	0.824	TRUE
09BR005.T.02.X127N	09BR005	T	38	Female	NaN	II	337	0	337	0	02.X127N	Tumor	HER2-I	0.569	TRUE
11BR017.T.02.X127C	11BR017	T	74	Female	NaN	III	221	1	NaN	0	02.X127C	Tumor	HER2-I	0.75	TRUE
01BR015.T.02.X128N	01BR015	T	35	Female	NaN	II	347	0	347	0	02.X128N	Tumor	LumA-I	0.55	TRUE
11BR025.T.02.X128C	11BR025	T	77	Female	NaN	II	393	0	393	0	02.X128C	Tumor	LumB-I	0.934	TRUE
01BR001.T.02.X129N	01BR001	T	55	Female	NaN	II	421	0	421	0	02.X129N	Tumor	Basal-I	0.782	TRUE
11BR031.T.02.X129C	11BR031	T	50	Female	NaN	II	370	0	370	0	02.X129C	Tumor	HER2-I	0.572	TRUE
01BR032.T.02.X130N	01BR032	T	46	Female	NaN	III	363	0	363	0	02.X130N	Tumor	LumB-I	0.854	TRUE
05BR045.T.02.X130C	05BR045	T	60	Female	NaN	II	NaN	NaN	NaN	0	02.X130C	Tumor	Basal-I	0.826	TRUE
pool02.pool.02.X131N	pool02	pool	NaN	NaN	NaN	NaN	NaN	NaN	NaN	NaN	02.X131N				FALSE
11BR053.T.03.X126	11BR053	T	61	Female	NaN	II	371	0	371	0	03.X126	Tumor	LumB-I	0.744	TRUE
01BR027.T.03.X127N	01BR027	T	80	Female	NaN	II	351	0	351	0	03.X127N	Tumor	Basal-I	1	TRUE
14BR008.T.03.X127C	14BR008	T	66	Female	NaN	III	505	0	505	0	03.X127C	Tumor	LumA-I	0.988	TRUE
18BR002.T.03.X128N	18BR002	T	64	Female	NaN	III	431	0	431	0	03.X128N	Tumor	HER2-I	0.533	TRUE
03BR013.T.03.X128C	03BR013	T	52	Female	NaN	II	355	0	355	0	03.X128C	Tumor	LumA-I	0.779	TRUE
11BR032.T.03.X129N	11BR032	T	49	Female	NaN	II	369	0	369	0	03.X129N	Tumor	LumA-I	0.632	TRUE
21BR010.T.03.X129C	21BR010	T	71	Female	NaN	II	327	0	327	0	03.X129C	Tumor	LumA-I	0.559	TRUE
03BR004.T.03.X130N	03BR004	T	88	Female	NaN	II	358	0	358	0	03.X130N	Tumor	LumA-I	0.559	TRUE
11BR003.T.03.X130C	11BR003	T	53	Female	NaN	II	394	0	394	0	03.X130C	Tumor	Basal-I	0.784	TRUE
pool03.pool.03.X131N	pool03	pool	NaN	NaN	NaN	NaN	NaN	NaN	NaN	NaN	03.X131N				FALSE
11BR028.T.04.X126	11BR028	T	55	Female	NaN	II	380	0	380	0	04.X126	Tumor	HER2-I	0.588	TRUE
18BR004.T.04.X127N	18BR004	T	76	Female	NaN	II	426	0	426	0	04.X127N	Tumor	LumB-I	0.837	TRUE
20BR005.T.04.X127C	20BR005	T	47	Female	NaN	II	357	0	357	0	04.X127C	Tumor	Basal-I	0.632	TRUE
11BR073.T.04.X128N	11BR073	T	64	Female	NaN	III	368	0	368	0	04.X128N	Tumor	LumB-I	0.472	TRUE
11BR009.T.04.X128C	11BR009	T	44	Female	NaN	III	406	0	406	0	04.X128C	Tumor	LumB-I	0.776	TRUE
18BR019.T.04.X129N	18BR019	T	68	Female	NaN	III	437	0	437	0	04.X129N	Tumor	LumB-I	0.569	TRUE
20BR001.T.04.X129C	20BR001	T	82	Female	NaN	II	87	0	87	0	04.X129C	Tumor	LumB-I	0.711	TRUE
09BR007.T.04.X130N	09BR007	T	77	Female	NaN	III	329	0	329	0	04.X130N	Tumor	LumB-I	0.423	TRUE
11BR020.T.04.X130C	11BR020	T	37	Female	NaN	II	367	0	367	0	04.X130C	Tumor	HER2-I	0.637	TRUE
pool04.pool.04.X131N	pool04	pool	NaN	NaN	NaN	NaN	NaN	NaN	NaN	NaN	04.X131N				FALSE
20BR002.T.05.X126	20BR002	T	90	Female	NaN	II	NaN	0	NaN	0	05.X126	Tumor	Basal-I	0.711	TRUE
11BR019.T.05.X127N	11BR019	T	61	Female	NaN	II	377	0	377	0	05.X127N	Tumor	LumB-I	0.658	TRUE
20BR008.T.05.X127C	20BR008	T	71	Female	NaN	III	347	0	347	0	05.X127C	Tumor	HER2-I	0.481	TRUE
01BR033.T.05.X128N	01BR033	T	40	Female	NaN	III	351	0	351	0	05.X128N	Tumor	LumA-I	0.634	TRUE
11BR022.T.05.X128C	11BR022	T	48	Female	NaN	II	NaN	0	13	0	05.X128C	Tumor	LumA-I	0.414	TRUE
11BR013.T.05.X129N	11BR013	T	70	Female	NaN	II	378	0	378	0	05.X129N	Tumor	LumB-I	0.872	TRUE
03BR010.T.05.X129C	03BR010	T	78	Female	NaN	II	357	0	357	0	05.X129C	Tumor	LumB-I	0.791	TRUE
20BR007.T.05.X130N	20BR007	T	55	Female	NaN	II	357	0	357	0	05.X130N	Tumor	Basal-I	0.609	TRUE
11BR031.T.05.X130C	11BR031	T	50	Female	NaN	II	370	0	370	0	05.X130C	Tumor	HER2-I	0.572	TRUE
pool05.pool.05.X131N	pool05	pool	NaN	NaN	NaN	NaN	NaN	NaN	NaN	NaN	05.X131N				FALSE
11BR030.T.06.X126	11BR030	T	50	Female	NaN	II	377	0	377	0	06.X126	Tumor	HER2-I	0.78	TRUE
18BR007.T.06.X127N	18BR007	T	64	Female	NaN	II	431	0	431	0	06.X127N	Tumor	LumA-I	0.615	TRUE
11BR050.T.06.X127C	11BR050	T	54	Female	NaN	II	386	0	386	0	06.X127C	Tumor	LumA-I	0.862	TRUE
05BR001.T.06.X128N	05BR001	T	70	Female	NaN	II	363	0	363	0	06.X128N	Tumor	HER2-I	0.586	TRUE
11BR014.T.06.X128C	11BR014	T	39	Female	NaN	III	408	0	408	0	06.X128C	Tumor	LumA-I	0.72	TRUE
22BR005.T.06.X129N	22BR005	T	46	Female	NaN	II	348	0	348	0	06.X129N	Tumor	LumB-I	0.392	TRUE
11BR010.T.06.X129C	11BR010	T	35	Female	NaN	II	394	0	394	0	06.X129C	Tumor	HER2-I	0.811	TRUE
01BR031.T.06.X130N	01BR031	T	61	Female	NaN	III	363	0	363	0	06.X130N	Tumor	Basal-I	0.816	TRUE
11BR011.T.06.X130C	11BR011	T	71	Female	NaN	III	402	0	402	0	06.X130C	Tumor	HER2-I	0.648	TRUE
pool06.pool.06.X131N	pool06	pool	NaN	NaN	NaN	NaN	NaN	NaN	NaN	NaN	06.X131N				FALSE
03BR005.T.07.X126	03BR005	T	61	Female	NaN	II	304	0	304	0	07.X126	Tumor	LumA-I	1	TRUE
18BR003.T.07.X127N	18BR003	T	65	Female	NaN	II	426	0	426	0	07.X127N	Tumor	LumB-I	0.612	TRUE
11BR024.T.07.X127C	11BR024	T	80	Female	NaN	II	393	0	393	0	07.X127C	Tumor	Basal-I	0.903	TRUE
05BR016.T.07.X128N	05BR016	T	78	Female	NaN	II	308	0	308	0	07.X128N	Tumor	LumB-I	0.786	TRUE
01BR030.T.07.X128C	01BR030	T	84	Female	NaN	III	389	0	389	0	07.X128C	Tumor	LumA-I	0.409	TRUE
01BR018.T.07.X129N	01BR018	T	66	Female	NaN	III	384	0	384	0	07.X129N	Tumor	Basal-I	0.915	TRUE
05BR042.T.07.X129C	05BR042	T	40	Female	NaN	II	NaN	NaN	NaN	0	07.X129C	Tumor	Basal-I	1	TRUE
11BR054.T.07.X130N	11BR054	T	84	Female	NaN	II	376	0	376	0	07.X130N	Tumor	LumB-I	0.809	TRUE
RetroIR.F.07.X130C	RetroIR	F	NaN	NaN	NaN	NaN	NaN	NaN	NaN	NaN	07.X130C				FALSE
pool07.pool.07.X131N	pool07	pool	NaN	NaN	NaN	NaN	NaN	NaN	NaN	NaN	07.X131N				FALSE
05BR044.T.08.X126	05BR044	T	62	Female	NaN	II	NaN	NaN	NaN	0	08.X126	Tumor	HER2-I	0.863	TRUE
11BR006.T.08.X127N	11BR006	T	54	Female	NaN	II	405	0	405	0	08.X127N	Tumor	LumA-I	0.383	TRUE
14BR005.T.08.X127C	14BR005	T	78	Female	NaN	II	517	0	517	0	08.X127C	Tumor	LumB-I	0.871	TRUE
11BR044.T.08.X128N	11BR044	T	48	Female	NaN	III	382	0	382	0	08.X128N	Tumor	LumB-I	0.606	TRUE
11BR016.T.08.X128C	11BR016	T	30	Female	NaN	II	388	0	388	0	08.X128C	Tumor	Basal-I	0.937	TRUE
11BR055.T.08.X129N	11BR055	T	56	Female	NaN	II	NaN	0	13	0	08.X129N	Tumor	LumA-I	0.641	TRUE
06BR005.T.08.X129C	06BR005	T	58	Female	NaN	II	320	0	320	0	08.X129C	Tumor	LumB-I	0.604	TRUE
11BR042.T.08.X130N	11BR042	T	71	Female	NaN	II	374	0	374	0	08.X130N	Tumor	HER2-I	0.978	TRUE
11BR018.T.08.X130C	11BR018	T	54	Female	NaN	III	377	0	377	0	08.X130C	Tumor	LumA-I	0.962	TRUE
pool08.pool.08.X131N	pool08	pool	NaN	NaN	NaN	NaN	NaN	NaN	NaN	NaN	08.X131N				FALSE
05BR009.T.09.X126	05BR009	T	64	Female	NaN	III	323	0	323	0	09.X126	Tumor	LumA-I	1	TRUE
01BR025.T.09.X127N	01BR025	T	62	Female	NaN	III	601	0	601	0	09.X127N	Tumor	LumB-I	0.551	TRUE
11BR015.T.09.X127C	11BR015	T	60	Female	NaN	III	386	0	386	0	09.X127C	Tumor	LumB-I	0.941	TRUE
11BR040.T.09.X128N	11BR040	T	67	Female	NaN	III	377	0	377	0	09.X128N	Tumor	LumA-I	0.606	TRUE
11BR004.T.09.X128C	11BR004	T	54	Female	NaN	II	405	0	405	0	09.X128C	Tumor	HER2-I	0.782	TRUE
11BR057.T.09.X129N	11BR057	T	NaN	NaN	NaN	NaN	NaN	NaN	NaN	NaN	09.X129N	Tumor			FALSE
01BR043.T.09.X129C	01BR043	T	59	Female	NaN	II	NaN	NaN	NaN	0	09.X129C	Tumor	Basal-I	0.825	TRUE
05BR003.T.09.X130N	05BR003	T	37	Female	NaN	II	406	0	406	0	09.X130N	Tumor	LumA-I	0.781	TRUE
05BR029.T.09.X130C	05BR029	T	61	Female	NaN	II	342	0	342	0	09.X130C	Tumor	Basal-I	0.898	TRUE
pool09.pool.09.X131N	pool09	pool	NaN	NaN	NaN	NaN	NaN	NaN	NaN	NaN	09.X131N				FALSE
05BR043.T.10.X126	05BR043	T	50	Female	NaN	II	NaN	NaN	NaN	0	10.X126	Tumor	Basal-I	0.771	TRUE
05BR026.T.10.X127N	05BR026	T	71	Female	NaN	II	377	0	377	0	10.X127N	Tumor	LumA-I	0.683	TRUE
11BR056.T.10.X127C	11BR056	T	52	Female	NaN	II	367	0	367	0	10.X127C	Tumor	HER2-I	0.623	TRUE
11BR038.T.10.X128N	11BR038	T	47	Female	NaN	II	385	0	385	0	10.X128N	Tumor	HER2-I	0.726	TRUE
11BR036.T.10.X128C	11BR036	T	51	Female	NaN	II	368	0	368	0	10.X128C	Tumor	Basal-I	0.606	TRUE
18BR009.T.10.X129N	18BR009	T	63	Female	NaN	II	417	0	417	0	10.X129N	Tumor	HER2-I	0.578	TRUE
18BR006.T.10.X129C	18BR006	T	62	Female	NaN	II	419	0	419	0	10.X129C	Tumor	LumB-I	0.371	TRUE
22BR006.T.10.X130N	22BR006	T	55	Female	NaN	III	282	1	NaN	0	10.X130N	Tumor	LumB-I	0.402	TRUE
11BR072.T.10.X130C	11BR072	T	70	Female	NaN	III	369	0	369	0	10.X130C	Tumor	LumA-I	0.863	TRUE
pool10.pool.10.X131N	pool10	pool	NaN	NaN	NaN	NaN	NaN	NaN	NaN	NaN	10.X131N				FALSE
11BR027.T.11.X126	11BR027	T	76	Female	NaN	II	385	0	385	0	11.X126	Tumor	LumB-I	0.738	TRUE
01BR040.T.11.X127N	01BR040	T	40	Female	NaN	II	NaN	NaN	NaN	0	11.X127N	Tumor	Basal-I	0.938	TRUE
11BR059.T.11.X127C	11BR059	T	45	Female	NaN	II	382	0	382	0	11.X127C	Tumor	HER2-I	0.79	TRUE
11BR051.T.11.X128N	11BR051	T	65	Female	NaN	III	379	0	379	0	11.X128N	Tumor	LumB-I	0.418	TRUE
05BR038.T.11.X128C	05BR038	T	52	Female	NaN	I	195	0	195	0	11.X128C	Tumor	LumA-I	0.598	TRUE
11BR053.T.11.X129N	11BR053	T	61	Female	NaN	II	371	0	371	0	11.X129N	Tumor	LumB-I	0.744	TRUE
11BR060.T.11.X129C	11BR060	T	52	Female	NaN	II	385	0	385	0	11.X129C	Tumor	HER2-I	0.795	TRUE
09BR004.T.11.X130N	09BR004	T	75	Female	NaN	II	NaN	NaN	NaN	0	11.X130N	Tumor	Basal-I	0.446	TRUE
11BR075.T.11.X130C	11BR075	T	79	Female	NaN	III	362	0	362	0	11.X130C	Tumor	LumB-I	0.484	TRUE
pool11.pool.11.X131N	pool11	pool	NaN	NaN	NaN	NaN	NaN	NaN	NaN	NaN	11.X131N				FALSE
03BR002.T.12.X126	03BR002	T	60	Female	NaN	III	365	0	365	0	12.X126	Tumor	LumA-I	0.6	TRUE
11BR078.T.12.X127N	11BR078	T	NaN	NaN	NaN	NaN	NaN	NaN	NaN	NaN	12.X127N	Tumor			FALSE
16BR012.T.12.X127C	16BR012	T	47	Female	NaN	III	478	0	478	0	12.X127C	Tumor	LumB-I	0.43	TRUE
06BR014.T.12.X128N	06BR014	T	51	Female	NaN	II	357	0	357	0	12.X128N	Tumor	LumB-I	0.577	TRUE
01BR044.T.12.X128C	01BR044	T	84	Female	NaN	III	NaN	NaN	NaN	0	12.X128C	Tumor	Basal-I	0.672	TRUE
11BR076.T.12.X129N	11BR076	T	NaN	NaN	NaN	NaN	NaN	NaN	NaN	NaN	12.X129N	Tumor			FALSE
11BR036.T.12.X129C	11BR036	T	51	Female	NaN	II	368	0	368	0	12.X129C	Tumor	Basal-I	0.606	TRUE
18BR016.T.12.X130N	18BR016	T	73	Female	NaN	I	449	0	449	0	12.X130N	Tumor	LumA-I	0.757	TRUE
05BR005.T.12.X130C	05BR005	T	50	Female	NaN	I	528	0	528	0	12.X130C	Tumor	LumA-I	0.607	TRUE
pool12.pool.12.X131N	pool12	pool	NaN	NaN	NaN	NaN	NaN	NaN	NaN	NaN	12.X131N				FALSE
13BR009.T.13.X126	13BR009	T	75	Female	NaN	III	NaN	NaN	NaN	0	13.X126	Tumor	LumB-I	0.618	TRUE
11BR080.T.13.X127N	11BR080	T	68	Female	NaN	II	377	0	377	0	13.X127N	Tumor	Basal-I	0.767	TRUE
604.T.13.X127C	604	T	41	Female	NaN	II	NaN	NaN	NaN	0	13.X127C	Tumor			TRUE
01BR042.T.13.X128N	01BR042	T	58	Female	NaN	II	NaN	NaN	NaN	0	13.X128N	Tumor	Basal-I	0.99	TRUE
15BR003.T.13.X128C	15BR003	T	74	Female	NaN	II	344	0	344	0	13.X128C	Tumor	LumA-I	0.849	TRUE
14BR014.T.13.X129N	14BR014	T	59	Female	NaN	II	448	0	448	0	13.X129N	Tumor	LumA-I	0.828	TRUE
11BR058.T.13.X129C	11BR058	T	65	Female	NaN	II	378	0	378	0	13.X129C	Tumor	HER2-I	0.91	TRUE
11BR012.T.13.X130N	11BR012	T	77	Female	NaN	II	42	0	42	0	13.X130N	Tumor	LumB-I	0.814	TRUE
RetroIR.F.13.X130C	RetroIR	F	NaN	NaN	NaN	NaN	NaN	NaN	NaN	NaN	13.X130C				FALSE
pool13.pool.13.X131N	pool13	pool	NaN	NaN	NaN	NaN	NaN	NaN	NaN	NaN	13.X131N				FALSE
11BR074.N.14.X126	11BR074	N	66	Female	NaN	III	367	0	367	0	14.X126	NAT			TRUE
11BR073.N.14.X127N	11BR073	N	64	Female	NaN	III	368	0	368	0	14.X127N	NAT			TRUE
20BR007.N.14.X127C	20BR007	N	55	Female	NaN	II	357	0	357	0	14.X127C	NAT			TRUE
21BR010.N.14.X128N	21BR010	N	71	Female	NaN	II	327	0	327	0	14.X128N	NAT			TRUE
11BR017.N.14.X128C	11BR017	N	74	Female	NaN	III	221	1	NaN	0	14.X128C	NAT			TRUE
05BR029.N.14.X129N	05BR029	N	61	Female	NaN	II	342	0	342	0	14.X129N	NAT			TRUE
18BR003.N.14.X129C	18BR003	N	65	Female	NaN	II	426	0	426	0	14.X129C	NAT			TRUE
11BR030.N.14.X130N	11BR030	N	50	Female	NaN	II	377	0	377	0	14.X130N	NAT			TRUE
01BR027.N.14.X130C	01BR027	N	80	Female	NaN	II	351	0	351	0	14.X130C	NAT			TRUE
pool14.pool.14.X131N	pool14	pool	NaN	NaN	NaN	NaN	NaN	NaN	NaN	NaN	14.X131N				FALSE
11BR025.N.15.X126	11BR025	N	77	Female	NaN	II	393	0	393	0	15.X126	NAT			TRUE
11BR047.N.15.X127N	11BR047	N	59	Female	NaN	II	369	0	369	0	15.X127N	NAT			TRUE
11BR028.N.15.X127C	11BR028	N	55	Female	NaN	II	380	0	380	0	15.X127C	NAT			TRUE
11BR020.N.15.X128N	11BR020	N	37	Female	NaN	II	367	0	367	0	15.X128N	NAT			TRUE
20BR008.N.15.X128C	20BR008	N	71	Female	NaN	III	347	0	347	0	15.X128C	NAT			TRUE
11BR024.N.15.X129N	11BR024	N	80	Female	NaN	II	393	0	393	0	15.X129N	NAT			TRUE
11BR023.N.15.X129C	11BR023	N	58	Female	NaN	II	398	0	398	0	15.X129C	NAT			TRUE
11BR015.N.15.X130N	11BR015	N	60	Female	NaN	III	386	0	386	0	15.X130N	NAT			TRUE
11BR006.N.15.X130C	11BR006	N	54	Female	NaN	II	405	0	405	0	15.X130C	NAT			TRUE
pool15.pool.15.X131N	pool15	pool	NaN	NaN	NaN	NaN	NaN	NaN	NaN	NaN	15.X131N				FALSE
11BR060.T.16.X126	11BR060	T	52	Female	NaN	II	385	0	385	0	16.X126	Tumor	HER2-I	0.795	TRUE
01BR009.T.16.X127N	01BR009	T	64	Female	NaN	NaN	NaN	NaN	NaN	0	16.X127N	Tumor	Basal-I	0.825	TRUE
01BR008.T.16.X127C	01BR008	T	48	Female	NaN	NaN	NaN	NaN	NaN	0	16.X127C	Tumor	Basal-I	0.958	TRUE
21BR001.T.16.X128N	21BR001	T	86	Female	NaN	NaN	NaN	NaN	NaN	0	16.X128N	Tumor	LumB-I	0.536	TRUE
21BR002.T.16.X128C	21BR002	T	86	Female	NaN	NaN	NaN	NaN	NaN	0	16.X128C	Tumor	LumB-I	0.443	TRUE
01BR026.T.16.X129N	01BR026	T	48	Female	NaN	NaN	NaN	NaN	NaN	0	16.X129N	Tumor	Basal-I	0.555	TRUE
05BR004.T.16.X129C	05BR004	T	46	Female	NaN	NaN	NaN	NaN	NaN	0	16.X129C	Tumor	LumA-I	0.535	TRUE
03BR006.T.16.X130N	03BR006	T	42	Female	NaN	NaN	NaN	NaN	NaN	0	16.X130N	Tumor	Basal-I	0.93	TRUE
14BR005.T.16.X130C	14BR005	T	78	Female	NaN	II	517	0	517	0	16.X130C	Tumor	LumB-I	0.871	TRUE
pool16.pool.16.X131N	pool16	pool	NaN	NaN	NaN	NaN	NaN	NaN	NaN	NaN	16.X131N				FALSE
01BR023.T.17.X126	01BR023	T	52	Female	NaN	NaN	NaN	NaN	NaN	0	17.X126	Tumor	LumB-I	1	TRUE
11BR011.T.17.X127N	11BR011	T	71	Female	NaN	III	402	0	402	0	17.X127N	Tumor	HER2-I	0.648	TRUE
01BR020.T.17.X127C	01BR020	T	45	Female	NaN	NaN	NaN	NaN	NaN	0	17.X127C	Tumor	Basal-I	0.913	TRUE
20BR006.T.17.X128N	20BR006	T	65	Female	NaN	II	327	0	327	0	17.X128N	Tumor	Basal-I	0.728	TRUE
21BR010.T.17.X128C	21BR010	T	71	Female	NaN	II	327	0	327	0	17.X128C	Tumor	LumA-I	0.559	TRUE
09BR001.T.17.X129N	09BR001	T	61	Female	NaN	NaN	NaN	NaN	NaN	0	17.X129N	Tumor	LumB-I	0.799	TRUE
03BR011.T.17.X129C	03BR011	T	71	Female	NaN	NaN	NaN	NaN	NaN	0	17.X129C	Tumor	LumB-I	0.65	TRUE
11BR036.T.17.X130N	11BR036	T	51	Female	NaN	II	368	0	368	0	17.X130N	Tumor	Basal-I	0.606	TRUE
01BR010.T.17.X130C	01BR010	T	65	Female	NaN	NaN	NaN	NaN	NaN	0	17.X130C	Tumor	HER2-I	0.734	TRUE
pool17.pool.17.X131N	pool17	pool	NaN	NaN	NaN	NaN	NaN	NaN	NaN	NaN	17.X131N				FALSE

## Sheet: CCRCC
sample_id	case_id	data_type	age	sex	grade	stage	OS_days	OS_event	PFS_days	PFS_event	set_channel	sample_type	Subtype.Reported.Before	Subtype.Membership	Valid
C3L-01287.N.01.X126	C3L-01287	N	60	Male	G4	IV	633	1	630	0	01.X126	NAT			TRUE
C3L-00561.N.01.X127N	C3L-00561	N	50	Male	G4	III	1796	0	368	1	01.X127N	NAT			TRUE
C3L-00561.T.01.X127C	C3L-00561	T	50	Male	G4	III	1796	0	368	1	01.X127C	Tumor	CD8+ Inflamed	38	TRUE
C3L-01287.T.01.X128N	C3L-01287	T	60	Male	G4	IV	633	1	630	0	01.X128N	Tumor	CD8+ Inflamed	24	TRUE
C3L-01603.T.01.X128C	C3L-01603	T	63	Male	G2	I	1765	0	1765	0	01.X128C	Tumor	CD8+ Inflamed	36	TRUE
C3N-01524.T.01.X129N	C3N-01524	T	61	Male	G3	II	694	0	694	0	01.X129N	Tumor	CD8- Inflamed	64	TRUE
C3N-01524.N.01.X129C	C3N-01524	N	61	Male	G3	II	694	0	694	0	01.X129C	NAT			TRUE
C3L-01603.N.01.X130N	C3L-01603	N	63	Male	G2	I	1765	0	1765	0	01.X130N	NAT			TRUE
C3L-00359.T.01.X130C	C3L-00359	T	NaN	NaN	NaN	NaN	NaN	NaN	NaN	NaN	01.X130C	Tumor			FALSE
pool01.pool.01.X131N	pool01	pool	NaN	NaN	NaN	NaN	NaN	NaN	NaN	NaN	01.X131N				FALSE
NCI7-1.C.02.X126	NCI7-1	C	NaN	NaN	NaN	NaN	NaN	NaN	NaN	NaN	02.X126				FALSE
C3N-00834.N.02.X127N	C3N-00834	N	65	Male	G1	I	1755	0	1755	0	02.X127N	NAT			TRUE
C3N-01214.N.02.X127C	C3N-01214	N	60	Male	G2	II	653	0	653	0	02.X127C	NAT			TRUE
C3N-01214.T.02.X128N	C3N-01214	T	60	Male	G2	II	653	0	653	0	02.X128N	Tumor	CD8- Inflamed	19	TRUE
C3N-00834.T.02.X128C	C3N-00834	T	65	Male	G1	I	1755	0	1755	0	02.X128C	Tumor	Metabolic Immune Desert	23	TRUE
C3N-01261.T.02.X129N	C3N-01261	T	67	Male	G1	I	680	0	680	0	02.X129N	Tumor	VEGF Immune Desert	14	TRUE
C3N-01261.N.02.X129C	C3N-01261	N	67	Male	G1	I	680	0	680	0	02.X129C	NAT			TRUE
C3L-00917.T.02.X130N	C3L-00917	T	37	Male	G3	I	1783	0	1783	0	02.X130N	Tumor	CD8+ Inflamed	29	TRUE
C3L-00917.N.02.X130C	C3L-00917	N	37	Male	G3	I	1783	0	1783	0	02.X130C	NAT			TRUE
pool02.pool.02.X131N	pool02	pool	NaN	NaN	NaN	NaN	NaN	NaN	NaN	NaN	02.X131N				FALSE
C3L-00607.N.03.X126	C3L-00607	N	66	Male	G3	III	781	1	377	1	03.X126	NAT			TRUE
C3L-01861.T.03.X127N	C3L-01861	T	57	Male	G3	I	1761	0	1761	0	03.X127N	Tumor	VEGF Immune Desert	25	TRUE
C3N-00194.N.03.X127C	C3N-00194	N	51	Female	G3	IV	208	0	115	1	03.X127C	NAT			TRUE
C3L-00010.N.03.X128N	C3L-00010	N	30	Male	G3	I	896	0	896	0	03.X128N	NAT			TRUE
C3L-01352.T.03.X128C	C3L-01352	T	76	Female	G2	I	233	0	233	0	03.X128C	Tumor	VEGF Immune Desert	76	TRUE
C3N-00194.T.03.X129N	C3N-00194	T	51	Female	G3	IV	208	0	115	1	03.X129N	Tumor	CD8+ Inflamed	37	TRUE
C3L-01861.N.03.X129C	C3L-01861	N	57	Male	G3	I	1761	0	1761	0	03.X129C	NAT			TRUE
C3L-00010.T.03.X130N	C3L-00010	T	30	Male	G3	I	896	0	896	0	03.X130N	Tumor	Metabolic Immune Desert	3	TRUE
C3L-00607.T.03.X130C	C3L-00607	T	66	Male	G3	III	781	1	377	1	03.X130C	Tumor	CD8+ Inflamed	67	TRUE
pool03.pool.03.X131N	pool03	pool	NaN	NaN	NaN	NaN	NaN	NaN	NaN	NaN	03.X131N				FALSE
QC1.F.04.X126	QC1	F	NaN	NaN	NaN	NaN	NaN	NaN	NaN	NaN	04.X126				FALSE
C3N-01646.N.04.X127N	C3N-01646	N	69	Male	G3	III	1470	0	1470	0	04.X127N	NAT			TRUE
C3N-00495.T.04.X127C	C3N-00495	T	67	Male	G2	I	1779	0	1779	0	04.X127C	Tumor	CD8- Inflamed	27	TRUE
C3L-01281.N.04.X128N	C3L-01281	N	66	Male	G4	IV	1779	0	876	1	04.X128N	NAT			TRUE
C3N-00831.T.04.X128C	C3N-00831	T	52	Male	G2	II	452	1	35	1	04.X128C	Tumor	VEGF Immune Desert	18	TRUE
C3N-00495.N.04.X129N	C3N-00495	N	67	Male	G2	I	1779	0	1779	0	04.X129N	NAT			TRUE
C3L-01281.T.04.X129C	C3L-01281	T	66	Male	G4	IV	1779	0	876	1	04.X129C	Tumor	Metabolic Immune Desert	39	TRUE
C3N-01646.T.04.X130N	C3N-01646	T	69	Male	G3	III	1470	0	1470	0	04.X130N	Tumor	Metabolic Immune Desert	65	TRUE
C3N-00831.N.04.X130C	C3N-00831	N	52	Male	G2	II	452	1	35	1	04.X130C	NAT			TRUE
pool04.pool.04.X131N	pool04	pool	NaN	NaN	NaN	NaN	NaN	NaN	NaN	NaN	04.X131N				FALSE
C3L-00791.T.05.X126	C3L-00791	T	76	Male	G3	III	708	0	708	0	05.X126	Tumor	Metabolic Immune Desert	55	TRUE
C3L-00369.T.05.X127N	C3L-00369	T	89	Male	G2	III	91	1	91	0	05.X127N	Tumor	Metabolic Immune Desert	83	TRUE
C3L-00183.T.05.X127C	C3L-00183	T	33	Female	G2	III	227	0	227	0	05.X127C	Tumor	VEGF Immune Desert	38	TRUE
C3L-00183.N.05.X128N	C3L-00183	N	33	Female	G2	III	227	0	227	0	05.X128N	NAT			TRUE
C3N-01180.T.05.X128C	C3N-01180	T	NaN	NaN	NaN	NaN	NaN	NaN	NaN	NaN	05.X128C	Tumor			FALSE
C3N-00168.N.05.X129N	C3N-00168	N	47	Male	G3	I	826	0	826	0	05.X129N	NAT			TRUE
C3L-00369.N.05.X129C	C3L-00369	N	89	Male	G2	III	91	1	91	0	05.X129C	NAT			TRUE
C3L-00791.N.05.X130N	C3L-00791	N	76	Male	G3	III	708	0	708	0	05.X130N	NAT			TRUE
C3N-00168.T.05.X130C	C3N-00168	T	47	Male	G3	I	826	0	826	0	05.X130C	Tumor	CD8- Inflamed	54	TRUE
pool05.pool.05.X131N	pool05	pool	NaN	NaN	NaN	NaN	NaN	NaN	NaN	NaN	05.X131N				FALSE
C3L-00097.N.06.X126	C3L-00097	N	59	Male	G2	I	1735	0	1735	0	06.X126	NAT			TRUE
C3L-00004.N.06.X127N	C3L-00004	N	72	Male	G3	III	384	0	384	0	06.X127N	NAT			TRUE
C3N-00953.N.06.X127C	C3N-00953	N	41	Male	G3	II	1785	0	1785	0	06.X127C	NAT			TRUE
C3L-00004.T.06.X128N	C3L-00004	T	72	Male	G3	III	384	0	384	0	06.X128N	Tumor	Metabolic Immune Desert	70	TRUE
C3N-00150.T.06.X128C	C3N-00150	T	55	Female	G3	IV	NaN	0	NaN	0	06.X128C	Tumor	CD8- Inflamed	47	TRUE
C3N-00150.N.06.X129N	C3N-00150	N	55	Female	G3	IV	NaN	0	NaN	0	06.X129N	NAT			TRUE
C3N-00953.T.06.X129C	C3N-00953	T	41	Male	G3	II	1785	0	1785	0	06.X129C	Tumor	CD8+ Inflamed	38	TRUE
QC2.F.06.X130N	QC2	F	NaN	NaN	NaN	NaN	NaN	NaN	NaN	NaN	06.X130N				FALSE
C3L-00097.T.06.X130C	C3L-00097	T	59	Male	G2	I	1735	0	1735	0	06.X130C	Tumor	VEGF Immune Desert	47	TRUE
pool06.pool.06.X131N	pool06	pool	NaN	NaN	NaN	NaN	NaN	NaN	NaN	NaN	06.X131N				FALSE
C3L-00583.T.07.X126	C3L-00583	T	55	Male	G3	I	301	0	301	0	07.X126	Tumor	CD8- Inflamed	17	TRUE
C3N-00244.N.07.X127N	C3N-00244	N	46	Male	G2	I	728	0	525	1	07.X127N	NAT			TRUE
C3N-01178.N.07.X127C	C3N-01178	N	58	Female	G2	III	1703	0	1703	0	07.X127C	NAT			TRUE
C3N-01178.T.07.X128N	C3N-01178	T	58	Female	G2	III	1703	0	1703	0	07.X128N	Tumor	CD8+ Inflamed	41	TRUE
C3L-00088.T.07.X128C	C3L-00088	T	72	Male	G2	III	694	1	687	0	07.X128C	Tumor	Metabolic Immune Desert	64	TRUE
C3N-00244.T.07.X129N	C3N-00244	T	46	Male	G2	I	728	0	525	1	07.X129N	Tumor	VEGF Immune Desert	22	TRUE
C3L-00583.N.07.X129C	C3L-00583	N	55	Male	G3	I	301	0	301	0	07.X129C	NAT			TRUE
C3L-00088.N.07.X130N	C3L-00088	N	72	Male	G2	III	694	1	687	0	07.X130N	NAT			TRUE
QC3.F.07.X130C	QC3	F	NaN	NaN	NaN	NaN	NaN	NaN	NaN	NaN	07.X130C				FALSE
pool07.pool.07.X131N	pool07	pool	NaN	NaN	NaN	NaN	NaN	NaN	NaN	NaN	07.X131N				FALSE
C3L-00814.N.08.X126	C3L-00814	N	83	Male	G2	I	NaN	0	15	0	08.X126	NAT			TRUE
C3L-00908.T.08.X127N	C3L-00908	T	60	Female	G3	II	1785	0	1105	1	08.X127N	Tumor	CD8+ Inflamed	23	TRUE
C3L-01885.N.08.X127C	C3L-01885	N	67	Male	G2	I	342	0	342	0	08.X127C	NAT			TRUE
C3L-00814.T.08.X128N	C3L-00814	T	83	Male	G2	I	NaN	0	15	0	08.X128N	Tumor	CD8+ Inflamed	23	TRUE
C3L-01885.T.08.X128C	C3L-01885	T	67	Male	G2	I	342	0	342	0	08.X128C	Tumor	CD8- Inflamed	51	TRUE
C3L-00026.T.08.X129N	C3L-00026	T	65	Female	G3	I	1769	0	1769	0	08.X129N	Tumor	Metabolic Immune Desert	95	TRUE
NCI7-2.C.08.X129C	NCI7-2	C	NaN	NaN	NaN	NaN	NaN	NaN	NaN	NaN	08.X129C				FALSE
C3L-00908.N.08.X130N	C3L-00908	N	60	Female	G3	II	1785	0	1105	1	08.X130N	NAT			TRUE
C3L-00026.N.08.X130C	C3L-00026	N	65	Female	G3	I	1769	0	1769	0	08.X130C	NAT			TRUE
pool08.pool.08.X131N	pool08	pool	NaN	NaN	NaN	NaN	NaN	NaN	NaN	NaN	08.X131N				FALSE
NCI7-3.C.09.X126	NCI7-3	C	NaN	NaN	NaN	NaN	NaN	NaN	NaN	NaN	09.X126				FALSE
C3L-00447.N.09.X127N	C3L-00447	N	35	Male	G3	I	671	0	671	0	09.X127N	NAT			TRUE
C3L-00447.T.09.X127C	C3L-00447	T	35	Male	G3	I	671	0	671	0	09.X127C	Tumor	VEGF Immune Desert	9	TRUE
C3L-00416.N.09.X128N	C3L-00416	N	62	Male	G4	III	608	0	608	0	09.X128N	NAT			TRUE
C3N-00246.N.09.X128C	C3N-00246	N	44	Male	G2	I	2006	0	1890	1	09.X128C	NAT			TRUE
C3N-00148.T.09.X129N	C3N-00148	T	52	Male	G2	I	NaN	0	NaN	0	09.X129N	Tumor	VEGF Immune Desert	21	TRUE
C3N-00148.N.09.X129C	C3N-00148	N	52	Male	G2	I	NaN	0	NaN	0	09.X129C	NAT			TRUE
C3N-00246.T.09.X130N	C3N-00246	T	44	Male	G2	I	2006	0	1890	1	09.X130N	Tumor	Metabolic Immune Desert	15	TRUE
C3L-00416.T.09.X130C	C3L-00416	T	62	Male	G4	III	608	0	608	0	09.X130C	Tumor	CD8+ Inflamed	70	TRUE
pool09.pool.09.X131N	pool09	pool	NaN	NaN	NaN	NaN	NaN	NaN	NaN	NaN	09.X131N				FALSE
C3L-00096.T.10.X126	C3L-00096	T	52	Male	G4	IV	71	1	68	0	10.X126	Tumor	Metabolic Immune Desert	28	TRUE
C3N-00646.N.10.X127N	C3N-00646	N	57	Female	G2	I	NaN	0	NaN	0	10.X127N	NAT			TRUE
C3L-00765.T.10.X127C	C3L-00765	T	61	Female	G2	I	1414	0	1414	0	10.X127C	Tumor	VEGF Immune Desert	15	TRUE
C3L-01836.T.10.X128N	C3L-01836	T	47	Male	G3	I	1122	0	1122	0	10.X128N	Tumor	VEGF Immune Desert	12	TRUE
C3L-00902.N.10.X128C	C3L-00902	N	69	Female	G1	I	1791	0	1791	0	10.X128C	NAT			TRUE
C3L-00096.N.10.X129N	C3L-00096	N	52	Male	G4	IV	71	1	68	0	10.X129N	NAT			TRUE
C3L-00902.T.10.X129C	C3L-00902	T	69	Female	G1	I	1791	0	1791	0	10.X129C	Tumor	CD8- Inflamed	43	TRUE
C3N-00646.T.10.X130N	C3N-00646	T	57	Female	G2	I	NaN	0	NaN	0	10.X130N	Tumor	CD8- Inflamed	60	TRUE
C3L-01836.N.10.X130C	C3L-01836	N	47	Male	G3	I	1122	0	1122	0	10.X130C	NAT			TRUE
pool10.pool.10.X131N	pool10	pool	NaN	NaN	NaN	NaN	NaN	NaN	NaN	NaN	10.X131N				FALSE
C3N-01175.T.11.X126	C3N-01175	T	NaN	NaN	NaN	NaN	NaN	NaN	NaN	NaN	11.X126	Tumor			FALSE
C3L-00011.T.11.X127N	C3L-00011	T	63	Female	G4	IV	241	1	229	0	11.X127N	Tumor	Metabolic Immune Desert	30	TRUE
C3N-00177.N.11.X127C	C3N-00177	N	52	Male	G2	III	841	0	841	0	11.X127C	NAT			TRUE
C3N-01200.N.11.X128N	C3N-01200	N	56	Female	G3	IV	47	1	47	0	11.X128N	NAT			TRUE
C3L-00011.N.11.X128C	C3L-00011	N	63	Female	G4	IV	241	1	229	0	11.X128C	NAT			TRUE
QC4.F.11.X129N	QC4	F	NaN	NaN	NaN	NaN	NaN	NaN	NaN	NaN	11.X129N				FALSE
C3N-01175.N.11.X129C	C3N-01175	N	NaN	NaN	NaN	NaN	NaN	NaN	NaN	NaN	11.X129C	NAT			FALSE
C3N-01200.T.11.X130N	C3N-01200	T	56	Female	G3	IV	47	1	47	0	11.X130N	Tumor	CD8- Inflamed	56	TRUE
C3N-00177.T.11.X130C	C3N-00177	T	52	Male	G2	III	841	0	841	0	11.X130C	Tumor	CD8+ Inflamed	36	TRUE
pool11.pool.11.X131N	pool11	pool	NaN	NaN	NaN	NaN	NaN	NaN	NaN	NaN	11.X131N				FALSE
C3N-01176.T.12.X126	C3N-01176	T	71	Male	G2	III	1710	0	1710	0	12.X126	Tumor	Metabolic Immune Desert	39	TRUE
NCI7-4.C.12.X127N	NCI7-4	C	NaN	NaN	NaN	NaN	NaN	NaN	NaN	NaN	12.X127N				FALSE
C3N-01808.N.12.X127C	C3N-01808	N	47	Male	G2	I	778	0	778	0	12.X127C	NAT			TRUE
C3L-00103.T.12.X128N	C3L-00103	T	56	Male	G3	III	1659	1	833	1	12.X128N	Tumor	VEGF Immune Desert	17	TRUE
C3N-01176.N.12.X128C	C3N-01176	N	71	Male	G2	III	1710	0	1710	0	12.X128C	NAT			TRUE
C3N-01649.T.12.X129N	C3N-01649	T	51	Male	G2	III	1421	0	1421	0	12.X129N	Tumor	VEGF Immune Desert	31	TRUE
C3N-01808.T.12.X129C	C3N-01808	T	47	Male	G2	I	778	0	778	0	12.X129C	Tumor	VEGF Immune Desert	8	TRUE
C3L-00103.N.12.X130N	C3L-00103	N	56	Male	G3	III	1659	1	833	1	12.X130N	NAT			TRUE
C3N-01649.N.12.X130C	C3N-01649	N	51	Male	G2	III	1421	0	1421	0	12.X130C	NAT			TRUE
pool12.pool.12.X131N	pool12	pool	NaN	NaN	NaN	NaN	NaN	NaN	NaN	NaN	12.X131N				FALSE
C3N-00149.T.13.X126	C3N-00149	T	68	Female	G3	IV	NaN	0	NaN	0	13.X126	Tumor	CD8- Inflamed	37	TRUE
C3N-00149.N.13.X127N	C3N-00149	N	68	Female	G3	IV	NaN	0	NaN	0	13.X127N	NAT			TRUE
C3L-00581.N.13.X127C	C3L-00581	N	52	Male	G2	II	1230	1	389	1	13.X127C	NAT			TRUE
C3L-00817.T.13.X128N	C3L-00817	T	80	Male	G2	I	1365	0	1365	0	13.X128N	Tumor	CD8- Inflamed	34	TRUE
C3L-01313.N.13.X128C	C3L-01313	N	63	Male	G4	III	1229	1	456	1	13.X128C	NAT			TRUE
C3N-00573.T.13.X129N	C3N-00573	T	61	Male	G2	II	NaN	0	NaN	0	13.X129N	Tumor	CD8- Inflamed	20	TRUE
C3L-00581.T.13.X129C	C3L-00581	T	52	Male	G2	II	1230	1	389	1	13.X129C	Tumor	CD8+ Inflamed	36	TRUE
C3L-01313.T.13.X130N	C3L-01313	T	63	Male	G4	III	1229	1	456	1	13.X130N	Tumor	Metabolic Immune Desert	63	TRUE
C3N-00573.N.13.X130C	C3N-00573	N	61	Male	G2	II	NaN	0	NaN	0	13.X130C	NAT			TRUE
pool13.pool.13.X131N	pool13	pool	NaN	NaN	NaN	NaN	NaN	NaN	NaN	NaN	13.X131N				FALSE
C3L-00360.T.14.X126	C3L-00360	T	72	Male	G3	II	1780	0	1780	0	14.X126	Tumor	Metabolic Immune Desert	7	TRUE
C3L-01302.N.14.X127N	C3L-01302	N	71	Female	G4	III	55	1	53	0	14.X127N	NAT			TRUE
NCI7-5.C.14.X127C	NCI7-5	C	NaN	NaN	NaN	NaN	NaN	NaN	NaN	NaN	14.X127C				FALSE
C3N-01361.N.14.X128N	C3N-01361	N	48	Male	G2	I	1811	0	1811	0	14.X128N	NAT			TRUE
C3N-01361.T.14.X128C	C3N-01361	T	48	Male	G2	I	1811	0	1811	0	14.X128C	Tumor	VEGF Immune Desert	16	TRUE
C3N-01651.N.14.X129N	C3N-01651	N	58	Male	G3	II	1420	0	354	1	14.X129N	NAT			TRUE
C3N-01651.T.14.X129C	C3N-01651	T	58	Male	G3	II	1420	0	354	1	14.X129C	Tumor	VEGF Immune Desert	12	TRUE
C3L-00360.N.14.X130N	C3L-00360	N	72	Male	G3	II	1780	0	1780	0	14.X130N	NAT			TRUE
C3L-01302.T.14.X130C	C3L-01302	T	71	Female	G4	III	55	1	53	0	14.X130C	Tumor	CD8- Inflamed	38	TRUE
pool14.pool.14.X131N	pool14	pool	NaN	NaN	NaN	NaN	NaN	NaN	NaN	NaN	14.X131N				FALSE
C3L-00907.T.15.X126	C3L-00907	T	55	Male	G2	I	1791	0	1791	0	15.X126	Tumor	CD8+ Inflamed	30	TRUE
C3L-00448.N.15.X127N	C3L-00448	N	66	Male	G2	I	1758	0	779	1	15.X127N	NAT			TRUE
C3L-00907.N.15.X127C	C3L-00907	N	55	Male	G2	I	1791	0	1791	0	15.X127C	NAT			TRUE
C3L-01286.N.15.X128N	C3L-01286	N	58	Male	G3	III	1028	1	594	1	15.X128N	NAT			TRUE
C3L-01607.N.15.X128C	C3L-01607	N	83	Male	G3	III	1794	0	1794	0	15.X128C	NAT			TRUE
C3L-01607.T.15.X129N	C3L-01607	T	83	Male	G3	III	1794	0	1794	0	15.X129N	Tumor	CD8+ Inflamed	72	TRUE
C3L-00448.T.15.X129C	C3L-00448	T	66	Male	G2	I	1758	0	779	1	15.X129C	Tumor	VEGF Immune Desert	36	TRUE
QC5.F.15.X130N	QC5	F	NaN	NaN	NaN	NaN	NaN	NaN	NaN	NaN	15.X130N				FALSE
C3L-01286.T.15.X130C	C3L-01286	T	58	Male	G3	III	1028	1	594	1	15.X130C	Tumor	VEGF Immune Desert	41	TRUE
pool15.pool.15.X131N	pool15	pool	NaN	NaN	NaN	NaN	NaN	NaN	NaN	NaN	15.X131N				FALSE
C3N-01179.T.16.X126	C3N-01179	T	72	Male	G2	III	1816	0	1816	0	16.X126	Tumor	VEGF Immune Desert	46	TRUE
C3L-00606.T.16.X127N	C3L-00606	T	75	Female	G3	III	1045	1	780	1	16.X127N	Tumor	Metabolic Immune Desert	21	TRUE
C3N-01179.N.16.X127C	C3N-01179	N	72	Male	G2	III	1816	0	1816	0	16.X127C	NAT			TRUE
C3L-00606.N.16.X128N	C3L-00606	N	75	Female	G3	III	1045	1	780	1	16.X128N	NAT			TRUE
C3N-01648.T.16.X128C	C3N-01648	T	69	Male	G2	II	1417	0	1417	0	16.X128C	Tumor	CD8+ Inflamed	0	TRUE
QC6.F.16.X129N	QC6	F	NaN	NaN	NaN	NaN	NaN	NaN	NaN	NaN	16.X129N				FALSE
C3N-00242.T.16.X129C	C3N-00242	T	69	Male	G2	I	1793	0	1793	0	16.X129C	Tumor	Metabolic Immune Desert	20	TRUE
C3N-01648.N.16.X130N	C3N-01648	N	69	Male	G2	II	1417	0	1417	0	16.X130N	NAT			TRUE
C3N-00242.N.16.X130C	C3N-00242	N	69	Male	G2	I	1793	0	1793	0	16.X130C	NAT			TRUE
pool16.pool.16.X131N	pool16	pool	NaN	NaN	NaN	NaN	NaN	NaN	NaN	NaN	16.X131N				FALSE
C3L-00418.N.17.X126	C3L-00418	N	56	Female	G2	III	1714	0	1714	0	17.X126	NAT			TRUE
C3N-00577.N.17.X127N	C3N-00577	N	72	Male	G3	IV	397	0	397	0	17.X127N	NAT			TRUE
C3L-01882.T.17.X127C	C3L-01882	T	48	Male	G2	I	350	0	350	0	17.X127C	Tumor	CD8- Inflamed	24	TRUE
C3L-01882.N.17.X128N	C3L-01882	N	48	Male	G2	I	350	0	350	0	17.X128N	NAT			TRUE
QC7.F.17.X128C	QC7	F	NaN	NaN	NaN	NaN	NaN	NaN	NaN	NaN	17.X128C				FALSE
C3L-00418.T.17.X129N	C3L-00418	T	56	Female	G2	III	1714	0	1714	0	17.X129N	Tumor	VEGF Immune Desert	62	TRUE
C3N-00733.N.17.X129C	C3N-00733	N	56	Male	G2	III	1464	0	1464	0	17.X129C	NAT			TRUE
C3N-00733.T.17.X130N	C3N-00733	T	56	Male	G2	III	1464	0	1464	0	17.X130N	Tumor	VEGF Immune Desert	24	TRUE
C3N-00577.T.17.X130C	C3N-00577	T	72	Male	G3	IV	397	0	397	0	17.X130C	Tumor	Metabolic Immune Desert	52	TRUE
pool17.pool.17.X131N	pool17	pool	NaN	NaN	NaN	NaN	NaN	NaN	NaN	NaN	17.X131N				FALSE
C3L-00910.N.18.X126	C3L-00910	N	75	Female	G3	I	1797	0	1797	0	18.X126	NAT			TRUE
C3L-00079.N.18.X127N	C3L-00079	N	49	Male	G3	III	274	1	245	0	18.X127N	NAT			TRUE
C3N-01522.T.18.X127C	C3N-01522	T	80	Male	G2	I	692	0	692	0	18.X127C	Tumor	Metabolic Immune Desert	54	TRUE
QC8.F.18.X128N	QC8	F	NaN	NaN	NaN	NaN	NaN	NaN	NaN	NaN	18.X128N				FALSE
C3N-01522.N.18.X128C	C3N-01522	N	80	Male	G2	I	692	0	692	0	18.X128C	NAT			TRUE
C3L-00079.T.18.X129N	C3L-00079	T	49	Male	G3	III	274	1	245	0	18.X129N	Tumor	CD8+ Inflamed	89	TRUE
C3N-01220.N.18.X129C	C3N-01220	N	51	Male	G4	IV	633	1	633	0	18.X129C	NAT			TRUE
C3N-01220.T.18.X130N	C3N-01220	T	51	Male	G4	IV	633	1	633	0	18.X130N	Tumor	Metabolic Immune Desert	23	TRUE
C3L-00910.T.18.X130C	C3L-00910	T	75	Female	G3	I	1797	0	1797	0	18.X130C	Tumor	CD8- Inflamed	43	TRUE
pool18.pool.18.X131N	pool18	pool	NaN	NaN	NaN	NaN	NaN	NaN	NaN	NaN	18.X131N				FALSE
C3L-01283.T.19.X126	C3L-01283	T	37	Male	G3	I	735	0	735	0	19.X126	Tumor	CD8+ Inflamed	5	TRUE
C3L-00813.T.19.X127N	C3L-00813	T	61	Male	G3	III	NaN	0	NaN	0	19.X127N	Tumor	VEGF Immune Desert	39	TRUE
C3L-01560.T.19.X127C	C3L-01560	T	54	Female	G3	I	250	0	250	0	19.X127C	Tumor	VEGF Immune Desert	42	TRUE
C3L-01557.T.19.X128N	C3L-01557	T	51	Male	G3	III	329	0	329	0	19.X128N	Tumor	VEGF Immune Desert	25	TRUE
C3L-00799.T.19.X128C	C3L-00799	T	41	Male	G2	I	495	0	495	0	19.X128C	Tumor	VEGF Immune Desert	27	TRUE
C3L-00796.T.19.X129N	C3L-00796	T	67	Male	G2	I	333	0	333	0	19.X129N	Tumor	Metabolic Immune Desert	45	TRUE
C3L-00792.T.19.X129C	C3L-00792	T	90	Female	G3	II	1419	0	1419	0	19.X129C	Tumor	Metabolic Immune Desert	15	TRUE
C3N-00832.T.19.X130N	C3N-00832	T	NaN	NaN	NaN	NaN	NaN	NaN	NaN	NaN	19.X130N	Tumor			FALSE
C3L-01288.T.19.X130C	C3L-01288	T	70	Female	G1	I	1800	0	1416	1	19.X130C	Tumor	VEGF Immune Desert	20	TRUE
pool19.pool.19.X131N	pool19	pool	NaN	NaN	NaN	NaN	NaN	NaN	NaN	NaN	19.X131N				FALSE
C3L-00766.T.20.X126	C3L-00766	T	57	Female	G2	I	266	0	266	0	20.X126	Tumor	CD8- Inflamed	15	TRUE
C3L-00610.T.20.X127N	C3L-00610	T	57	Female	G3	I	1472	0	1472	0	20.X127N	Tumor	VEGF Immune Desert	20	TRUE
C3L-00800.T.20.X127C	C3L-00800	T	41	Male	G2	I	344	0	344	0	20.X127C	Tumor	CD8+ Inflamed	23	TRUE
C3N-00154.T.20.X128N	C3N-00154	T	68	Male	G3	II	NaN	0	NaN	0	20.X128N	Tumor	CD8+ Inflamed	81	TRUE
C3N-01213.T.20.X128C	C3N-01213	T	68	Male	G1	III	654	0	654	0	20.X128C	Tumor	VEGF Immune Desert	55	TRUE
C3L-01553.T.20.X129N	C3L-01553	T	59	Male	G2	I	384	0	384	0	20.X129N	Tumor	Metabolic Immune Desert	25	TRUE
C3L-00812.T.20.X129C	C3L-00812	T	74	Male	G2	I	NaN	0	NaN	0	20.X129C	Tumor	VEGF Immune Desert	19	TRUE
C3L-00790.T.20.X130N	C3L-00790	T	44	Male	G2	I	441	0	441	0	20.X130N	Tumor	CD8- Inflamed	11	TRUE
C3N-00313.T.20.X130C	C3N-00313	T	NaN	NaN	NaN	NaN	NaN	NaN	NaN	NaN	20.X130C	Tumor			FALSE
pool20.pool.20.X131N	pool20	pool	NaN	NaN	NaN	NaN	NaN	NaN	NaN	NaN	20.X131N				FALSE
C3N-00852.T.21.X126	C3N-00852	T	62	Male	G3	III	620	0	620	0	21.X126	Tumor	Metabolic Immune Desert	35	TRUE
C3N-00852.N.21.X127N	C3N-00852	N	62	Male	G3	III	620	0	620	0	21.X127N	NAT			TRUE
C3N-00437.T.21.X127C	C3N-00437	T	69	Female	G3	III	1637	1	1637	0	21.X127C	Tumor	CD8+ Inflamed	34	TRUE
C3N-00320.N.21.X128N	C3N-00320	N	67	Male	G2	III	1849	0	1849	0	21.X128N	NAT			TRUE
C3N-00437.N.21.X128C	C3N-00437	N	69	Female	G3	III	1637	1	1637	0	21.X128C	NAT			TRUE
C3N-00492.N.21.X129N	C3N-00492	N	NaN	NaN	NaN	NaN	NaN	NaN	NaN	NaN	21.X129N	NAT			FALSE
C3N-00320.T.21.X129C	C3N-00320	T	67	Male	G2	III	1849	0	1849	0	21.X129C	Tumor	VEGF Immune Desert	55	TRUE
C3N-00305.T.21.X130N	C3N-00305	T	60	Female	G1	I	1913	0	199	1	21.X130N	Tumor	CD8- Inflamed	29	TRUE
C3N-00492.T.21.X130C	C3N-00492	T	NaN	NaN	NaN	NaN	NaN	NaN	NaN	NaN	21.X130C	Tumor			FALSE
pool21.pool.21.X131N	pool21	pool	NaN	NaN	NaN	NaN	NaN	NaN	NaN	NaN	21.X131N				FALSE
C3N-00491.N.22.X126	C3N-00491	N	54	Male	G2	IV	99	1	77	0	22.X126	NAT			TRUE
C3N-00314.N.22.X127N	C3N-00314	N	78	Male	G2	I	126	1	NaN	1	22.X127N	NAT			FALSE
C3N-00435.N.22.X127C	C3N-00435	N	NaN	NaN	NaN	NaN	NaN	NaN	NaN	NaN	22.X127C	NAT			FALSE
C3N-00317.N.22.X128N	C3N-00317	N	74	Female	G2	I	1133	0	1133	0	22.X128N	NAT			TRUE
C3N-00435.T.22.X128C	C3N-00435	T	NaN	NaN	NaN	NaN	NaN	NaN	NaN	NaN	22.X128C	Tumor			FALSE
C3N-00315.T.22.X129N	C3N-00315	T	68	Male	G3	I	1861	0	1861	0	22.X129N	Tumor	CD8+ Inflamed	69	TRUE
C3N-00317.T.22.X129C	C3N-00317	T	74	Female	G2	I	1133	0	1133	0	22.X129C	Tumor	CD8+ Inflamed	22	TRUE
C3N-00491.T.22.X130N	C3N-00491	T	54	Male	G2	IV	99	1	77	0	22.X130N	Tumor	CD8- Inflamed	20	TRUE
C3N-00314.T.22.X130C	C3N-00314	T	78	Male	G2	I	126	1	NaN	1	22.X130C	Tumor	VEGF Immune Desert	51	TRUE
pool22.pool.22.X131N	pool22	pool	NaN	NaN	NaN	NaN	NaN	NaN	NaN	NaN	22.X131N				FALSE
C3N-00380.T.23.X126	C3N-00380	T	57	Female	G2	I	662	0	662	0	23.X126	Tumor	CD8- Inflamed	31	TRUE
C3N-00310.N.23.X127N	C3N-00310	N	84	Male	G2	III	1623	1	1623	0	23.X127N	NAT			TRUE
C3N-00390.N.23.X127C	C3N-00390	N	58	Male	G2	IV	687	0	687	0	23.X127C	NAT			TRUE
C3N-00312.T.23.X128N	C3N-00312	T	68	Male	G3	III	1888	0	236	1	23.X128N	Tumor	CD8+ Inflamed	43	TRUE
C3N-00494.T.23.X128C	C3N-00494	T	66	Male	G2	I	1786	0	1786	0	23.X128C	Tumor	Metabolic Immune Desert	19	TRUE
C3N-00390.T.23.X129N	C3N-00390	T	58	Male	G2	IV	687	0	687	0	23.X129N	Tumor	CD8+ Inflamed	22	TRUE
C3N-00312.N.23.X129C	C3N-00312	N	68	Male	G3	III	1888	0	236	1	23.X129C	NAT			TRUE
C3N-00494.N.23.X130N	C3N-00494	N	66	Male	G2	I	1786	0	1786	0	23.X130N	NAT			TRUE
C3N-00310.T.23.X130C	C3N-00310	T	84	Male	G2	III	1623	1	1623	0	23.X130C	Tumor	Metabolic Immune Desert	52	TRUE
pool23.pool.23.X131N	pool23	pool	NaN	NaN	NaN	NaN	NaN	NaN	NaN	NaN	23.X131N				FALSE

## Sheet: COAD
sample_id	case_id	data_type	age	sex	grade	stage	OS_days	OS_event	PFS_days	PFS_event	set_channel	sample_type	Subtype.Reported.Before	Subtype.Membership	Valid
11CO037.N.01.X126	11CO037	N	52	Female	NaN	III	368	0	368	0	01.X126	NAT			TRUE
11CO051.N.01.X127N	11CO051	N	61	Female	NaN	II	417	0	417	0	01.X127N	NAT			TRUE
01CO008.T.01.X127C	01CO008	T	54	Female	NaN	II	369	0	369	0	01.X127C	Tumor	CIN	-54.7177	TRUE
22CO006.T.01.X128N	22CO006	T	57	Female	NaN	III	334	0	NaN	1	01.X128N	Tumor	Mesenchymal	2113.51	TRUE
05CO002.T.01.X128C	05CO002	T	NaN	Female	NaN	III	350	0	350	0	01.X128C	Tumor		865.599	TRUE
11CO036.T.01.X129N	11CO036	T	36	Male	NaN	III	367	0	367	0	01.X129N	Tumor	MSI	1057.77	TRUE
20CO006.T.01.X129C	20CO006	T	58	Male	NaN	IV	309	0	309	0	01.X129C	Tumor	CIN		TRUE
01CO019.T.01.X130N	01CO019	T	63	Female	NaN	III	357	0	NaN	1	01.X130N	Tumor	CIN	-168.717	TRUE
09CO005.T.01.X130C	09CO005	T	69	Female	NaN	III	293	0	293	0	01.X130C	Tumor	CIN	152.727	TRUE
pool01.pool.01.X131N	pool01	pool	NaN	NaN	NaN	NaN	NaN	NaN	NaN	NaN	01.X131N				FALSE
05CO035.N.02.X126	05CO035	N	64	Female	NaN	II	360	0	360	0	02.X126	NAT			TRUE
05CO053.T.02.X127N	05CO053	T	51	Male	NaN	II	363	0	363	0	02.X127N	Tumor	CIN	328.354	TRUE
20CO001.N.02.X127C	20CO001	N	53	Female	NaN	III	353	0	353	0	02.X127C	NAT			TRUE
05CO045.T.02.X128N	05CO045	T	75	Female	NaN	III	354	0	354	0	02.X128N	Tumor	CIN	969.765	TRUE
05CO045.N.02.X128C	05CO045	N	75	Female	NaN	III	354	0	354	0	02.X128C	NAT			TRUE
05CO035.T.02.X129N	05CO035	T	64	Female	NaN	II	360	0	360	0	02.X129N	Tumor	CIN	203.973	TRUE
15CO001.N.02.X129C	15CO001	N	57	Female	NaN	III	353	0	353	0	02.X129C	NAT			TRUE
05CO044.T.02.X130N	05CO044	T	70	Female	NaN	II	365	0	365	0	02.X130N	Tumor	MSI	-530.034	TRUE
20CO001.T.02.X130C	20CO001	T	53	Female	NaN	III	353	0	353	0	02.X130C	Tumor	Mesenchymal	1051.34	TRUE
pool02.pool.02.X131N	pool02	pool	NaN	NaN	NaN	NaN	NaN	NaN	NaN	NaN	02.X131N				FALSE
11CO053.T.03.X126	11CO053	T	63	Female	NaN	II	411	0	411	0	03.X126	Tumor	CIN	553.951	TRUE
11CO019.N.03.X127N	11CO019	N	74	Female	NaN	III	373	0	373	0	03.X127N	NAT			TRUE
20CO007.T.03.X127C	20CO007	T	54	Male	NaN	II	279	0	279	0	03.X127C	Tumor	CIN	557.646	TRUE
05CO041.N.03.X128N	05CO041	N	78	Female	NaN	II	362	0	362	0	03.X128N	NAT			TRUE
11CO042.N.03.X128C	11CO042	N	70	Male	NaN	II	375	0	375	0	03.X128C	NAT			TRUE
05CO033.N.03.X129N	05CO033	N	61	Male	NaN	III	337	0	NaN	1	03.X129N	NAT			TRUE
11CO008.N.03.X129C	11CO008	N	67	Female	NaN	III	384	0	384	0	03.X129C	NAT			TRUE
11CO008.T.03.X130N	11CO008	T	67	Female	NaN	III	384	0	384	0	03.X130N	Tumor	Mesenchymal	715.233	TRUE
11CO019.T.03.X130C	11CO019	T	74	Female	NaN	III	373	0	373	0	03.X130C	Tumor		686.488	TRUE
pool03.pool.03.X131N	pool03	pool	NaN	NaN	NaN	NaN	NaN	NaN	NaN	NaN	03.X131N				FALSE
09CO008.N.04.X126	09CO008	N	53	Male	NaN	III	343	0	343	0	04.X126	NAT			TRUE
11CO033.T.04.X127N	11CO033	T	54	Male	NaN	II	385	0	385	0	04.X127N	Tumor	Mesenchymal	1554.88	TRUE
05CO044.N.04.X127C	05CO044	N	70	Female	NaN	II	365	0	365	0	04.X127C	NAT			TRUE
05CO039.T.04.X128N	05CO039	T	73	Male	NaN	II	214	1	NaN	0	04.X128N	Tumor		385.812	TRUE
11CO020.T.04.X128C	11CO020	T	55	Male	NaN	III	370	0	370	0	04.X128C	Tumor		327.539	TRUE
21CO007.T.04.X129N	21CO007	T	50	Male	NaN	IV	279	0	279	0	04.X129N	Tumor	CIN	130.388	TRUE
05CO041.T.04.X129C	05CO041	T	78	Female	NaN	II	362	0	362	0	04.X129C	Tumor	MSI	1065.3	TRUE
09CO005.N.04.X130N	09CO005	N	69	Female	NaN	III	293	0	293	0	04.X130N	NAT			TRUE
05CO034.T.04.X130C	05CO034	T	54	Female	NaN	III	373	0	373	0	04.X130C	Tumor	CIN	270.734	TRUE
pool04.pool.04.X131N	pool04	pool	NaN	NaN	NaN	NaN	NaN	NaN	NaN	NaN	04.X131N				FALSE
05CO007.N.05.X126	05CO007	N	85	Female	NaN	III	363	0	363	0	05.X126	NAT			TRUE
05CO054.T.05.X127N	05CO054	T	86	Male	NaN	I	355	0	355	0	05.X127N	Tumor	CIN	451.863	TRUE
05CO029.T.05.X127C	05CO029	T	55	Female	NaN	II	358	0	358	0	05.X127C	Tumor	CIN	952.383	TRUE
21CO007.N.05.X128N	21CO007	N	50	Male	NaN	IV	279	0	279	0	05.X128N	NAT			TRUE
20CO003.T.05.X128C	20CO003	T	60	Male	NaN	IV	318	1	NaN	0	05.X128C	Tumor	Mesenchymal	2064.5	TRUE
01CO006.N.05.X129N	01CO006	N	75	Female	NaN	III	365	0	NaN	1	05.X129N	NAT			TRUE
15CO002.T.05.X129C	15CO002	T	53	Female	NaN	II	321	0	321	0	05.X129C	Tumor	CIN	918.164	TRUE
11CO022.T.05.X130N	11CO022	T	72	Male	NaN	IV	382	0	382	0	05.X130N	Tumor	CIN	826.348	TRUE
05CO050.N.05.X130C	05CO050	N	66	Female	NaN	III	299	0	299	0	05.X130C	NAT			TRUE
pool05.pool.05.X131N	pool05	pool	NaN	NaN	NaN	NaN	NaN	NaN	NaN	NaN	05.X131N				FALSE
09CO019.T.06.X126	09CO019	T	87	Male	NaN	I	207	0	207	0	06.X126	Tumor	CIN	210.684	TRUE
11CO032.T.06.X127N	11CO032	T	57	Male	NaN	III	368	0	368	0	06.X127N	Tumor		872.348	TRUE
11CO043.T.06.X127C	11CO043	T	67	Female	NaN	II	375	0	375	0	06.X127C	Tumor	CIN	-208.498	TRUE
05CO011.N.06.X128N	05CO011	N	39	Male	NaN	II	387	0	387	0	06.X128N	NAT			TRUE
11CO021.N.06.X128C	11CO021	N	74	Female	NaN	IV	95	1	NaN	0	06.X128C	NAT			TRUE
11CO018.T.06.X129N	11CO018	T	74	Male	NaN	II	371	0	371	0	06.X129N	Tumor	MSI	1077.71	TRUE
01CO014.N.06.X129C	01CO014	N	77	Female	NaN	III	371	0	NaN	1	06.X129C	NAT			TRUE
11CO077.T.06.X130N	11CO077	T	67	Male	NaN	II	383	0	NaN	1	06.X130N	Tumor	Mesenchymal	709.298	TRUE
22CO004.T.06.X130C	22CO004	T	51	Male	NaN	II	346	0	346	0	06.X130C	Tumor	CIN	531.426	TRUE
pool06.pool.06.X131N	pool06	pool	NaN	NaN	NaN	NaN	NaN	NaN	NaN	NaN	06.X131N				FALSE
09CO014.T.07.X126	09CO014	T	66	Male	NaN	II	323	0	323	0	07.X126	Tumor	CIN	1278.49	TRUE
09CO006.N.07.X127N	09CO006	N	86	Male	NaN	I	39	0	39	0	07.X127N	NAT			TRUE
16CO011.T.07.X127C	16CO011	T	59	Male	NaN	III	420	0	420	0	07.X127C	Tumor		890.675	TRUE
15CO002.N.07.X128N	15CO002	N	53	Female	NaN	II	321	0	321	0	07.X128N	NAT			TRUE
11CO018.N.07.X128C	11CO018	N	74	Male	NaN	II	371	0	371	0	07.X128C	NAT			TRUE
27CO004.N.07.X129N	27CO004	N	50	Female	NaN	III	435	0	435	0	07.X129N	NAT			TRUE
09CO015.N.07.X129C	09CO015	N	68	Male	NaN	III	362	0	362	0	07.X129C	NAT			TRUE
11CO051.T.07.X130N	11CO051	T	61	Female	NaN	II	417	0	417	0	07.X130N	Tumor	MSI	1168.74	TRUE
11CO070.N.07.X130C	11CO070	N	35	Male	NaN	III	372	0	372	0	07.X130C	NAT			TRUE
pool07.pool.07.X131N	pool07	pool	NaN	NaN	NaN	NaN	NaN	NaN	NaN	NaN	07.X131N				FALSE
11CO021.T.08.X126	11CO021	T	74	Female	NaN	IV	95	1	NaN	0	08.X126	Tumor		781.908	TRUE
09CO018.T.08.X127N	09CO018	T	52	Female	NaN	III	273	0	273	0	08.X127N	Tumor		1329.08	TRUE
01CO001.N.08.X127C	01CO001	N	60	Male	NaN	III	390	0	390	0	08.X127C	NAT			TRUE
14CO002.N.08.X128N	14CO002	N	62	Male	NaN	II	NaN	0	12	0	08.X128N	NAT			TRUE
11CO037.T.08.X128C	11CO037	T	52	Female	NaN	III	368	0	368	0	08.X128C	Tumor	Mesenchymal	587.336	TRUE
11CO054.T.08.X129N	11CO054	T	65	Female	NaN	II	404	0	404	0	08.X129N	Tumor	CIN	1263.69	TRUE
11CO033.N.08.X129C	11CO033	N	54	Male	NaN	II	385	0	385	0	08.X129C	NAT			TRUE
09CO011.T.08.X130N	09CO011	T	75	Female	NaN	I	243	0	243	0	08.X130N	Tumor	CIN	401.483	TRUE
16CO006.N.08.X130C	16CO006	N	64	Male	NaN	IV	177	0	177	0	08.X130C	NAT			TRUE
pool08.pool.08.X131N	pool08	pool	NaN	NaN	NaN	NaN	NaN	NaN	NaN	NaN	08.X131N				FALSE
20CO004.T.09.X126	20CO004	T	55	Male	NaN	III	347	0	347	0	09.X126	Tumor	CIN	-641.653	TRUE
05CO029.N.09.X127N	05CO029	N	55	Female	NaN	II	358	0	358	0	09.X127N	NAT			TRUE
05CO003.N.09.X127C	05CO003	N	NaN	Male	NaN	II	321	0	321	0	09.X127C	NAT			TRUE
01CO014.T.09.X128N	01CO014	T	77	Female	NaN	III	371	0	NaN	1	09.X128N	Tumor	MSI	636.091	TRUE
05CO032.T.09.X128C	05CO032	T	79	Male	NaN	III	338	0	338	0	09.X128C	Tumor	MSI	979.355	TRUE
11CO052.T.09.X129N	11CO052	T	66	Female	NaN	III	223	1	NaN	1	09.X129N	Tumor		1800	TRUE
05CO020.T.09.X129C	05CO020	T	90	Female	NaN	II	371	0	371	0	09.X129C	Tumor	CIN	322.625	TRUE
05CO049.T.09.X130N	05CO049	T	87	Male	NaN	II	328	0	328	0	09.X130N	Tumor	CIN	776.455	TRUE
05CO037.T.09.X130C	05CO037	T	50	Male	NaN	II	340	0	340	0	09.X130C	Tumor	MSI	743.938	TRUE
pool09.pool.09.X131N	pool09	pool	NaN	NaN	NaN	NaN	NaN	NaN	NaN	NaN	09.X131N				FALSE
05CO049.N.10.X126	05CO049	N	87	Male	NaN	II	328	0	328	0	10.X126	NAT			TRUE
11CO031.N.10.X127N	11CO031	N	53	Female	NaN	II	386	0	386	0	10.X127N	NAT			TRUE
05CO015.N.10.X127C	05CO015	N	73	Female	NaN	II	130	1	NaN	0	10.X127C	NAT			TRUE
11CO052.N.10.X128N	11CO052	N	66	Female	NaN	III	223	1	NaN	1	10.X128N	NAT			TRUE
05CO048.T.10.X128C	05CO048	T	78	Female	NaN	III	334	0	334	0	10.X128C	Tumor	MSI	547.82	TRUE
05CO026.N.10.X129N	05CO026	N	70	Female	NaN	III	318	0	318	0	10.X129N	NAT			TRUE
11CO007.N.10.X129C	11CO007	N	64	Female	NaN	II	378	0	378	0	10.X129C	NAT			TRUE
11CO048.T.10.X130N	11CO048	T	64	Male	NaN	II	383	0	383	0	10.X130N	Tumor	Mesenchymal	1310.45	TRUE
09CO008.T.10.X130C	09CO008	T	53	Male	NaN	III	343	0	343	0	10.X130C	Tumor	CIN	436.356	TRUE
pool10.pool.10.X131N	pool10	pool	NaN	NaN	NaN	NaN	NaN	NaN	NaN	NaN	10.X131N				FALSE
11CO045.T.11.X126	11CO045	T	71	Female	NaN	III	385	0	385	0	11.X126	Tumor	Mesenchymal	641.002	TRUE
05CO054.N.11.X127N	05CO054	N	86	Male	NaN	I	355	0	355	0	11.X127N	NAT			TRUE
14CO003.T.11.X127C	14CO003	T	74	Female	NaN	III	504	0	504	0	11.X127C	Tumor		628.343	TRUE
05CO034.N.11.X128N	05CO034	N	54	Female	NaN	III	373	0	373	0	11.X128N	NAT			TRUE
05CO026.T.11.X128C	05CO026	T	70	Female	NaN	III	318	0	318	0	11.X128C	Tumor	CIN	-81.4818	TRUE
11CO054.N.11.X129N	11CO054	N	65	Female	NaN	II	404	0	404	0	11.X129N	NAT			TRUE
21CO006.T.11.X129C	21CO006	T	76	Male	NaN	I	368	0	368	0	11.X129C	Tumor	Mesenchymal	1100.12	TRUE
11CO030.T.11.X130N	11CO030	T	54	Female	NaN	II	369	0	369	0	11.X130N	Tumor	Mesenchymal	683.547	TRUE
11CO027.N.11.X130C	11CO027	N	55	Female	NaN	II	378	0	378	0	11.X130C	NAT			TRUE
pool11.pool.11.X131N	pool11	pool	NaN	NaN	NaN	NaN	NaN	NaN	NaN	NaN	11.X131N				FALSE
11CO061.N.12.X126	11CO061	N	47	Female	NaN	II	388	0	388	0	12.X126	NAT			TRUE
05CO053.N.12.X127N	05CO053	N	51	Male	NaN	II	363	0	363	0	12.X127N	NAT			TRUE
11CO062.T.12.X127C	11CO062	T	74	Male	NaN	IV	379	0	379	0	12.X127C	Tumor		637.167	TRUE
11CO048.N.12.X128N	11CO048	N	64	Male	NaN	II	383	0	383	0	12.X128N	NAT			TRUE
01CO013.N.12.X128C	01CO013	N	57	Male	NaN	I	155	0	155	0	12.X128C	NAT			TRUE
11CO047.T.12.X129N	11CO047	T	65	Male	NaN	II	384	0	384	0	12.X129N	Tumor		264.333	TRUE
11CO072.T.12.X129C	11CO072	T	64	Female	NaN	III	133	0	133	0	12.X129C	Tumor	CIN	741.621	TRUE
11CO047.N.12.X130N	11CO047	N	65	Male	NaN	II	384	0	384	0	12.X130N	NAT			TRUE
22CO006.N.12.X130C	22CO006	N	57	Female	NaN	III	334	0	NaN	1	12.X130C	NAT			TRUE
pool12.pool.12.X131N	pool12	pool	NaN	NaN	NaN	NaN	NaN	NaN	NaN	NaN	12.X131N				FALSE
14CO005.N.13.X126	14CO005	N	75	Female	NaN	II	466	0	466	0	13.X126	NAT			TRUE
11CO031.T.13.X127N	11CO031	T	53	Female	NaN	II	386	0	386	0	13.X127N	Tumor	MSI	1319.86	TRUE
01CO015.N.13.X127C	01CO015	N	88	Male	NaN	I	374	0	374	0	13.X127C	NAT			TRUE
11CO032.N.13.X128N	11CO032	N	57	Male	NaN	III	368	0	368	0	13.X128N	NAT			TRUE
11CO077.N.13.X128C	11CO077	N	67	Male	NaN	II	383	0	NaN	1	13.X128C	NAT			TRUE
11CO053.N.13.X129N	11CO053	N	63	Female	NaN	II	411	0	411	0	13.X129N	NAT			TRUE
11CO044.T.13.X129C	11CO044	T	69	Female	NaN	IV	235	1	NaN	0	13.X129C	Tumor	CIN	1236.74	TRUE
09CO022.N.13.X130N	09CO022	N	71	Female	NaN	II	315	0	315	0	13.X130N	NAT			TRUE
20CO007.N.13.X130C	20CO007	N	54	Male	NaN	II	279	0	279	0	13.X130C	NAT			TRUE
pool13.pool.13.X131N	pool13	pool	NaN	NaN	NaN	NaN	NaN	NaN	NaN	NaN	13.X131N				FALSE
20CO006.N.14.X126	20CO006	N	58	Male	NaN	IV	309	0	309	0	14.X126	NAT			TRUE
01CO005.T.14.X127N	01CO005	T	69	Female	NaN	II	531	1	NaN	0	14.X127N	Tumor	CIN	-427.027	TRUE
05CO028.T.14.X127C	05CO028	T	61	Female	NaN	I	326	0	326	0	14.X127C	Tumor	CIN	557.486	TRUE
01CO008.N.14.X128N	01CO008	N	54	Female	NaN	II	369	0	369	0	14.X128N	NAT			TRUE
11CO020.N.14.X128C	11CO020	N	55	Male	NaN	III	370	0	370	0	14.X128C	NAT			TRUE
09CO015.T.14.X129N	09CO015	T	68	Male	NaN	III	362	0	362	0	14.X129N	Tumor	CIN	701.535	TRUE
11CO044.N.14.X129C	11CO044	N	69	Female	NaN	IV	235	1	NaN	0	14.X129C	NAT			TRUE
11CO079.T.14.X130N	11CO079	T	75	Female	NaN	III	377	0	377	0	14.X130N	Tumor		-358.884	TRUE
11CO057.N.14.X130C	11CO057	N	73	Male	NaN	III	399	0	399	0	14.X130C	NAT			TRUE
pool14.pool.14.X131N	pool14	pool	NaN	NaN	NaN	NaN	NaN	NaN	NaN	NaN	14.X131N				FALSE
05CO047.T.15.X126	05CO047	T	56	Male	NaN	I	344	0	344	0	15.X126	Tumor	CIN	-502.379	TRUE
11CO010.N.15.X127N	11CO010	N	59	Female	NaN	II	375	0	375	0	15.X127N	NAT			TRUE
11CO042.T.15.X127C	11CO042	T	70	Male	NaN	II	375	0	375	0	15.X127C	Tumor		-78.8118	TRUE
05CO020.N.15.X128N	05CO020	N	90	Female	NaN	II	371	0	371	0	15.X128N	NAT			TRUE
20CO004.N.15.X128C	20CO004	N	55	Male	NaN	III	347	0	347	0	15.X128C	NAT			TRUE
05CO015.T.15.X129N	05CO015	T	73	Female	NaN	II	130	1	NaN	0	15.X129N	Tumor	MSI	1362.69	TRUE
01CO019.N.15.X129C	01CO019	N	63	Female	NaN	III	357	0	NaN	1	15.X129C	NAT			TRUE
01CO022.T.15.X130N	01CO022	T	76	Female	NaN	I	376	0	376	0	15.X130N	Tumor	MSI	-14.2549	TRUE
16CO011.N.15.X130C	16CO011	N	59	Male	NaN	III	420	0	420	0	15.X130C	NAT			TRUE
pool15.pool.15.X131N	pool15	pool	NaN	NaN	NaN	NaN	NaN	NaN	NaN	NaN	15.X131N				FALSE
11CO005.T.16.X126	11CO005	T	66	Female	NaN	III	384	0	384	0	16.X126	Tumor	Mesenchymal	878.886	TRUE
11CO039.T.16.X127N	11CO039	T	67	Female	NaN	II	386	0	386	0	16.X127N	Tumor	CIN	170.933	TRUE
11CO072.N.16.X127C	11CO072	N	64	Female	NaN	III	133	0	133	0	16.X127C	NAT			TRUE
05CO039.N.16.X128N	05CO039	N	73	Male	NaN	II	214	1	NaN	0	16.X128N	NAT			TRUE
11CO010.T.16.X128C	11CO010	T	59	Female	NaN	II	375	0	375	0	16.X128C	Tumor	CIN	767.294	TRUE
11CO045.N.16.X129N	11CO045	N	71	Female	NaN	III	385	0	385	0	16.X129N	NAT			TRUE
09CO022.T.16.X129C	09CO022	T	71	Female	NaN	II	315	0	315	0	16.X129C	Tumor	CIN	594.973	TRUE
11CO005.N.16.X130N	11CO005	N	66	Female	NaN	III	384	0	384	0	16.X130N	NAT			TRUE
21CO006.N.16.X130C	21CO006	N	76	Male	NaN	I	368	0	368	0	16.X130C	NAT			TRUE
pool16.pool.16.X131N	pool16	pool	NaN	NaN	NaN	NaN	NaN	NaN	NaN	NaN	16.X131N				FALSE
06CO002.N.17.X126	06CO002	N	73	Female	NaN	III	322	0	322	0	17.X126	NAT			TRUE
14CO005.T.17.X127N	14CO005	T	75	Female	NaN	II	466	0	466	0	17.X127N	Tumor	CIN	715.906	TRUE
01CO005.N.17.X127C	01CO005	N	69	Female	NaN	II	531	1	NaN	0	17.X127C	NAT			TRUE
11CO043.N.17.X128N	11CO043	N	67	Female	NaN	II	375	0	375	0	17.X128N	NAT			TRUE
11CO060.N.17.X128C	11CO060	N	71	Female	NaN	II	398	0	398	0	17.X128C	NAT			TRUE
05CO002.N.17.X129N	05CO002	N	NaN	Female	NaN	III	350	0	350	0	17.X129N	NAT			TRUE
09CO013.T.17.X129C	09CO013	T	50	Male	NaN	III	183	0	183	0	17.X129C	Tumor	CIN	27.5994	TRUE
11CO057.T.17.X130N	11CO057	T	73	Male	NaN	III	399	0	399	0	17.X130N	Tumor	CIN	465.639	TRUE
01CO006.T.17.X130C	01CO006	T	75	Female	NaN	III	365	0	NaN	1	17.X130C	Tumor		1542.02	TRUE
pool17.pool.17.X131N	pool17	pool	NaN	NaN	NaN	NaN	NaN	NaN	NaN	NaN	17.X131N				FALSE
09CO013.N.18.X126	09CO013	N	50	Male	NaN	III	183	0	183	0	18.X126	NAT			TRUE
09CO019.N.18.X127N	09CO019	N	87	Male	NaN	I	207	0	207	0	18.X127N	NAT			TRUE
05CO048.N.18.X127C	05CO048	N	78	Female	NaN	III	334	0	334	0	18.X127C	NAT			TRUE
16CO002.T.18.X128N	16CO002	T	67	Male	NaN	III	420	0	420	0	18.X128N	Tumor	CIN	-59.3063	TRUE
11CO058.T.18.X128C	11CO058	T	56	Female	NaN	II	399	0	399	0	18.X128C	Tumor	Mesenchymal	500.396	TRUE
05CO006.N.18.X129N	05CO006	N	83	Female	NaN	III	328	0	328	0	18.X129N	NAT			TRUE
11CO027.T.18.X129C	11CO027	T	55	Female	NaN	II	378	0	378	0	18.X129C	Tumor	CIN	124.419	TRUE
11CO007.T.18.X130N	11CO007	T	64	Female	NaN	II	378	0	378	0	18.X130N	Tumor	MSI	806.528	TRUE
05CO028.N.18.X130C	05CO028	N	61	Female	NaN	I	326	0	326	0	18.X130C	NAT			TRUE
pool18.pool.18.X131N	pool18	pool	NaN	NaN	NaN	NaN	NaN	NaN	NaN	NaN	18.X131N				FALSE
01CO015.T.19.X126	01CO015	T	88	Male	NaN	I	374	0	374	0	19.X126	Tumor	CIN	561.061	TRUE
05CO003.T.19.X127N	05CO003	T	NaN	Male	NaN	II	321	0	321	0	19.X127N	Tumor	MSI	915.559	TRUE
22CO004.N.19.X127C	22CO004	N	51	Male	NaN	II	346	0	346	0	19.X127C	NAT			TRUE
11CO030.N.19.X128N	11CO030	N	54	Female	NaN	II	369	0	369	0	19.X128N	NAT			TRUE
05CO006.T.19.X128C	05CO006	T	83	Female	NaN	III	328	0	328	0	19.X128C	Tumor	MSI	714.28	TRUE
16CO006.T.19.X129N	16CO006	T	64	Male	NaN	IV	177	0	177	0	19.X129N	Tumor	CIN	815.984	TRUE
09CO006.T.19.X129C	09CO006	T	86	Male	NaN	I	39	0	39	0	19.X129C	Tumor	CIN	548.436	TRUE
11CO036.N.19.X130N	11CO036	N	36	Male	NaN	III	367	0	367	0	19.X130N	NAT			TRUE
11CO061.T.19.X130C	11CO061	T	47	Female	NaN	II	388	0	388	0	19.X130C	Tumor		1679.39	TRUE
pool19.pool.19.X131N	pool19	pool	NaN	NaN	NaN	NaN	NaN	NaN	NaN	NaN	19.X131N				FALSE
01CO013.T.20.X126	01CO013	T	57	Male	NaN	I	155	0	155	0	20.X126	Tumor	CIN	509.003	TRUE
06CO001.T.20.X127N	06CO001	T	75	Male	NaN	III	84	0	84	0	20.X127N	Tumor	CIN	78.3623	TRUE
27CO004.T.20.X127C	27CO004	T	50	Female	NaN	III	435	0	435	0	20.X127C	Tumor		653.126	TRUE
11CO062.N.20.X128N	11CO062	N	74	Male	NaN	IV	379	0	379	0	20.X128N	NAT			TRUE
05CO050.T.20.X128C	05CO050	T	66	Female	NaN	III	299	0	299	0	20.X128C	Tumor		54.8315	TRUE
16CO002.N.20.X129N	16CO002	N	67	Male	NaN	III	420	0	420	0	20.X129N	NAT			TRUE
20CO003.N.20.X129C	20CO003	N	60	Male	NaN	IV	318	1	NaN	0	20.X129C	NAT			TRUE
05CO032.N.20.X130N	05CO032	N	79	Male	NaN	III	338	0	338	0	20.X130N	NAT			TRUE
11CO022.N.20.X130C	11CO022	N	72	Male	NaN	IV	382	0	382	0	20.X130C	NAT			TRUE
pool20.pool.20.X131N	pool20	pool	NaN	NaN	NaN	NaN	NaN	NaN	NaN	NaN	20.X131N				FALSE
15CO001.T.21.X126	15CO001	T	57	Female	NaN	III	353	0	353	0	21.X126	Tumor		-265.182	TRUE
06CO002.T.21.X127N	06CO002	T	73	Female	NaN	III	322	0	322	0	21.X127N	Tumor	Mesenchymal	664.514	TRUE
16CO003.T.21.X127C	16CO003	T	63	Female	NaN	II	376	0	376	0	21.X127C	Tumor	Mesenchymal	1158.53	TRUE
11CO039.N.21.X128N	11CO039	N	67	Female	NaN	II	386	0	386	0	21.X128N	NAT			TRUE
09CO011.N.21.X128C	09CO011	N	75	Female	NaN	I	243	0	243	0	21.X128C	NAT			TRUE
11CO070.T.21.X129N	11CO070	T	35	Male	NaN	III	372	0	372	0	21.X129N	Tumor	Mesenchymal	1260.3	TRUE
05CO033.T.21.X129C	05CO033	T	61	Male	NaN	III	337	0	NaN	1	21.X129C	Tumor	Mesenchymal	1782.78	TRUE
11CO058.N.21.X130N	11CO058	N	56	Female	NaN	II	399	0	399	0	21.X130N	NAT			TRUE
05CO037.N.21.X130C	05CO037	N	50	Male	NaN	II	340	0	340	0	21.X130C	NAT			TRUE
pool21.pool.21.X131N	pool21	pool	NaN	NaN	NaN	NaN	NaN	NaN	NaN	NaN	21.X131N				FALSE
05CO011.T.22.X126	05CO011	T	39	Male	NaN	II	387	0	387	0	22.X126	Tumor	CIN	-531.733	TRUE
09CO018.N.22.X127N	09CO018	N	52	Female	NaN	III	273	0	273	0	22.X127N	NAT			TRUE
11CO079.N.22.X127C	11CO079	N	75	Female	NaN	III	377	0	377	0	22.X127C	NAT			TRUE
01CO022.N.22.X128N	01CO022	N	76	Female	NaN	I	376	0	376	0	22.X128N	NAT			TRUE
09CO014.N.22.X128C	09CO014	N	66	Male	NaN	II	323	0	323	0	22.X128C	NAT			TRUE
05CO047.N.22.X129N	05CO047	N	56	Male	NaN	I	344	0	344	0	22.X129N	NAT			TRUE
06CO001.N.22.X129C	06CO001	N	75	Male	NaN	III	84	0	84	0	22.X129C	NAT			TRUE
16CO003.N.22.X130N	16CO003	N	63	Female	NaN	II	376	0	376	0	22.X130N	NAT			TRUE
ref22.reference.22.X130C	ref22	reference	NaN	NaN	NaN	NaN	NaN	NaN	NaN	NaN	22.X130C				FALSE
pool22.pool.22.X131N	pool22	pool	NaN	NaN	NaN	NaN	NaN	NaN	NaN	NaN	22.X131N				FALSE

## Sheet: GBM
sample_id	case_id	data_type	age	sex	grade	stage	OS_days	OS_event	PFS_days	PFS_event	set_channel	sample_type	Subtype.Reported.Before	Subtype.Membership	Valid
pool01.pool.01.X126	pool01	pool	NaN	NaN	NaN	NaN	NaN	NaN	NaN	NaN	01.X126				FALSE
GTEX-Y8DK-0011-R10A-SM-HAKY1.N.01.X127N	GTEX-Y8DK-0011-R10A-SM-HAKY1	N	NaN	NaN	NaN	NaN	NaN	NaN	NaN	NaN	01.X127N	NAT			TRUE
C3N-03183.T.01.X127C	C3N-03183	T	53	Male	NaN	NaN	315	1	315	0	01.X127C	Tumor	nmf2	0.627	TRUE
C3N-01505.T.01.X128N	C3N-01505	T	74	Male	NaN	NaN	192	1	189	1	01.X128N	Tumor	nmf2	0.864	TRUE
C3N-03188.T.01.X128C	C3N-03188	T	54	Male	NaN	NaN	1022	1	452	1	01.X128C	Tumor	nmf1	0.979	TRUE
C3L-02984.T.01.X129N	C3L-02984	T	34	Male	NaN	NaN	1469	0	1469	0	01.X129N	Tumor	nmf1	0.865	TRUE
C3L-02542.T.01.X129C	C3L-02542	T	58	Female	NaN	NaN	180	1	154	0	01.X129C	Tumor	nmf3	0.952	TRUE
C3L-01142.T.01.X130N	C3L-01142	T	42	Female	NaN	NaN	NaN	0	NaN	0	01.X130N	Tumor	nmf2	0.883	TRUE
C3L-01834.T.01.X130C	C3L-01834	T	68	Female	NaN	NaN	497	1	449	1	01.X130C	Tumor			TRUE
C3N-02256.T.01.X131N	C3N-02256	T	65	Male	NaN	NaN	263	1	160	1	01.X131N	Tumor	nmf1	0.673	TRUE
C3N-01814.T.01.X131C	C3N-01814	T	48	Female	NaN	NaN	383	0	383	0	01.X131C	Tumor	nmf1	0.675	TRUE
pool02.pool.02.X126	pool02	pool	NaN	NaN	NaN	NaN	NaN	NaN	NaN	NaN	02.X126				FALSE
C3N-02770.T.02.X127N	C3N-02770	T	70	Male	NaN	NaN	779	1	550	1	02.X127N	Tumor	nmf1	0.688	TRUE
C3N-01364.T.02.X127C	C3N-01364	T	34	Female	NaN	NaN	720	0	480	1	02.X127C	Tumor	nmf2	0.862	TRUE
C3L-00365.T.02.X128N	C3L-00365	T	59	Female	NaN	NaN	322	1	280	0	02.X128N	Tumor	nmf3	0.614	TRUE
C3L-03266.T.02.X128C	C3L-03266	T	61	Female	NaN	NaN	281	1	28	1	02.X128C	Tumor	nmf3	0.428	TRUE
C3N-01798.T.02.X129N	C3N-01798	T	44	Male	NaN	NaN	590	1	590	0	02.X129N	Tumor	nmf1	0.759	TRUE
C3L-01146.T.02.X129C	C3L-01146	T	59	Male	NaN	NaN	509	1	336	1	02.X129C	Tumor	nmf2	0.582	TRUE
C3L-03748.T.02.X130N	C3L-03748	T	64	Female	NaN	NaN	401	1	162	1	02.X130N	Tumor	nmf2	0.673	TRUE
C3N-02783.T.02.X130C	C3N-02783	T	24	Female	NaN	NaN	977	0	977	0	02.X130C	Tumor	nmf1	0.648	TRUE
GTEX-UTHO-0011-R10A-SM-HAKY2.N.02.X131N	GTEX-UTHO-0011-R10A-SM-HAKY2	N	NaN	NaN	NaN	NaN	NaN	NaN	NaN	NaN	02.X131N	NAT			TRUE
C3L-02708.T.02.X131C	C3L-02708	T	43	Male	NaN	NaN	738	1	525	1	02.X131C	Tumor	nmf3	0.783	TRUE
pool03.pool.03.X126	pool03	pool	NaN	NaN	NaN	NaN	NaN	NaN	NaN	NaN	03.X126				FALSE
C3N-02782.T.03.X127N	C3N-02782	T	47	Female	NaN	NaN	985	0	606	1	03.X127N	Tumor	nmf3	0.796	TRUE
C3N-02186.T.03.X127C	C3N-02186	T	53	Male	NaN	NaN	264	0	99	1	03.X127C	Tumor	nmf1	0.907	TRUE
C3N-01367.T.03.X128N	C3N-01367	T	74	Male	NaN	NaN	NaN	NaN	NaN	0	03.X128N	Tumor	nmf2	0.886	TRUE
C3L-01048.T.03.X128C	C3L-01048	T	60	Male	NaN	NaN	806	0	216	1	03.X128C	Tumor	nmf3	0.915	TRUE
C3L-01149.T.03.X129N	C3L-01149	T	48	Male	NaN	NaN	666	0	584	1	03.X129N	Tumor	nmf3	0.685	TRUE
GTEX-R55F-0011-R10A-SM-HAKXY.N.03.X129C	GTEX-R55F-0011-R10A-SM-HAKXY	N	NaN	NaN	NaN	NaN	NaN	NaN	NaN	NaN	03.X129C	NAT			TRUE
C3L-03260.T.03.X130N	C3L-03260	T	75	Female	NaN	NaN	43	1	42	0	03.X130N	Tumor	nmf1	0.893	TRUE
C3N-01192.T.03.X130C	C3N-01192	T	60	Female	NaN	NaN	1209	1	498	1	03.X130C	Tumor	nmf2	0.817	TRUE
C3L-03407.T.03.X131N	C3L-03407	T	57	Female	NaN	NaN	238	1	209	1	03.X131N	Tumor	nmf2	0.922	TRUE
C3L-03387.T.03.X131C	C3L-03387	T	70	Male	NaN	NaN	403	1	293	1	03.X131C	Tumor	nmf1	0.911	TRUE
pool04.pool.04.X126	pool04	pool	NaN	NaN	NaN	NaN	NaN	NaN	NaN	NaN	04.X126				FALSE
C3L-02970.T.04.X127N	C3L-02970	T	58	Male	NaN	NaN	381	1	381	0	04.X127N	Tumor	nmf3	0.569	TRUE
C3L-01043.T.04.X127C	C3L-01043	T	59	Male	NaN	NaN	79	1	NaN	0	04.X127C	Tumor	nmf2	0.697	TRUE
C3L-01156.T.04.X128N	C3L-01156	T	57	Male	NaN	NaN	291	1	178	1	04.X128N	Tumor	nmf1	0.529	TRUE
C3N-02183.T.04.X128C	C3N-02183	T	63	Female	NaN	NaN	340	1	248	1	04.X128C	Tumor	nmf2	0.994	TRUE
GTEX-QVJO-0011-R10A-SM-HAKXV.N.04.X129N	GTEX-QVJO-0011-R10A-SM-HAKXV	N	NaN	NaN	NaN	NaN	NaN	NaN	NaN	NaN	04.X129N	NAT			TRUE
C3L-03681.T.04.X129C	C3L-03681	T	62	Female	NaN	NaN	NaN	1	NaN	0	04.X129C	Tumor	nmf2	0.476	TRUE
C3L-01154.T.04.X130N	C3L-01154	T	51	Female	NaN	NaN	496	1	230	1	04.X130N	Tumor	nmf3	0.887	TRUE
C3L-03728.T.04.X130C	C3L-03728	T	80	Female	NaN	NaN	127	1	127	0	04.X130C	Tumor	nmf2	0.594	TRUE
C3N-01818.T.04.X131N	C3N-01818	T	60	Male	NaN	NaN	270	1	221	0	04.X131N	Tumor	nmf1	0.891	TRUE
C3L-00674.T.04.X131C	C3L-00674	T	45	Male	NaN	NaN	478	1	194	1	04.X131C	Tumor	nmf1	0.507	TRUE
pool05.pool.05.X126	pool05	pool	NaN	NaN	NaN	NaN	NaN	NaN	NaN	NaN	05.X126				FALSE
C3N-03186.T.05.X127N	C3N-03186	T	54	Female	NaN	NaN	646	1	459	1	05.X127N	Tumor	nmf1	0.779	TRUE
C3N-02181.T.05.X127C	C3N-02181	T	53	Female	NaN	NaN	388	0	143	1	05.X127C	Tumor	nmf2	0.704	TRUE
C3N-02784.T.05.X128N	C3N-02784	T	37	Male	NaN	NaN	391	1	555	1	05.X128N	Tumor	nmf2	0.869	TRUE
C3N-01517.T.05.X128C	C3N-01517	T	49	Male	NaN	NaN	1023	0	894	1	05.X128C	Tumor	nmf3	0.877	TRUE
C3L-02707.T.05.X129N	C3L-02707	T	58	Male	NaN	NaN	91	0	91	0	05.X129N	Tumor	nmf3	0.539	TRUE
C3L-02955.T.05.X129C	C3L-02955	T	76	Female	NaN	NaN	378	1	146	1	05.X129C	Tumor	nmf1	0.572	TRUE
C3N-03182.T.05.X130N	C3N-03182	T	47	Male	NaN	NaN	763	1	502	1	05.X130N	Tumor	nmf2	0.699	TRUE
C3L-03392.T.05.X130C	C3L-03392	T	50	Female	NaN	NaN	147	1	NaN	0	05.X130C	Tumor	nmf2	0.82	TRUE
GTEX-P44H-0011-R10A-SM-HAKXX.N.05.X131N	GTEX-P44H-0011-R10A-SM-HAKXX	N	NaN	NaN	NaN	NaN	NaN	NaN	NaN	NaN	05.X131N	NAT			TRUE
C3L-03405.T.05.X131C	C3L-03405	T	59	Male	NaN	NaN	87	1	87	0	05.X131C	Tumor	nmf3	0.761	TRUE
pool06.pool.06.X126	pool06	pool	NaN	NaN	NaN	NaN	NaN	NaN	NaN	NaN	06.X126				FALSE
C3L-02465.T.06.X127N	C3L-02465	T	50	Male	NaN	NaN	591	1	102	1	06.X127N	Tumor	nmf2	0.876	TRUE
C3L-03747.T.06.X127C	C3L-03747	T	NaN	NaN	NaN	NaN	NaN	NaN	NaN	NaN	06.X127C	Tumor			FALSE
C3N-03473.T.06.X128N	C3N-03473	T	30	Female	NaN	NaN	297	1	297	0	06.X128N	Tumor	nmf3	0.732	TRUE
C3L-01049.T.06.X128C	C3L-01049	T	46	Male	NaN	NaN	191	1	69	0	06.X128C	Tumor	nmf2	0.68	TRUE
C3N-02185.T.06.X129N	C3N-02185	T	61	Female	NaN	NaN	386	0	279	1	06.X129N	Tumor	nmf1	0.557	TRUE
C3N-01851.T.06.X129C	C3N-01851	T	47	Male	NaN	NaN	363	1	220	1	06.X129C	Tumor	nmf2	0.718	TRUE
C3N-01816.T.06.X130N	C3N-01816	T	53	Female	NaN	NaN	841	1	445	1	06.X130N	Tumor	nmf2	0.665	TRUE
C3N-01369.T.06.X130C	C3N-01369	T	57	Female	NaN	NaN	NaN	NaN	NaN	0	06.X130C	Tumor	nmf2	0.983	TRUE
C3L-02642.T.06.X131N	C3L-02642	T	77	Male	NaN	NaN	828	1	828	0	06.X131N	Tumor	nmf1	1	TRUE
GTEX-RU72-0011-R10A-SM-HAKXS.N.06.X131C	GTEX-RU72-0011-R10A-SM-HAKXS	N	NaN	NaN	NaN	NaN	NaN	NaN	NaN	NaN	06.X131C	NAT			TRUE
pool07.pool.07.X126	pool07	pool	NaN	NaN	NaN	NaN	NaN	NaN	NaN	NaN	07.X126				FALSE
C3L-03390.T.07.X127N	C3L-03390	T	44	Female	NaN	NaN	815	0	649	1	07.X127N	Tumor	nmf3	1	TRUE
C3N-03088.T.07.X127C	C3N-03088	T	31	Female	NaN	NaN	142	1	27	0	07.X127C	Tumor	nmf1	0.746	TRUE
C3L-01155.T.07.X128N	C3L-01155	T	66	Male	NaN	NaN	362	0	362	0	07.X128N	Tumor	nmf1	0.673	TRUE
C3N-03070.T.07.X128C	C3N-03070	T	65	Female	NaN	NaN	332	0	332	0	07.X128C	Tumor	nmf1	0.571	TRUE
C3L-01045.T.07.X129N	C3L-01045	T	73	Female	NaN	NaN	66	1	NaN	0	07.X129N	Tumor	nmf3	0.626	TRUE
C3L-00677.T.07.X129C	C3L-00677	T	69	Female	NaN	NaN	155	1	155	0	07.X129C	Tumor	nmf1	0.536	TRUE
C3N-02255.T.07.X130N	C3N-02255	T	88	Male	NaN	NaN	265	1	226	0	07.X130N	Tumor	nmf1	0.818	TRUE
C3L-01061.T.07.X130C	C3L-01061	T	66	Male	NaN	NaN	840	0	343	1	07.X130C	Tumor	nmf3	0.99	TRUE
C3L-02041.T.07.X131N	C3L-02041	T	51	Female	NaN	NaN	1030	0	235	1	07.X131N	Tumor	nmf1	0.792	TRUE
C3L-01046.T.07.X131C	C3L-01046	T	50	Male	NaN	NaN	349	1	195	1	07.X131C	Tumor	nmf2	0.878	TRUE
pool08.pool.08.X126	pool08	pool	NaN	NaN	NaN	NaN	NaN	NaN	NaN	NaN	08.X126				FALSE
C3N-01518.T.08.X127N	C3N-01518	T	72	Female	NaN	NaN	805	1	538	1	08.X127N	Tumor	nmf2	0.89	TRUE
C3N-00662.T.08.X127C	C3N-00662	T	77	Female	NaN	NaN	116	1	116	0	08.X127C	Tumor	nmf3	0.703	TRUE
C3L-03400.T.08.X128N	C3L-03400	T	38	Female	NaN	NaN	786	0	786	0	08.X128N	Tumor	nmf2	0.872	TRUE
C3N-01815.T.08.X128C	C3N-01815	T	71	Female	NaN	NaN	121	1	96	0	08.X128C	Tumor	nmf2	0.932	TRUE
C3N-01856.T.08.X129N	C3N-01856	T	66	Male	NaN	NaN	382	1	281	1	08.X129N	Tumor	nmf2	0.705	TRUE
C3L-02704.T.08.X129C	C3L-02704	T	54	Male	NaN	NaN	186	0	186	0	08.X129C	Tumor	nmf2	0.416	TRUE
GTEX-RN5K-0011-R10A-SM-HAKXU.N.08.X130N	GTEX-RN5K-0011-R10A-SM-HAKXU	N	NaN	NaN	NaN	NaN	NaN	NaN	NaN	NaN	08.X130N	NAT			TRUE
C3L-01887.T.08.X130C	C3L-01887	T	48	Male	NaN	NaN	1703	1	1468	1	08.X130C	Tumor	nmf1	0.826	TRUE
C3N-01857.T.08.X131N	C3N-01857	T	69	Female	NaN	NaN	651	1	406	1	08.X131N	Tumor	nmf1	0.737	TRUE
C3N-01196.T.08.X131C	C3N-01196	T	67	Male	NaN	NaN	653	1	194	1	08.X131C	Tumor	nmf3	0.952	TRUE
pool09.pool.09.X126	pool09	pool	NaN	NaN	NaN	NaN	NaN	NaN	NaN	NaN	09.X126				FALSE
GTEX-WVLH-0011-R10A-SM-HAKXZ.N.09.X127N	GTEX-WVLH-0011-R10A-SM-HAKXZ	N	NaN	NaN	NaN	NaN	NaN	NaN	NaN	NaN	09.X127N	NAT			TRUE
C3N-01366.T.09.X127C	C3N-01366	T	63	Male	NaN	NaN	NaN	1	NaN	0	09.X127C	Tumor	nmf2	0.534	TRUE
C3N-00661.T.09.X128N	C3N-00661	T	49	Male	NaN	NaN	1107	0	339	1	09.X128N	Tumor	nmf2	0.644	TRUE
C3L-03744.T.09.X128C	C3L-03744	T	75	Male	NaN	NaN	1040	0	1040	0	09.X128C	Tumor	nmf2	0.712	TRUE
C3L-03968.T.09.X129N	C3L-03968	T	60	Female	NaN	NaN	986	0	986	0	09.X129N	Tumor	nmf3	0.578	TRUE
C3L-02504.T.09.X129C	C3L-02504	T	71	Male	NaN	NaN	873	1	454	1	09.X129C	Tumor	nmf3	0.579	TRUE
C3N-02788.T.09.X130N	C3N-02788	T	64	Male	NaN	NaN	845	1	450	1	09.X130N	Tumor	nmf1	1	TRUE
C3L-04084.T.09.X130C	C3L-04084	T	63	Female	NaN	NaN	274	1	206	0	09.X130C	Tumor	nmf3	0.885	TRUE
C3L-01157.T.09.X131N	C3L-01157	T	66	Female	NaN	NaN	984	1	984	0	09.X131N	Tumor	nmf1	0.978	TRUE
C3L-02705.T.09.X131C	C3L-02705	T	60	Male	NaN	NaN	111	1	104	0	09.X131C	Tumor	nmf2	0.514	TRUE
pool10.pool.10.X126	pool10	pool	NaN	NaN	NaN	NaN	NaN	NaN	NaN	NaN	10.X126				FALSE
C3N-01334.T.10.X127N	C3N-01334	T	64	Female	NaN	NaN	NaN	1	NaN	0	10.X127N	Tumor	nmf1	0.462	TRUE
C3N-03180.T.10.X127C	C3N-03180	T	53	Male	NaN	NaN	511	1	511	0	10.X127C	Tumor	nmf1	0.501	TRUE
C3N-01852.T.10.X128N	C3N-01852	T	59	Male	NaN	NaN	NaN	0	NaN	0	10.X128N	Tumor	nmf3	0.683	TRUE
C3L-03727.T.10.X128C	C3L-03727	T	71	Female	NaN	NaN	721	1	457	1	10.X128C	Tumor	nmf3	0.598	TRUE
C3N-01368.T.10.X129N	C3N-01368	T	65	Male	NaN	NaN	245	1	63	1	10.X129N	Tumor	nmf3	0.773	TRUE
GTEX-Q2AG-0011-R10A-SM-HAKXT.N.10.X129C	GTEX-Q2AG-0011-R10A-SM-HAKXT	N	NaN	NaN	NaN	NaN	NaN	NaN	NaN	NaN	10.X129C	NAT			TRUE
C3N-00665.T.10.X130N	C3N-00665	T	65	Female	NaN	NaN	1585	0	1291	1	10.X130N	Tumor	nmf2	0.67	TRUE
C3N-03184.T.10.X130C	C3N-03184	T	35	Male	NaN	NaN	390	0	390	0	10.X130C	Tumor	nmf3	1	TRUE
C3L-02900.T.10.X131N	C3L-02900	T	52	Male	NaN	NaN	1053	1	1053	0	10.X131N	Tumor	nmf1	0.68	TRUE
C3N-00663.T.10.X131C	C3N-00663	T	39	Male	NaN	NaN	NaN	1	NaN	0	10.X131C	Tumor	nmf2	0.624	TRUE
pool11.pool.11.X126	pool11	pool	NaN	NaN	NaN	NaN	NaN	NaN	NaN	NaN	11.X126				FALSE
C3L-01327.T.11.X127N	C3L-01327	T	74	Male	NaN	NaN	646	1	NaN	0	11.X127N	Tumor	nmf3	0.916	TRUE
C3N-02786.T.11.X127C	C3N-02786	T	39	Female	NaN	NaN	1047	0	1047	0	11.X127C	Tumor	nmf2	0.766	TRUE
C3L-01040.T.11.X128N	C3L-01040	T	77	Male	NaN	NaN	608	0	559	1	11.X128N	Tumor	nmf1	0.589	TRUE
C3N-02188.T.11.X128C	C3N-02188	T	59	Male	NaN	NaN	411	1	260	1	11.X128C	Tumor	nmf3	0.539	TRUE
C3N-01515.T.11.X129N	C3N-01515	T	73	Female	NaN	NaN	NaN	1	19	0	11.X129N	Tumor	nmf2	0.64	TRUE
C3L-00104.T.11.X129C	C3L-00104	T	58	Male	NaN	NaN	129	1	101	1	11.X129C	Tumor	nmf1	0.743	TRUE
C3N-02769.T.11.X130N	C3N-02769	T	53	Male	NaN	NaN	1115	1	667	1	11.X130N	Tumor	nmf2	0.593	TRUE
C3N-02785.T.11.X130C	C3N-02785	T	69	Male	NaN	NaN	546	1	466	1	11.X130C	Tumor	nmf1	0.807	TRUE
GTEX-NPJ7-0011-R10A-SM-HAKXW.N.11.X131N	GTEX-NPJ7-0011-R10A-SM-HAKXW	N	NaN	NaN	NaN	NaN	NaN	NaN	NaN	NaN	11.X131N	NAT			TRUE
C3N-02190.T.11.X131C	C3N-02190	T	53	Male	NaN	NaN	311	1	261	1	11.X131C	Tumor	nmf2	0.886	TRUE

## Sheet: HNSCC
sample_id	case_id	data_type	age	sex	grade	stage	OS_days	OS_event	PFS_days	PFS_event	set_channel	sample_type	Subtype.Reported.Before	Subtype.Membership	Valid
pool01.pool.01.X126	pool01	pool	NaN	NaN	NaN	NaN	NaN	NaN	NaN	NaN	01.X126				FALSE
C3L-00997.T.01.X127N	C3L-00997	T	47	Male	G2	II	442	0	442	0	01.X127N	Tumor	CIN	7445.25	TRUE
C3N-03849.T.01.X127C	C3N-03849	T	55	Male	G1	IV	335	0	265	1	01.X127C	Tumor	CIN	6250.86	TRUE
C3N-01858.N.01.X128N	C3N-01858	N	62	Male	G2	IV	598	0	200	1	01.X128N	NAT			TRUE
QC1.C.01.X128C	QC1	C	NaN	NaN	NaN	NaN	NaN	NaN	NaN	NaN	01.X128C				FALSE
C3N-03487.T.01.X129N	C3N-03487	T	53	Female	G2	IV	728	0	390	1	01.X129N	Tumor	Immune	9299.47	TRUE
C3L-00997.N.01.X129C	C3L-00997	N	47	Male	G2	II	442	0	442	0	01.X129C	NAT			TRUE
C3N-01858.T.01.X130N	C3N-01858	T	62	Male	G2	IV	598	0	200	1	01.X130N	Tumor		7198.5	TRUE
C3L-04791.T.01.X130C	C3L-04791	T	81	Male	G2	I	273	0	273	0	01.X130C	Tumor	Immune	7804.98	TRUE
C3N-04273.T.01.X131N	C3N-04273	T	73	Male	G2	IV	425	1	377	0	01.X131N	Tumor	CIN	4495.99	TRUE
C3N-03849.N.01.X131C	C3N-03849	N	55	Male	G1	IV	335	0	265	1	01.X131C	NAT			TRUE
pool02.pool.02.X126	pool02	pool	NaN	NaN	NaN	NaN	NaN	NaN	NaN	NaN	02.X126				FALSE
C3N-03664.T.02.X127N	C3N-03664	T	58	Male	G2	IV	733	0	733	0	02.X127N	Tumor	Basal	5794.5	TRUE
C3N-01859.N.02.X127C	C3N-01859	N	67	Male	G2	IV	1039	1	1039	0	02.X127C	NAT			TRUE
C3N-03781.T.02.X128N	C3N-03781	T	68	Male	G2	IV	1235	1	1235	0	02.X128N	Tumor		7107.47	TRUE
C3N-03933.N.02.X128C	C3N-03933	N	70	Female	G2	III	749	0	749	0	02.X128C	NAT			TRUE
C3L-00999.N.02.X129N	C3L-00999	N	56	Male	G1	II	1137	0	232	1	02.X129N	NAT			TRUE
C3N-03781.N.02.X129C	C3N-03781	N	68	Male	G2	IV	1235	1	1235	0	02.X129C	NAT			TRUE
C3L-00999.T.02.X130N	C3L-00999	T	56	Male	G1	II	1137	0	232	1	02.X130N	Tumor	Immune	8210.55	TRUE
C3N-01859.T.02.X130C	C3N-01859	T	67	Male	G2	IV	1039	1	1039	0	02.X130C	Tumor	CIN	8019.67	TRUE
C3N-03009.T.02.X131N	C3N-03009	T	58	Male	G2	I	655	1	636	0	02.X131N	Tumor	CIN	5131.35	TRUE
C3N-03933.T.02.X131C	C3N-03933	T	70	Female	G2	III	749	0	749	0	02.X131C	Tumor	Basal	7900.35	TRUE
pool03.pool.03.X126	pool03	pool	NaN	NaN	NaN	NaN	NaN	NaN	NaN	NaN	03.X126				FALSE
C3N-03015.N.03.X127N	C3N-03015	N	61	Male	G3	IV	1493	0	1493	0	03.X127N	NAT			TRUE
C3N-01948.T.03.X127C	C3N-01948	T	55	Female	G2	IV	422	0	422	0	03.X127C	Tumor	Immune	9307.15	TRUE
C3N-03490.T.03.X128N	C3N-03490	T	64	Male	G2	III	634	0	634	0	03.X128N	Tumor	CIN	6145.3	TRUE
C3N-03012.T.03.X128C	C3N-03012	T	71	Male	G2	IV	1333	1	1333	0	03.X128C	Tumor	CIN	4492.51	TRUE
C3N-01620.N.03.X129N	C3N-01620	N	56	Male	G2	III	1202	0	1202	0	03.X129N	NAT			TRUE
C3N-03012.N.03.X129C	C3N-03012	N	71	Male	G2	IV	1333	1	1333	0	03.X129C	NAT			TRUE
C3N-03490.N.03.X130N	C3N-03490	N	64	Male	G2	III	634	0	634	0	03.X130N	NAT			TRUE
C3N-03015.T.03.X130C	C3N-03015	T	61	Male	G3	IV	1493	0	1493	0	03.X130C	Tumor	Basal	8271.45	TRUE
C3N-01620.T.03.X131N	C3N-01620	T	56	Male	G2	III	1202	0	1202	0	03.X131N	Tumor	Basal	7128.62	TRUE
C3N-02730.T.03.X131C	C3N-02730	T	40	Male	G2	III	365	0	365	0	03.X131C	Tumor	Immune	9868.23	TRUE
pool04.pool.04.X126	pool04	pool	NaN	NaN	NaN	NaN	NaN	NaN	NaN	NaN	04.X126				FALSE
C3N-01758.N.04.X127N	C3N-01758	N	59	Male	G2	IV	712	1	702	0	04.X127N	NAT			TRUE
C3N-04277.T.04.X127C	C3N-04277	T	72	Male	G2	III	1162	0	1162	0	04.X127C	Tumor	Immune	8589.87	TRUE
C3N-03045.T.04.X128N	C3N-03045	T	77	Male	G1	III	NaN	NaN	NaN	0	04.X128N	Tumor	Basal	6125.85	TRUE
QC2.C.04.X128C	QC2	C	NaN	NaN	NaN	NaN	NaN	NaN	NaN	NaN	04.X128C				FALSE
C3N-02275.T.04.X129N	C3N-02275	T	69	Male	G2	IV	1358	0	1358	0	04.X129N	Tumor	Basal	8593.66	TRUE
C3N-02275.N.04.X129C	C3N-02275	N	69	Male	G2	IV	1358	0	1358	0	04.X129C	NAT			FALSE
C3N-01758.T.04.X130N	C3N-01758	T	59	Male	G2	IV	712	1	702	0	04.X130N	Tumor	Basal	7692.14	TRUE
C3N-03045.N.04.X130C	C3N-03045	N	77	Male	G1	III	NaN	NaN	NaN	0	04.X130C	NAT			TRUE
C3N-01339.T.04.X131N	C3N-01339	T	68	Female	G3	IV	211	1	203	0	04.X131N	Tumor	CIN	3813.65	TRUE
C3N-04277.N.04.X131C	C3N-04277	N	72	Male	G2	III	1162	0	1162	0	04.X131C	NAT			TRUE
pool05.pool.05.X126	pool05	pool	NaN	NaN	NaN	NaN	NaN	NaN	NaN	NaN	05.X126				FALSE
C3N-02693.T.05.X127N	C3N-02693	T	NaN	NaN	NaN	NaN	NaN	NaN	NaN	NaN	05.X127N	Tumor		7273.1	FALSE
C3N-01337.N.05.X127C	C3N-01337	N	52	Male	G1	IV	616	0	616	0	05.X127C	NAT			TRUE
C3N-03226.T.05.X128N	C3N-03226	T	54	Male	G2	IV	730	0	730	0	05.X128N	Tumor	Immune	8410.58	TRUE
C3N-02713.N.05.X128C	C3N-02713	N	64	Male	G3	IV	744	0	744	0	05.X128C	NAT			TRUE
C3N-03619.T.05.X129N	C3N-03619	T	59	Male	G2	II	97	0	97	0	05.X129N	Tumor		7267.44	TRUE
C3N-00871.T.05.X129C	C3N-00871	T	58	Male	G2	IV	400	1	344	0	05.X129C	Tumor	Basal	5085.88	TRUE
C3N-02713.T.05.X130N	C3N-02713	T	64	Male	G3	IV	744	0	744	0	05.X130N	Tumor	CIN	5220.1	TRUE
C3N-01337.T.05.X130C	C3N-01337	T	52	Male	G1	IV	616	0	616	0	05.X130C	Tumor	Basal	7269.18	TRUE
C3N-02693.N.05.X131N	C3N-02693	N	NaN	NaN	NaN	NaN	NaN	NaN	NaN	NaN	05.X131N	NAT			FALSE
C3N-03619.N.05.X131C	C3N-03619	N	59	Male	G2	II	97	0	97	0	05.X131C	NAT			TRUE
pool06.pool.06.X126	pool06	pool	NaN	NaN	NaN	NaN	NaN	NaN	NaN	NaN	06.X126				FALSE
C3L-04844.T.06.X127N	C3L-04844	T	61	Female	G2	IV	1096	0	702	1	06.X127N	Tumor	Basal	5923.5	TRUE
C3N-03458.T.06.X127C	C3N-03458	T	70	Male	G1	II	1393	0	1393	0	06.X127C	Tumor	Basal	6746.61	TRUE
C3N-01338.T.06.X128N	C3N-01338	T	50	Male	G2	III	585	1	492	1	06.X128N	Tumor	Basal	6477.3	TRUE
C3N-01947.N.06.X128C	C3N-01947	N	49	Male	G2	IV	1191	0	1191	0	06.X128C	NAT			TRUE
C3N-01645.T.06.X129N	C3N-01645	T	71	Male	G2	III	584	0	374	1	06.X129N	Tumor		8716.72	TRUE
C3N-01338.N.06.X129C	C3N-01338	N	50	Male	G2	III	585	1	492	1	06.X129C	NAT			TRUE
C3L-04844.N.06.X130N	C3L-04844	N	61	Female	G2	IV	1096	0	702	1	06.X130N	NAT			TRUE
C3N-01947.T.06.X130C	C3N-01947	T	49	Male	G2	IV	1191	0	1191	0	06.X130C	Tumor	Immune	9086.66	TRUE
C3N-01645.N.06.X131N	C3N-01645	N	71	Male	G2	III	584	0	374	1	06.X131N	NAT			TRUE
C3N-04611.T.06.X131C	C3N-04611	T	55	Male	G2	III	NaN	NaN	NaN	0	06.X131C	Tumor	Immune	8745.83	TRUE
pool07.pool.07.X126	pool07	pool	NaN	NaN	NaN	NaN	NaN	NaN	NaN	NaN	07.X126				FALSE
C3N-03011.N.07.X127N	C3N-03011	N	62	Male	G3	IV	598	1	396	1	07.X127N	NAT			TRUE
QC3.C.07.X127C	QC3	C	NaN	NaN	NaN	NaN	NaN	NaN	NaN	NaN	07.X127C				FALSE
C3L-01237.T.07.X128N	C3L-01237	T	57	Male	G2	IV	NaN	0	20	0	07.X128N	Tumor	CIN	5720.29	TRUE
C3N-01946.N.07.X128C	C3N-01946	N	64	Male	G2	II	1335	0	1335	0	07.X128C	NAT			TRUE
C3N-01756.N.07.X129N	C3N-01756	N	62	Male	G2	IV	1547	0	1547	0	07.X129N	NAT			TRUE
C3N-03011.T.07.X129C	C3N-03011	T	62	Male	G3	IV	598	1	396	1	07.X129C	Tumor	CIN	6830.58	TRUE
C3N-01945.T.07.X130N	C3N-01945	T	61	Male	G2	III	1115	1	1115	0	07.X130N	Tumor	CIN	6694.53	TRUE
C3N-01756.T.07.X130C	C3N-01756	T	62	Male	G2	IV	1547	0	1547	0	07.X130C	Tumor	CIN	4670.16	TRUE
C3N-01946.T.07.X131N	C3N-01946	T	64	Male	G2	II	1335	0	1335	0	07.X131N	Tumor	Immune	9805.37	TRUE
C3L-01237.N.07.X131C	C3L-01237	N	57	Male	G2	IV	NaN	0	20	0	07.X131C	NAT			TRUE
pool08.pool.08.X126	pool08	pool	NaN	NaN	NaN	NaN	NaN	NaN	NaN	NaN	08.X126				FALSE
C3L-04354.N.08.X127N	C3L-04354	N	60	Male	G3	II	1017	0	1017	0	08.X127N	NAT			TRUE
C3L-00987.T.08.X127C	C3L-00987	T	61	Male	G2	III	429	0	429	0	08.X127C	Tumor	CIN	4772.41	TRUE
C3L-04025.T.08.X128N	C3L-04025	T	69	Male	G2	I	470	0	470	0	08.X128N	Tumor	Immune	7805.77	TRUE
C3N-03612.N.08.X128C	C3N-03612	N	51	Male	G2	III	697	0	697	0	08.X128C	NAT			FALSE
C3L-02621.N.08.X129N	C3L-02621	N	68	Male	G3	I	314	0	314	0	08.X129N	NAT			TRUE
C3L-04354.T.08.X129C	C3L-04354	T	60	Male	G3	II	1017	0	1017	0	08.X129C	Tumor	CIN	8055.85	TRUE
C3N-02925.T.08.X130N	C3N-02925	T	68	Female	G2	IV	1022	0	1022	0	08.X130N	Tumor	Immune	9904.4	TRUE
C3N-03612.T.08.X130C	C3N-03612	T	51	Male	G2	III	697	0	697	0	08.X130C	Tumor	Immune	10678.1	TRUE
C3N-01752.T.08.X131N	C3N-01752	T	73	Male	G2	IV	998	1	998	0	08.X131N	Tumor	Basal	4353.06	TRUE
C3L-02621.T.08.X131C	C3L-02621	T	68	Male	G3	I	314	0	314	0	08.X131C	Tumor	CIN	8039.79	TRUE
pool09.pool.09.X126	pool09	pool	NaN	NaN	NaN	NaN	NaN	NaN	NaN	NaN	09.X126				FALSE
QC4.C.09.X127N	QC4	C	NaN	NaN	NaN	NaN	NaN	NaN	NaN	NaN	09.X127N				FALSE
C3N-03837.N.09.X127C	C3N-03837	N	54	Male	G1	III	706	0	706	0	09.X127C	NAT			TRUE
C3N-03027.T.09.X128N	C3N-03027	T	65	Male	G2	II	211	1	211	0	09.X128N	Tumor	CIN	7101.8	TRUE
C3N-01943.T.09.X128C	C3N-01943	T	63	Male	G2	IV	852	1	840	0	09.X128C	Tumor	CIN	7256.04	TRUE
C3N-04278.N.09.X129N	C3N-04278	N	71	Male	G2	III	576	0	455	1	09.X129N	NAT			TRUE
C3N-03027.N.09.X129C	C3N-03027	N	65	Male	G2	II	211	1	211	0	09.X129C	NAT			TRUE
C3N-04278.T.09.X130N	C3N-04278	T	71	Male	G2	III	576	0	455	1	09.X130N	Tumor	CIN	7074.62	TRUE
C3N-03837.T.09.X130C	C3N-03837	T	54	Male	G1	III	706	0	706	0	09.X130C	Tumor		8003.8	TRUE
C3N-01943.N.09.X131N	C3N-01943	N	63	Male	G2	IV	852	1	840	0	09.X131N	NAT			TRUE
C3N-03785.T.09.X131C	C3N-03785	T	66	Male	G2	I	1152	1	658	0	09.X131C	Tumor	CIN	4178.2	TRUE
pool10.pool.10.X126	pool10	pool	NaN	NaN	NaN	NaN	NaN	NaN	NaN	NaN	10.X126				FALSE
C3L-02617.T.10.X127N	C3L-02617	T	64	Male	G3	II	967	0	967	0	10.X127N	Tumor	CIN	6958.57	TRUE
C3N-03620.T.10.X127C	C3N-03620	T	61	Male	G2	II	728	0	149	1	10.X127C	Tumor	Immune	9562.41	TRUE
C3N-02695.T.10.X128N	C3N-02695	T	45	Male	G1	III	632	1	604	0	10.X128N	Tumor	Basal	7022.66	TRUE
C3L-00995.T.10.X128C	C3L-00995	T	56	Male	G1	III	NaN	1	NaN	0	10.X128C	Tumor	Immune	8342.25	TRUE
C3N-03620.N.10.X129N	C3N-03620	N	61	Male	G2	II	728	0	149	1	10.X129N	NAT			TRUE
C3L-02651.T.10.X129C	C3L-02651	T	81	Male	G2	II	291	0	291	0	10.X129C	Tumor		8476.38	TRUE
C3L-02617.N.10.X130N	C3L-02617	N	64	Male	G3	II	967	0	967	0	10.X130N	NAT			TRUE
C3N-02716.T.10.X130C	C3N-02716	T	76	Male	G1	I	258	0	258	0	10.X130C	Tumor	Immune	7778.98	TRUE
C3L-00995.N.10.X131N	C3L-00995	N	56	Male	G1	III	NaN	1	NaN	0	10.X131N	NAT			TRUE
C3L-02651.N.10.X131C	C3L-02651	N	81	Male	G2	II	291	0	291	0	10.X131C	NAT			TRUE
pool11.pool.11.X126	pool11	pool	NaN	NaN	NaN	NaN	NaN	NaN	NaN	NaN	11.X126				FALSE
C3N-00825.T.11.X127N	C3N-00825	T	53	Male	G2	II	1730	0	1730	0	11.X127N	Tumor	Immune	8615.9	TRUE
C3N-04280.T.11.X127C	C3N-04280	T	65	Male	G1	II	1058	0	1058	0	11.X127C	Tumor	Basal	5361.23	TRUE
C3N-03042.T.11.X128N	C3N-03042	T	67	Female	G2	IV	NaN	NaN	NaN	0	11.X128N	Tumor	Basal	5907.72	TRUE
C3N-04279.N.11.X128C	C3N-04279	N	65	Male	G2	II	1139	0	1139	0	11.X128C	NAT			TRUE
C3N-02279.N.11.X129N	C3N-02279	N	59	Male	G2	III	414	0	414	0	11.X129N	NAT			TRUE
C3N-02714.T.11.X129C	C3N-02714	T	23	Male	G2	II	907	0	301	1	11.X129C	Tumor	Immune	8894.71	TRUE
C3N-02279.T.11.X130N	C3N-02279	T	59	Male	G2	III	414	0	414	0	11.X130N	Tumor	Basal	7399.48	TRUE
C3N-02714.N.11.X130C	C3N-02714	N	23	Male	G2	II	907	0	301	1	11.X130C	NAT			TRUE
C3N-04279.T.11.X131N	C3N-04279	T	65	Male	G2	II	1139	0	1139	0	11.X131N	Tumor	Basal	5469.76	TRUE
C3N-01755.T.11.X131C	C3N-01755	T	68	Male	G2	III	1701	0	1701	0	11.X131C	Tumor	CIN	6962.03	TRUE
pool12.pool.12.X126	pool12	pool	NaN	NaN	NaN	NaN	NaN	NaN	NaN	NaN	12.X126				FALSE
C3N-00857.T.12.X127N	C3N-00857	T	64	Male	G2	IV	636	1	636	0	12.X127N	Tumor	CIN	4785.85	TRUE
C3N-00857.N.12.X127C	C3N-00857	N	64	Male	G2	IV	636	1	636	0	12.X127C	NAT			TRUE
C3N-03456.T.12.X128N	C3N-03456	T	64	Male	G2	IV	1426	0	1426	0	12.X128N	Tumor	CIN	5545.33	TRUE
C3N-03841.N.12.X128C	C3N-03841	N	59	Male	G3	III	753	1	105	1	12.X128C	NAT			TRUE
QC5.C.12.X129N	QC5	C	NaN	NaN	NaN	NaN	NaN	NaN	NaN	NaN	12.X129N				FALSE
C3N-01757.T.12.X129C	C3N-01757	T	64	Male	G2	II	1337	0	1337	0	12.X129C	Tumor	Basal	7014.53	TRUE
C3N-03841.T.12.X130N	C3N-03841	T	59	Male	G3	III	753	1	105	1	12.X130N	Tumor	CIN	9004.29	TRUE
C3N-03013.T.12.X130C	C3N-03013	T	59	Male	G2	II	1389	0	1389	0	12.X130C	Tumor	Immune	8805.21	TRUE
C3N-02700.T.12.X131N	C3N-02700	T	80	Female	G1	II	NaN	0	NaN	0	12.X131N	Tumor	Basal	8128.32	TRUE
C3N-03013.N.12.X131C	C3N-03013	N	59	Male	G2	II	1389	0	1389	0	12.X131C	NAT			TRUE
pool13.pool.13.X126	pool13	pool	NaN	NaN	NaN	NaN	NaN	NaN	NaN	NaN	13.X126				FALSE
LungTumor1.F.13.X127N	LungTumor1	F	NaN	NaN	NaN	NaN	NaN	NaN	NaN	NaN	13.X127N				FALSE
C3N-03878.T.13.X127C	C3N-03878	T	52	Male	G1	III	650	0	650	0	13.X127C	Tumor	CIN	6868.71	TRUE
C3N-01340.T.13.X128N	C3N-01340	T	72	Male	G2	IV	1388	1	1264	0	13.X128N	Tumor		7793.86	TRUE
C3N-01643.T.13.X128C	C3N-01643	T	NaN	NaN	NaN	NaN	NaN	NaN	NaN	NaN	13.X128C	Tumor		5045.36	FALSE
C3N-03878.N.13.X129N	C3N-03878	N	52	Male	G1	III	650	0	650	0	13.X129N	NAT			TRUE
C3N-01754.T.13.X129C	C3N-01754	T	64	Male	G2	III	1535	0	1535	0	13.X129C	Tumor	Basal	6021.78	TRUE
C3N-01340.N.13.X130N	C3N-01340	N	72	Male	G2	IV	1388	1	1264	0	13.X130N	NAT			TRUE
C3N-02727.T.13.X130C	C3N-02727	T	49	Male	G2	IV	693	0	693	0	13.X130C	Tumor	Immune	9307.04	TRUE
C3N-02333.T.13.X131N	C3N-02333	T	61	Male	G2	IV	735	0	735	0	13.X131N	Tumor	Immune	9022.35	TRUE
C3N-01754.N.13.X131C	C3N-01754	N	64	Male	G2	III	1535	0	1535	0	13.X131C	NAT			TRUE
pool14.pool.14.X126	pool14	pool	NaN	NaN	NaN	NaN	NaN	NaN	NaN	NaN	14.X126				FALSE
C3N-04276.T.14.X127N	C3N-04276	T	68	Male	G2	IV	1165	0	1106	1	14.X127N	Tumor	CIN	5143.93	TRUE
C3N-03928.T.14.X127C	C3N-03928	T	60	Female	G1	III	702	0	702	0	14.X127C	Tumor	Immune	9098.22	TRUE
ref14.reference.14.X128N	ref14	reference	NaN	NaN	NaN	NaN	NaN	NaN	NaN	NaN	14.X128N				FALSE
C3N-04276.N.14.X128C	C3N-04276	N	68	Male	G2	IV	1165	0	1106	1	14.X128C	NAT			TRUE
C3N-03888.T.14.X129N	C3N-03888	T	58	Male	G2	III	675	0	675	0	14.X129N	Tumor	CIN	6802.4	TRUE
C3N-03433.T.14.X129C	C3N-03433	T	76	Male	G2	II	960	1	960	0	14.X129C	Tumor	CIN	7166.77	TRUE
C3N-03888.N.14.X130N	C3N-03888	N	58	Male	G2	III	675	0	675	0	14.X130N	NAT			TRUE
C3N-03783.T.14.X130C	C3N-03783	T	67	Male	G1	IV	952	1	721	1	14.X130C	Tumor		8451.39	TRUE
C3N-03457.T.14.X131N	C3N-03457	T	71	Male	G2	II	1395	0	1395	0	14.X131N	Tumor	Immune	9020.74	TRUE
C3N-03928.N.14.X131C	C3N-03928	N	60	Female	G1	III	702	0	702	0	14.X131C	NAT			TRUE
pool15.pool.15.X126	pool15	pool	NaN	NaN	NaN	NaN	NaN	NaN	NaN	NaN	15.X126				FALSE
C3L-04849.T.15.X127N	C3L-04849	T	63	Male	G2	IV	356	0	356	0	15.X127N	Tumor	Basal	5841.49	TRUE
LungTumor2.F.15.X127C	LungTumor2	F	NaN	NaN	NaN	NaN	NaN	NaN	NaN	NaN	15.X127C				FALSE
C3L-01138.T.15.X128N	C3L-01138	T	62	Male	G1	IV	367	0	367	0	15.X128N	Tumor	Basal	6407.89	TRUE
C3N-03488.N.15.X128C	C3N-03488	N	64	Male	G2	III	706	0	706	0	15.X128C	NAT			TRUE
C3N-03876.T.15.X129N	C3N-03876	T	65	Male	G1	IV	465	1	422	0	15.X129N	Tumor	Basal	5729	TRUE
C3N-03488.T.15.X129C	C3N-03488	T	64	Male	G2	III	706	0	706	0	15.X129C	Tumor	Basal	5614.26	TRUE
QC6.C.15.X130N	QC6	C	NaN	NaN	NaN	NaN	NaN	NaN	NaN	NaN	15.X130N				FALSE
C3N-03876.N.15.X130C	C3N-03876	N	65	Male	G1	IV	465	1	422	0	15.X130C	NAT			TRUE
C3L-01138.N.15.X131N	C3L-01138	N	62	Male	G1	IV	367	0	367	0	15.X131N	NAT			FALSE
C3N-03782.T.15.X131C	C3N-03782	T	50	Female	G1	IV	1088	0	1088	0	15.X131C	Tumor	Basal	4993.87	TRUE
pool16.pool.16.X126	pool16	pool	NaN	NaN	NaN	NaN	NaN	NaN	NaN	NaN	16.X126				FALSE
C3N-02694.T.16.X127N	C3N-02694	T	57	Male	G2	IV	617	1	617	0	16.X127N	Tumor	Immune	9361.66	TRUE
C3N-04275.T.16.X127C	C3N-04275	T	61	Male	G1	II	1135	0	1135	0	16.X127C	Tumor	Immune	8210.35	TRUE
C3N-00204.T.16.X128N	C3N-00204	T	63	Female	G3	III	175	1	145	0	16.X128N	Tumor	CIN	5229.93	TRUE
C3L-00994.N.16.X128C	C3L-00994	N	50	Male	G2	II	202	1	133	1	16.X128C	NAT			TRUE
C3L-00977.T.16.X129N	C3L-00977	T	56	Male	G1	III	1537	1	853	1	16.X129N	Tumor	Basal	7989.12	TRUE
C3N-04152.T.16.X129C	C3N-04152	T	54	Male	G2	IV	671	0	671	0	16.X129C	Tumor	CIN	4863.6	TRUE
C3N-03889.T.16.X130N	C3N-03889	T	53	Male	G2	IV	694	0	694	0	16.X130N	Tumor	Immune	7219.72	TRUE
C3N-04275.N.16.X130C	C3N-04275	N	61	Male	G1	II	1135	0	1135	0	16.X130C	NAT			TRUE
C3L-00994.T.16.X131N	C3L-00994	T	50	Male	G2	II	202	1	133	1	16.X131N	Tumor	Immune	8176.23	TRUE
C3N-00204.N.16.X131C	C3N-00204	N	63	Female	G3	III	175	1	145	0	16.X131C	NAT			TRUE
pool17.pool.17.X126	pool17	pool	NaN	NaN	NaN	NaN	NaN	NaN	NaN	NaN	17.X126				FALSE
C3L-03378.T.17.X127N	C3L-03378	T	54	Male	G2	IV	1175	0	1175	0	17.X127N	Tumor	CIN	6924.42	TRUE
C3N-03028.N.17.X127C	C3N-03028	N	59	Male	G2	IV	1010	0	1010	0	17.X127C	NAT			TRUE
C3N-03008.T.17.X128N	C3N-03008	T	65	Female	G2	IV	158	1	146	0	17.X128N	Tumor	Basal	6864.75	TRUE
C3L-03378.N.17.X128C	C3L-03378	N	54	Male	G2	IV	1175	0	1175	0	17.X128C	NAT			TRUE
C3N-01944.T.17.X129N	C3N-01944	T	65	Male	G3	IV	610	0	558	1	17.X129N	Tumor	Basal	7379.86	TRUE
LungTumor3.F.17.X129C	LungTumor3	F	NaN	NaN	NaN	NaN	NaN	NaN	NaN	NaN	17.X129C				FALSE
C3N-03008.N.17.X130N	C3N-03008	N	65	Female	G2	IV	158	1	146	0	17.X130N	NAT			TRUE
C3N-01944.N.17.X130C	C3N-01944	N	65	Male	G3	IV	610	0	558	1	17.X130C	NAT			TRUE
C3N-03028.T.17.X131N	C3N-03028	T	59	Male	G2	IV	1010	0	1010	0	17.X131N	Tumor	Basal	7831.87	TRUE
ref17.reference.17.X131C	ref17	reference	NaN	NaN	NaN	NaN	NaN	NaN	NaN	NaN	17.X131C				FALSE
pool18.pool.18.X126	pool18	pool	NaN	NaN	NaN	NaN	NaN	NaN	NaN	NaN	18.X126				FALSE
C3N-00822.T.18.X127N	C3N-00822	T	53	Female	G2	III	978	1	978	0	18.X127N	Tumor	CIN	4864.02	TRUE
C3N-00519.T.18.X127C	C3N-00519	T	67	Male	G2	II	258	1	258	0	18.X127C	Tumor	Immune	8246.07	TRUE
C3N-00829.N.18.X128N	C3N-00829	N	53	Male	G2	IV	958	1	442	1	18.X128N	NAT			TRUE
C3N-00295.N.18.X128C	C3N-00295	N	53	Female	G2	III	1679	0	1679	0	18.X128C	NAT			TRUE
C3N-00828.T.18.X129N	C3N-00828	T	67	Male	G2	II	948	1	948	0	18.X129N	Tumor	CIN	6486.86	TRUE
C3N-00297.T.18.X129C	C3N-00297	T	69	Male	G2	II	1734	0	1734	0	18.X129C	Tumor	Basal	6936.02	TRUE
C3N-00295.T.18.X130N	C3N-00295	T	53	Female	G2	III	1679	0	1679	0	18.X130N	Tumor		4989.34	TRUE
QC7.C.18.X130C	QC7	C	NaN	NaN	NaN	NaN	NaN	NaN	NaN	NaN	18.X130C				FALSE
C3N-00519.N.18.X131N	C3N-00519	N	67	Male	G2	II	258	1	258	0	18.X131N	NAT			TRUE
C3N-00829.T.18.X131C	C3N-00829	T	53	Male	G2	IV	958	1	442	1	18.X131C	Tumor	CIN	5786.95	TRUE
pool19.pool.19.X126	pool19	pool	NaN	NaN	NaN	NaN	NaN	NaN	NaN	NaN	19.X126				FALSE
C3N-00306.T.19.X127N	C3N-00306	T	50	Male	G2	III	645	0	645	0	19.X127N	Tumor	Immune	7685.06	TRUE
C3N-00846.T.19.X127C	C3N-00846	T	67	Male	G1	I	644	0	615	1	19.X127C	Tumor	Immune	9176.56	TRUE
C3L-02617.T.19.X128N	C3L-02617	T	64	Male	G3	II	967	0	967	0	19.X128N	Tumor	CIN	6958.57	TRUE
C3N-00306.N.19.X128C	C3N-00306	N	50	Male	G2	III	645	0	645	0	19.X128C	NAT			TRUE
C3N-00498.T.19.X129N	C3N-00498	T	63	Male	G2	III	1704	0	1704	0	19.X129N	Tumor	CIN	4377.87	TRUE
C3N-00307.N.19.X129C	C3N-00307	N	70	Male	G3	IV	270	1	270	0	19.X129C	NAT			TRUE
ref19.reference.19.X130N	ref19	reference	NaN	NaN	NaN	NaN	NaN	NaN	NaN	NaN	19.X130N				FALSE
C3N-00299.T.19.X130C	C3N-00299	T	54	Male	G2	II	231	1	NaN	0	19.X130C	Tumor	Basal	8009.52	TRUE
C3N-00498.N.19.X131N	C3N-00498	N	63	Male	G2	III	1704	0	1704	0	19.X131N	NAT			TRUE
C3N-00307.T.19.X131C	C3N-00307	T	70	Male	G3	IV	270	1	270	0	19.X131C	Tumor	CIN	7008.9	TRUE
pool20.pool.20.X126	pool20	pool	NaN	NaN	NaN	NaN	NaN	NaN	NaN	NaN	20.X126				FALSE
C3L-00994.N.20.X127N	C3L-00994	N	50	Male	G2	II	202	1	133	1	20.X127N	NAT			TRUE
C3N-03042.N.20.X127C	C3N-03042	N	67	Female	G2	IV	NaN	NaN	NaN	0	20.X127C	NAT			FALSE
C3L-02617.N.20.X128N	C3L-02617	N	64	Male	G3	II	967	0	967	0	20.X128N	NAT			TRUE
QC9.C.20.X128C	QC9	C	NaN	NaN	NaN	NaN	NaN	NaN	NaN	NaN	20.X128C				FALSE
C3L-00994.N.20.X129N	C3L-00994	N	50	Male	G2	II	202	1	133	1	20.X129N	NAT			TRUE
C3N-01757.N.20.X129C	C3N-01757	N	64	Male	G2	II	1337	0	1337	0	20.X129C	NAT			FALSE
C3L-02617.N.20.X130N	C3L-02617	N	64	Male	G3	II	967	0	967	0	20.X130N	NAT			TRUE
C3L-04350.N.20.X130C	C3L-04350	N	NaN	NaN	NaN	NaN	NaN	NaN	NaN	NaN	20.X130C	NAT			FALSE
C3L-05257.N.20.X131N	C3L-05257	N	NaN	NaN	NaN	NaN	NaN	NaN	NaN	NaN	20.X131N	NAT			FALSE
C3L-02617.T.20.X131C	C3L-02617	T	64	Male	G3	II	967	0	967	0	20.X131C	Tumor	CIN	6958.57	TRUE

## Sheet: LSCC
sample_id	case_id	data_type	age	sex	grade	stage	OS_days	OS_event	PFS_days	PFS_event	set_channel	sample_type	Subtype.Reported.Before	Subtype.Membership	Valid
C3L-02665.T.01.X126	C3L-02665	T	51	Male	G2	II	NaN	0	NaN	0	01.X126	Tumor	Proliferative primitive	0.372	TRUE
C3L-02665.N.01.X127N	C3L-02665	N	51	Male	G2	II	NaN	0	NaN	0	01.X127N	NAT			TRUE
C3L-01663.T.01.X127C	C3L-01663	T	73	Female	G3	III	1729	1	1204	1	01.X127C	Tumor	EMT enriched	0.719	TRUE
C3L-01663.N.01.X128N	C3L-01663	N	73	Female	G3	III	1729	1	1204	1	01.X128N	NAT			TRUE
C3N-02575.T.01.X128C	C3N-02575	T	69	Male	G2	I	540	1	359	1	01.X128C	Tumor	Classical	0.638	TRUE
C3N-02575.N.01.X129N	C3N-02575	N	69	Male	G2	I	540	1	359	1	01.X129N	NAT			TRUE
C3L-02546.T.01.X129C	C3L-02546	T	74	Male	G2	I	1432	0	1432	0	01.X129C	Tumor	EMT enriched	0.781	TRUE
C3L-02546.N.01.X130N	C3L-02546	N	74	Male	G2	I	1432	0	1432	0	01.X130N	NAT			TRUE
C3L-00965.T.01.X130C	C3L-00965	T	63	Male	G2	II	1857	0	1857	0	01.X130C	Tumor	Proliferative primitive	0.746	TRUE
LUAD01.LUAD.01.X131N	LUAD01	LUAD	NaN	NaN	NaN	NaN	NaN	NaN	NaN	NaN	01.X131N				FALSE
pool01.pool.01.X131C	pool01	pool	NaN	NaN	NaN	NaN	NaN	NaN	NaN	NaN	01.X131C				FALSE
C3L-02963.T.02.X126	C3L-02963	T	71	Male	G2	I	1435	0	1435	0	02.X126	Tumor	EMT enriched	0.529	TRUE
C3L-02963.N.02.X127N	C3L-02963	N	71	Male	G2	I	1435	0	1435	0	02.X127N	NAT			TRUE
C3N-04162.T.02.X127C	C3N-04162	T	46	Male	G2	II	349	0	349	0	02.X127C	Tumor	Classical	0.786	TRUE
C3N-04162.N.02.X128N	C3N-04162	N	46	Male	G2	II	349	0	349	0	02.X128N	NAT			TRUE
C3L-02646.T.02.X128C	C3L-02646	T	74	Male	G2	III	1027	1	1027	0	02.X128C	Tumor	Classical	0.45	TRUE
C3L-02646.N.02.X129N	C3L-02646	N	74	Male	G2	III	1027	1	1027	0	02.X129N	NAT			TRUE
C3N-02285.T.02.X129C	C3N-02285	T	72	Female	G2	II	1527	0	1527	0	02.X129C	Tumor	Basal inclusive	0.704	TRUE
C3N-02285.N.02.X130N	C3N-02285	N	72	Female	G2	II	1527	0	1527	0	02.X130N	NAT			TRUE
C3N-03875.T.02.X130C	C3N-03875	T	68	Male	G3	I	1017	0	1017	0	02.X130C	Tumor	Basal inclusive	0.621	TRUE
C3N-03875.N.02.X131N	C3N-03875	N	68	Male	G3	I	1017	0	1017	0	02.X131N	NAT			TRUE
pool02.pool.02.X131C	pool02	pool	NaN	NaN	NaN	NaN	NaN	NaN	NaN	NaN	02.X131C				FALSE
C3N-03424.T.03.X126	C3N-03424	T	74	Male	G3	I	1330	0	1330	0	03.X126	Tumor	Inflamed secretory	0.641	TRUE
C3N-03424.N.03.X127N	C3N-03424	N	74	Male	G3	I	1330	0	1330	0	03.X127N	NAT			TRUE
C3N-01017.T.03.X127C	C3N-01017	T	56	Male	G2	II	459	0	459	0	03.X127C	Tumor	Classical	0.939	TRUE
C3N-01017.N.03.X128N	C3N-01017	N	56	Male	G2	II	459	0	459	0	03.X128N	NAT			TRUE
C3L-00081.T.03.X128C	C3L-00081	T	61	Female	G2	II	473	1	188	1	03.X128C	Tumor	Classical	0.663	TRUE
C3L-00081.N.03.X129N	C3L-00081	N	61	Female	G2	II	473	1	188	1	03.X129N	NAT			TRUE
C3L-02649.T.03.X129C	C3L-02649	T	62	Male	G3	III	1072	1	235	1	03.X129C	Tumor	Proliferative primitive	0.761	TRUE
C3L-02649.N.03.X130N	C3L-02649	N	62	Male	G3	III	1072	1	235	1	03.X130N	NAT			TRUE
C3L-01838.T.03.X130C	C3L-01838	T	70	Male	G2	I	1707	0	1707	0	03.X130C	Tumor	EMT enriched	0.761	TRUE
LSCC.T.03.X131N	LSCC	T	NaN	NaN	NaN	NaN	NaN	NaN	NaN	NaN	03.X131N	Tumor			FALSE
pool03.pool.03.X131C	pool03	pool	NaN	NaN	NaN	NaN	NaN	NaN	NaN	NaN	03.X131C				FALSE
C3N-02252.T.04.X126	C3N-02252	T	68	Female	G3	NaN	NaN	NaN	NaN	0	04.X126	Tumor	Classical	0.732	TRUE
C3N-02252.N.04.X127N	C3N-02252	N	68	Female	G3	NaN	NaN	NaN	NaN	0	04.X127N	NAT			TRUE
C3L-03963.T.04.X127C	C3L-03963	T	73	Male	G3	II	993	0	993	0	04.X127C	Tumor	Inflamed secretory	0.571	TRUE
C3L-03963.N.04.X128N	C3L-03963	N	73	Male	G3	II	993	0	993	0	04.X128N	NAT			TRUE
C3N-03072.T.04.X128C	C3N-03072	T	62	Male	G3	III	323	0	323	0	04.X128C	Tumor	Classical	0.716	TRUE
C3N-03072.N.04.X129N	C3N-03072	N	62	Male	G3	III	323	0	323	0	04.X129N	NAT			TRUE
C3L-02969.T.04.X129C	C3L-02969	T	76	Male	G2	I	1427	0	1427	0	04.X129C	Tumor	Inflamed secretory	0.617	TRUE
C3L-02969.N.04.X130N	C3L-02969	N	76	Male	G2	I	1427	0	1427	0	04.X130N	NAT			TRUE
C3N-03662.T.04.X130C	C3N-03662	T	64	Male	G2	II	NaN	0	NaN	0	04.X130C	Tumor	Classical	0.638	TRUE
C3N-03662.N.04.X131N	C3N-03662	N	64	Male	G2	II	NaN	0	NaN	0	04.X131N	NAT			TRUE
pool04.pool.04.X131C	pool04	pool	NaN	NaN	NaN	NaN	NaN	NaN	NaN	NaN	04.X131C				FALSE
C3N-03051.T.05.X126	C3N-03051	T	65	Male	G3	III	735	0	735	0	05.X126	Tumor	Basal inclusive	0.965	TRUE
C3N-03051.N.05.X127N	C3N-03051	N	65	Male	G3	III	735	0	735	0	05.X127N	NAT			TRUE
C3N-02434.T.05.X127C	C3N-02434	T	74	Male	G2	I	1421	0	1421	0	05.X127C	Tumor	Classical	0.907	TRUE
C3N-02434.N.05.X128N	C3N-02434	N	74	Male	G2	I	1421	0	1421	0	05.X128N	NAT			TRUE
C3L-02127.T.05.X128C	C3L-02127	T	66	Male	G2	II	1447	0	1447	0	05.X128C	Tumor	Classical	0.736	TRUE
C3L-02127.N.05.X129N	C3L-02127	N	66	Male	G2	II	1447	0	1447	0	05.X129N	NAT			TRUE
C3N-02339.T.05.X129C	C3N-02339	T	78	Male	G2	II	170	0	170	0	05.X129C	Tumor	EMT enriched	0.861	TRUE
C3N-02339.N.05.X130N	C3N-02339	N	78	Male	G2	II	170	0	170	0	05.X130N	NAT			TRUE
C3L-03961.T.05.X130C	C3L-03961	T	48	Female	G2	I	NaN	0	NaN	0	05.X130C	Tumor	Inflamed secretory	0.972	TRUE
C3L-03961.N.05.X131N	C3L-03961	N	48	Female	G2	I	NaN	0	NaN	0	05.X131N	NAT			TRUE
pool05.pool.05.X131C	pool05	pool	NaN	NaN	NaN	NaN	NaN	NaN	NaN	NaN	05.X131C				FALSE
C3L-04391.T.06.X126	C3L-04391	T	70	Male	G2	I	1155	0	1155	0	06.X126	Tumor	EMT enriched	0.751	TRUE
C3L-04391.N.06.X127N	C3L-04391	N	70	Male	G2	I	1155	0	1155	0	06.X127N	NAT			TRUE
C3L-02619.T.06.X127C	C3L-02619	T	70	Male	G3	III	505	0	505	0	06.X127C	Tumor	Basal inclusive	0.695	TRUE
C3L-02619.N.06.X128N	C3L-02619	N	70	Male	G3	III	505	0	505	0	06.X128N	NAT			TRUE
C3N-02494.T.06.X128C	C3N-02494	T	66	Female	G3	I	NaN	NaN	NaN	0	06.X128C	Tumor	Classical	0.566	TRUE
C3N-02494.N.06.X129N	C3N-02494	N	66	Female	G3	I	NaN	NaN	NaN	0	06.X129N	NAT			TRUE
C3N-03880.T.06.X129C	C3N-03880	T	76	Male	G2	II	736	0	736	0	06.X129C	Tumor	Classical	0.638	TRUE
C3N-03880.N.06.X130N	C3N-03880	N	76	Male	G2	II	736	0	736	0	06.X130N	NAT			TRUE
C3N-03092.T.06.X130C	C3N-03092	T	61	Male	G2	NaN	NaN	NaN	NaN	0	06.X130C	Tumor	Inflamed secretory	0.71	TRUE
C3N-03092.N.06.X131N	C3N-03092	N	61	Male	G2	NaN	NaN	NaN	NaN	0	06.X131N	NAT			TRUE
pool06.pool.06.X131C	pool06	pool	NaN	NaN	NaN	NaN	NaN	NaN	NaN	NaN	06.X131C				FALSE
C3L-02669.T.07.X126	C3L-02669	T	73	Male	G2	II	796	1	637	0	07.X126	Tumor	Classical	0.448	TRUE
C3L-02669.N.07.X127N	C3L-02669	N	73	Male	G2	II	796	1	637	0	07.X127N	NAT			TRUE
C3N-03877.T.07.X127C	C3N-03877	T	53	Male	G3	III	682	0	682	0	07.X127C	Tumor	Classical	0.525	TRUE
C3N-03877.N.07.X128N	C3N-03877	N	53	Male	G3	III	682	0	682	0	07.X128N	NAT			TRUE
C3N-01846.T.07.X128C	C3N-01846	T	70	Male	G2	I	533	1	123	1	07.X128C	Tumor	EMT enriched	0.407	TRUE
C3N-01846.N.07.X129N	C3N-01846	N	70	Male	G2	I	533	1	123	1	07.X129N	NAT			TRUE
C3L-02964.T.07.X129C	C3L-02964	T	58	Male	G3	II	766	1	402	1	07.X129C	Tumor	Basal inclusive	0.711	TRUE
C3L-02964.N.07.X130N	C3L-02964	N	58	Male	G3	II	766	1	402	1	07.X130N	NAT			TRUE
C3N-00247.T.07.X130C	C3N-00247	T	77	Female	G3	II	1580	0	1580	0	07.X130C	Tumor	Inflamed secretory	0.992	TRUE
LUAD07.LUAD.07.X131N	LUAD07	LUAD	NaN	NaN	NaN	NaN	NaN	NaN	NaN	NaN	07.X131N				FALSE
pool07.pool.07.X131C	pool07	pool	NaN	NaN	NaN	NaN	NaN	NaN	NaN	NaN	07.X131C				FALSE
C3N-01018.T.08.X126	C3N-01018	T	NaN	NaN	NaN	NaN	NaN	NaN	NaN	NaN	08.X126	Tumor			FALSE
C3N-01018.N.08.X127N	C3N-01018	N	NaN	NaN	NaN	NaN	NaN	NaN	NaN	NaN	08.X127N	NAT			FALSE
C3N-02288.T.08.X127C	C3N-02288	T	58	Female	G2	III	1462	0	1462	0	08.X127C	Tumor	Classical	0.667	TRUE
C3N-02288.N.08.X128N	C3N-02288	N	58	Female	G2	III	1462	0	1462	0	08.X128N	NAT			TRUE
C3L-01606.T.08.X128C	C3L-01606	T	66	Male	G2	I	1782	0	1782	0	08.X128C	Tumor	Basal inclusive	0.663	TRUE
C3L-01606.N.08.X129N	C3L-01606	N	66	Male	G2	I	1782	0	1782	0	08.X129N	NAT			TRUE
C3L-02164.T.08.X129C	C3L-02164	T	58	Male	G2	II	370	0	54	1	08.X129C	Tumor	Inflamed secretory	0.574	TRUE
C3L-02164.N.08.X130N	C3L-02164	N	58	Male	G2	II	370	0	54	1	08.X130N	NAT			TRUE
C3N-02374.T.08.X130C	C3N-02374	T	67	Male	G2	II	1061	0	1061	0	08.X130C	Tumor	Basal inclusive	0.733	TRUE
C3N-02374.N.08.X131N	C3N-02374	N	67	Male	G2	II	1061	0	1061	0	08.X131N	NAT			TRUE
pool08.pool.08.X131C	pool08	pool	NaN	NaN	NaN	NaN	NaN	NaN	NaN	NaN	08.X131C				FALSE
C3N-02675.T.09.X126	C3N-02675	T	69	Male	G2	III	1338	1	750	1	09.X126	Tumor	Inflamed secretory	0.718	TRUE
C3N-02675.N.09.X127N	C3N-02675	N	69	Male	G2	III	1338	1	750	1	09.X127N	NAT			TRUE
C3N-02523.T.09.X127C	C3N-02523	T	61	Male	G2	I	NaN	NaN	NaN	0	09.X127C	Tumor	Basal inclusive	0.401	TRUE
C3N-02523.N.09.X128N	C3N-02523	N	61	Male	G2	I	NaN	NaN	NaN	0	09.X128N	NAT			TRUE
C3L-02130.T.09.X128C	C3L-02130	T	70	Male	G2	I	1407	1	1386	0	09.X128C	Tumor	EMT enriched	0.504	TRUE
C3L-02130.N.09.X129N	C3L-02130	N	70	Male	G2	I	1407	1	1386	0	09.X129N	NAT			TRUE
C3N-02426.T.09.X129C	C3N-02426	T	69	Female	G3	I	442	1	274	1	09.X129C	Tumor	EMT enriched	0.865	TRUE
C3N-02426.N.09.X130N	C3N-02426	N	69	Female	G3	I	442	1	274	1	09.X130N	NAT			TRUE
C3N-02284.T.09.X130C	C3N-02284	T	69	Male	G2	II	1512	0	1512	0	09.X130C	Tumor	Basal inclusive	0.527	TRUE
LUAD09.LUAD.09.X131N	LUAD09	LUAD	NaN	NaN	NaN	NaN	NaN	NaN	NaN	NaN	09.X131N				FALSE
pool09.pool.09.X131C	pool09	pool	NaN	NaN	NaN	NaN	NaN	NaN	NaN	NaN	09.X131C				FALSE
C3L-00923.T.10.X126	C3L-00923	T	71	Female	G3	I	1792	0	1792	0	10.X126	Tumor	Inflamed secretory	0.656	TRUE
C3L-00923.N.10.X127N	C3L-00923	N	71	Female	G3	I	1792	0	1792	0	10.X127N	NAT			TRUE
C3N-03486.T.10.X127C	C3N-03486	T	65	Male	NaN	I	315	0	315	0	10.X127C	Tumor	Proliferative primitive	0.45	TRUE
C3N-03486.N.10.X128N	C3N-03486	N	65	Male	NaN	I	315	0	315	0	10.X128N	NAT			TRUE
C3N-04127.T.10.X128C	C3N-04127	T	63	Male	G2	III	765	0	765	0	10.X128C	Tumor	Basal inclusive	0.445	TRUE
C3N-04127.N.10.X129N	C3N-04127	N	63	Male	G2	III	765	0	765	0	10.X129N	NAT			TRUE
C3L-02951.T.10.X129C	C3L-02951	T	61	Male	G2	II	1420	0	853	1	10.X129C	Tumor	EMT enriched	0.524	TRUE
C3L-02951.N.10.X130N	C3L-02951	N	61	Male	G2	II	1420	0	853	1	10.X130N	NAT			TRUE
C3L-02629.T.10.X130C	C3L-02629	T	57	Male	G2	II	40	0	40	0	10.X130C	Tumor	Inflamed secretory	0.556	TRUE
C3L-02629.N.10.X131N	C3L-02629	N	57	Male	G2	II	40	0	40	0	10.X131N	NAT			TRUE
pool10.pool.10.X131C	pool10	pool	NaN	NaN	NaN	NaN	NaN	NaN	NaN	NaN	10.X131C				FALSE
C3L-04013.T.11.X126	C3L-04013	T	61	Male	G3	II	NaN	0	NaN	0	11.X126	Tumor	Proliferative primitive	1	TRUE
C3L-04013.N.11.X127N	C3L-04013	N	61	Male	G3	II	NaN	0	NaN	0	11.X127N	NAT			TRUE
C3N-00221.T.11.X127C	C3N-00221	T	78	Male	G2	III	548	0	548	0	11.X127C	Tumor	Classical	0.974	TRUE
C3N-00221.N.11.X128N	C3N-00221	N	78	Male	G2	III	548	0	548	0	11.X128N	NAT			TRUE
C3L-00568.T.11.X128C	C3L-00568	T	74	Female	G2	I	93	0	93	0	11.X128C	Tumor	Classical	0.457	TRUE
C3L-00568.N.11.X129N	C3L-00568	N	74	Female	G2	I	93	0	93	0	11.X129N	NAT			TRUE
C3N-04155.T.11.X129C	C3N-04155	T	76	Male	G2	I	46	0	46	0	11.X129C	Tumor	Classical	0.911	TRUE
C3N-04155.N.11.X130N	C3N-04155	N	76	Male	G2	I	46	0	46	0	11.X130N	NAT			TRUE
C3N-01025.T.11.X130C	C3N-01025	T	52	Male	G3	II	NaN	0	NaN	0	11.X130C	Tumor	Classical	0.851	TRUE
C3N-01025.N.11.X131N	C3N-01025	N	52	Male	G3	II	NaN	0	NaN	0	11.X131N	NAT			TRUE
pool11.pool.11.X131C	pool11	pool	NaN	NaN	NaN	NaN	NaN	NaN	NaN	NaN	11.X131C				FALSE
C3L-02552.T.12.X126	C3L-02552	T	68	Male	G3	I	1387	1	1387	0	12.X126	Tumor	EMT enriched	0.932	TRUE
C3L-02552.N.12.X127N	C3L-02552	N	68	Male	G3	I	1387	1	1387	0	12.X127N	NAT			TRUE
C3N-02375.T.12.X127C	C3N-02375	T	59	Male	G3	II	1179	0	1179	0	12.X127C	Tumor	Classical	0.795	TRUE
C3N-02375.N.12.X128N	C3N-02375	N	59	Male	G3	II	1179	0	1179	0	12.X128N	NAT			TRUE
C3L-02660.T.12.X128C	C3L-02660	T	72	Male	G3	III	355	1	NaN	0	12.X128C	Tumor	EMT enriched	0.519	TRUE
C3L-02660.N.12.X129N	C3L-02660	N	72	Male	G3	III	355	1	NaN	0	12.X129N	NAT			TRUE
C3L-01884.T.12.X129C	C3L-01884	T	74	Male	G2	I	1653	1	173	1	12.X129C	Tumor	Basal inclusive	0.851	TRUE
C3L-01884.N.12.X130N	C3L-01884	N	74	Male	G2	I	1653	1	173	1	12.X130N	NAT			TRUE
C3N-02300.T.12.X130C	C3N-02300	T	69	Female	G2	II	1479	0	1479	0	12.X130C	Tumor	Basal inclusive	0.51	TRUE
C3N-02300.N.12.X131N	C3N-02300	N	69	Female	G2	II	1479	0	1479	0	12.X131N	NAT			FALSE
pool12.pool.12.X131C	pool12	pool	NaN	NaN	NaN	NaN	NaN	NaN	NaN	NaN	12.X131C				FALSE
C3L-01285.T.13.X126	C3L-01285	T	54	Male	G2	II	1697	0	610	1	13.X126	Tumor	Proliferative primitive	0.673	TRUE
C3L-01285.N.13.X127N	C3L-01285	N	54	Male	G2	II	1697	0	610	1	13.X127N	NAT			TRUE
C3L-02627.T.13.X127C	C3L-02627	T	64	Female	G3	I	1411	0	1411	0	13.X127C	Tumor	Basal inclusive	0.956	TRUE
C3L-02627.N.13.X128N	C3L-02627	N	64	Female	G3	I	1411	0	1411	0	13.X128N	NAT			TRUE
C3L-00993.T.13.X128C	C3L-00993	T	75	Male	G2	III	NaN	1	NaN	0	13.X128C	Tumor	Proliferative primitive	0.416	TRUE
C3L-00993.N.13.X129N	C3L-00993	N	75	Male	G2	III	NaN	1	NaN	0	13.X129N	NAT			TRUE
C3N-02425.T.13.X129C	C3N-02425	T	61	Male	G3	II	1064	0	1064	0	13.X129C	Tumor	Basal inclusive	0.584	TRUE
C3N-02425.N.13.X130N	C3N-02425	N	61	Male	G3	II	1064	0	1064	0	13.X130N	NAT			TRUE
C3L-02170.T.13.X130C	C3L-02170	T	73	Male	G2	I	NaN	0	27	0	13.X130C	Tumor	Inflamed secretory	0.521	TRUE
LSCC.T.13.X131N	LSCC	T	NaN	NaN	NaN	NaN	NaN	NaN	NaN	NaN	13.X131N	Tumor			FALSE
pool13.pool.13.X131C	pool13	pool	NaN	NaN	NaN	NaN	NaN	NaN	NaN	NaN	13.X131C				FALSE
C3L-02624.T.14.X126	C3L-02624	T	NaN	NaN	NaN	NaN	NaN	NaN	NaN	NaN	14.X126	Tumor			FALSE
C3L-02624.N.14.X127N	C3L-02624	N	NaN	NaN	NaN	NaN	NaN	NaN	NaN	NaN	14.X127N	NAT			FALSE
C3N-00555.T.14.X127C	C3N-00555	T	59	Male	G2	II	787	0	787	0	14.X127C	Tumor	Basal inclusive	0.521	TRUE
C3N-00555.N.14.X128N	C3N-00555	N	59	Male	G2	II	787	0	787	0	14.X128N	NAT			TRUE
C3N-01893.T.14.X128C	C3N-01893	T	70	Male	G2	III	663	1	663	0	14.X128C	Tumor	EMT enriched	0.47	TRUE
C3N-01893.N.14.X129N	C3N-01893	N	70	Male	G2	III	663	1	663	0	14.X129N	NAT			TRUE
C3N-03093.T.14.X129C	C3N-03093	T	70	Female	G3	NaN	NaN	NaN	NaN	0	14.X129C	Tumor	Inflamed secretory	0.599	TRUE
C3N-03093.N.14.X130N	C3N-03093	N	70	Female	G3	NaN	NaN	NaN	NaN	0	14.X130N	NAT			TRUE
C3L-01455.T.14.X130C	C3L-01455	T	88	Male	G3	II	33	1	16	0	14.X130C	Tumor	Inflamed secretory	0.584	TRUE
C3L-01455.N.14.X131N	C3L-01455	N	88	Male	G3	II	33	1	16	0	14.X131N	NAT			TRUE
pool14.pool.14.X131C	pool14	pool	NaN	NaN	NaN	NaN	NaN	NaN	NaN	NaN	14.X131C				FALSE
C3N-03848.T.15.X126	C3N-03848	T	56	Female	G3	III	635	0	474	1	15.X126	Tumor	Inflamed secretory	0.682	TRUE
C3N-03848.N.15.X127N	C3N-03848	N	56	Female	G3	III	635	0	474	1	15.X127N	NAT			TRUE
C3L-02968.T.15.X127C	C3L-02968	T	64	Male	G2	II	1375	0	1375	0	15.X127C	Tumor	Classical	0.468	TRUE
C3L-02968.N.15.X128N	C3L-02968	N	64	Male	G2	II	1375	0	1375	0	15.X128N	NAT			TRUE
C3N-03204.T.15.X128C	C3N-03204	T	62	Male	G2	I	835	0	835	0	15.X128C	Tumor	Basal inclusive	0.422	TRUE
C3N-03204.N.15.X129N	C3N-03204	N	62	Male	G2	I	835	0	835	0	15.X129N	NAT			TRUE
C3L-00445.T.15.X129C	C3L-00445	T	74	Male	G2	II	NaN	1	NaN	0	15.X129C	Tumor	Classical	0.682	TRUE
C3L-00445.N.15.X130N	C3L-00445	N	74	Male	G2	II	NaN	1	NaN	0	15.X130N	NAT			TRUE
C3N-02283.T.15.X130C	C3N-02283	T	67	Male	NaN	II	108	0	108	0	15.X130C	Tumor	Proliferative primitive	1	TRUE
LUAD15.LUAD.15.X131N	LUAD15	LUAD	NaN	NaN	NaN	NaN	NaN	NaN	NaN	NaN	15.X131N				FALSE
pool15.pool.15.X131C	pool15	pool	NaN	NaN	NaN	NaN	NaN	NaN	NaN	NaN	15.X131C				FALSE
C3N-02289.T.16.X126	C3N-02289	T	73	Male	G2	II	1407	0	1407	0	16.X126	Tumor	EMT enriched	0.741	TRUE
C3N-02289.N.16.X127N	C3N-02289	N	73	Male	G2	II	1407	0	1407	0	16.X127N	NAT			TRUE
C3L-03962.T.16.X127C	C3L-03962	T	65	Male	G3	I	NaN	0	NaN	0	16.X127C	Tumor	Proliferative primitive	0.485	TRUE
C3L-03962.N.16.X128N	C3L-03962	N	65	Male	G3	I	NaN	0	NaN	0	16.X128N	NAT			TRUE
C3L-03272.T.16.X128C	C3L-03272	T	67	Male	G2	IV	155	0	155	0	16.X128C	Tumor	Classical	0.667	TRUE
C3L-03272.N.16.X129N	C3L-03272	N	67	Male	G2	IV	155	0	155	0	16.X129N	NAT			TRUE
C3N-01411.T.16.X129C	C3N-01411	T	64	Male	G3	I	445	0	424	1	16.X129C	Tumor	Classical	0.53	TRUE
C3N-01411.N.16.X130N	C3N-01411	N	64	Male	G3	I	445	0	424	1	16.X130N	NAT			TRUE
C3L-00415.T.16.X130C	C3L-00415	T	64	Female	G3	II	1786	0	356	1	16.X130C	Tumor	Basal inclusive	0.759	TRUE
C3L-00415.N.16.X131N	C3L-00415	N	64	Female	G3	II	1786	0	356	1	16.X131N	NAT			TRUE
pool16.pool.16.X131C	pool16	pool	NaN	NaN	NaN	NaN	NaN	NaN	NaN	NaN	16.X131C				FALSE
C3N-03882.T.17.X126	C3N-03882	T	68	Male	G3	II	715	0	715	0	17.X126	Tumor	Basal inclusive	0.39	TRUE
C3N-03882.N.17.X127N	C3N-03882	N	68	Male	G3	II	715	0	715	0	17.X127N	NAT			TRUE
C3L-01000.T.17.X127C	C3L-01000	T	59	Male	G3	I	1376	0	1376	0	17.X127C	Tumor	Proliferative primitive	0.659	TRUE
C3L-01000.N.17.X128N	C3L-01000	N	59	Male	G3	I	1376	0	1376	0	17.X128N	NAT			TRUE
C3L-02650.T.17.X128C	C3L-02650	T	53	Male	G2	III	1422	0	1422	0	17.X128C	Tumor	Basal inclusive	0.514	TRUE
C3L-02650.N.17.X129N	C3L-02650	N	53	Male	G2	III	1422	0	1422	0	17.X129N	NAT			TRUE
C3L-02358.T.17.X129C	C3L-02358	T	75	Female	G2	I	1448	0	398	1	17.X129C	Tumor	Basal inclusive	0.585	TRUE
C3L-02358.N.17.X130N	C3L-02358	N	75	Female	G2	I	1448	0	398	1	17.X130N	NAT			TRUE
C3L-02168.T.17.X130C	C3L-02168	T	66	Male	G1	II	1421	0	1421	0	17.X130C	Tumor	Classical	0.657	TRUE
C3L-02168.N.17.X131N	C3L-02168	N	66	Male	G1	II	1421	0	1421	0	17.X131N	NAT			TRUE
pool17.pool.17.X131C	pool17	pool	NaN	NaN	NaN	NaN	NaN	NaN	NaN	NaN	17.X131C				FALSE
C3L-02625.T.18.X126	C3L-02625	T	66	Male	G3	II	489	1	503	0	18.X126	Tumor	Inflamed secretory	0.409	TRUE
C3L-02625.N.18.X127N	C3L-02625	N	66	Male	G3	II	489	1	503	0	18.X127N	NAT			TRUE
C3N-01028.T.18.X127C	C3N-01028	T	72	Male	G3	I	345	1	345	0	18.X127C	Tumor	Inflamed secretory	0.462	TRUE
C3N-01028.N.18.X128N	C3N-01028	N	72	Male	G3	I	345	1	345	0	18.X128N	NAT			TRUE
C3N-02435.T.18.X128C	C3N-02435	T	64	Female	G2	II	1086	0	541	1	18.X128C	Tumor	Proliferative primitive	0.529	TRUE
C3N-02435.N.18.X129N	C3N-02435	N	64	Female	G2	II	1086	0	541	1	18.X129N	NAT			TRUE
C3N-03441.T.18.X129C	C3N-03441	T	67	Male	G3	III	1332	0	1332	0	18.X129C	Tumor	Inflamed secretory	0.494	TRUE
C3N-03441.N.18.X130N	C3N-03441	N	67	Male	G3	III	1332	0	1332	0	18.X130N	NAT			TRUE
C3L-04071.T.18.X130C	C3L-04071	T	69	Male	G3	I	1144	0	271	1	18.X130C	Tumor	Inflamed secretory	0.578	TRUE
C3L-04071.N.18.X131N	C3L-04071	N	69	Male	G3	I	1144	0	271	1	18.X131N	NAT			TRUE
pool18.pool.18.X131C	pool18	pool	NaN	NaN	NaN	NaN	NaN	NaN	NaN	NaN	18.X131C				FALSE
C3N-01020.T.19.X126	C3N-01020	T	65	Male	G3	I	403	0	403	0	19.X126	Tumor	Inflamed secretory	0.473	TRUE
C3N-01020.N.19.X127N	C3N-01020	N	65	Male	G3	I	403	0	403	0	19.X127N	NAT			TRUE
C3N-00497.T.19.X127C	C3N-00497	T	64	Female	G2	II	1812	0	1812	0	19.X127C	Tumor	Inflamed secretory	0.635	TRUE
C3N-00497.N.19.X128N	C3N-00497	N	64	Female	G2	II	1812	0	1812	0	19.X128N	NAT			TRUE
C3N-01194.T.19.X128C	C3N-01194	T	69	Male	G3	I	1741	0	1741	0	19.X128C	Tumor	Inflamed secretory	0.421	TRUE
C3N-01194.N.19.X129N	C3N-01194	N	69	Male	G3	I	1741	0	1741	0	19.X129N	NAT			TRUE
C3L-02648.T.19.X129C	C3L-02648	T	72	Male	G3	II	261	1	NaN	0	19.X129C	Tumor	Basal inclusive	0.461	TRUE
C3L-02648.N.19.X130N	C3L-02648	N	72	Male	G3	II	261	1	NaN	0	19.X130N	NAT			TRUE
C3L-03678.T.19.X130C	C3L-03678	T	49	Male	G3	III	485	1	485	0	19.X130C	Tumor	Proliferative primitive	0.444	TRUE
LUAD19.LUAD.19.X131N	LUAD19	LUAD	NaN	NaN	NaN	NaN	NaN	NaN	NaN	NaN	19.X131N				FALSE
pool19.pool.19.X131C	pool19	pool	NaN	NaN	NaN	NaN	NaN	NaN	NaN	NaN	19.X131C				FALSE
C3L-02891.T.20.X126	C3L-02891	T	66	Female	G3	II	1412	0	1412	0	20.X126	Tumor	Inflamed secretory	0.578	TRUE
C3L-02891.N.20.X127N	C3L-02891	N	66	Female	G3	II	1412	0	1412	0	20.X127N	NAT			TRUE
C3L-00927.T.20.X127C	C3L-00927	T	74	Male	G2	III	1777	0	1777	0	20.X127C	Tumor	Proliferative primitive	0.429	TRUE
C3L-00927.N.20.X128N	C3L-00927	N	74	Male	G2	III	1777	0	1777	0	20.X128N	NAT			TRUE
C3N-03886.T.20.X128C	C3N-03886	T	60	Male	NaN	I	360	0	360	0	20.X128C	Tumor	Proliferative primitive	1	TRUE
C3N-03886.N.20.X129N	C3N-03886	N	60	Male	NaN	I	360	0	360	0	20.X129N	NAT			TRUE
C3L-04014.T.20.X129C	C3L-04014	T	57	Male	G3	I	444	0	444	0	20.X129C	Tumor	Classical	0.376	TRUE
C3L-04014.N.20.X130N	C3L-04014	N	57	Male	G3	I	444	0	444	0	20.X130N	NAT			TRUE
C3N-03076.T.20.X130C	C3N-03076	T	68	Male	G3	II	332	0	332	0	20.X130C	Tumor	Proliferative primitive	0.708	TRUE
C3N-03076.N.20.X131N	C3N-03076	N	68	Male	G3	II	332	0	332	0	20.X131N	NAT			TRUE
pool20.pool.20.X131C	pool20	pool	NaN	NaN	NaN	NaN	NaN	NaN	NaN	NaN	20.X131C				FALSE
C3N-03425.T.21.X126	C3N-03425	T	64	Female	G2	I	1332	0	1332	0	21.X126	Tumor	Basal inclusive	0.759	TRUE
C3N-03425.N.21.X127N	C3N-03425	N	64	Female	G2	I	1332	0	1332	0	21.X127N	NAT			TRUE
C3L-02163.T.21.X127C	C3L-02163	T	57	Male	G2	II	727	0	727	0	21.X127C	Tumor	Classical	0.925	TRUE
C3L-02163.N.21.X128N	C3L-02163	N	57	Male	G2	II	727	0	727	0	21.X128N	NAT			TRUE
C3N-04124.T.21.X128C	C3N-04124	T	62	Male	G3	I	974	0	974	0	21.X128C	Tumor	Classical	0.582	TRUE
C3N-04124.N.21.X129N	C3N-04124	N	62	Male	G3	I	974	0	974	0	21.X129N	NAT			TRUE
C3L-00904.T.21.X129C	C3L-00904	T	71	Male	G3	II	795	1	546	1	21.X129C	Tumor	Basal inclusive	0.466	TRUE
C3L-00904.N.21.X130N	C3L-00904	N	71	Male	G3	II	795	1	546	1	21.X130N	NAT			TRUE
C3N-00211.T.21.X130C	C3N-00211	T	40	Male	G3	III	92	1	NaN	0	21.X130C	Tumor	EMT enriched	0.569	TRUE
LUAD21.LUAD.21.X131N	LUAD21	LUAD	NaN	NaN	NaN	NaN	NaN	NaN	NaN	NaN	21.X131N				FALSE
pool21.pool.21.X131C	pool21	pool	NaN	NaN	NaN	NaN	NaN	NaN	NaN	NaN	21.X131C				FALSE
C3N-01892.T.22.X126	C3N-01892	T	77	Male	G2	II	903	1	903	0	22.X126	Tumor	EMT enriched	0.43	TRUE
C3N-01892.N.22.X127N	C3N-01892	N	77	Male	G2	II	903	1	903	0	22.X127N	NAT			TRUE
C3L-00603.T.22.X127C	C3L-00603	T	72	Male	G3	I	1794	0	1794	0	22.X127C	Tumor	Proliferative primitive	0.867	TRUE
C3L-00603.N.22.X128N	C3L-00603	N	72	Male	G3	I	1794	0	1794	0	22.X128N	NAT			TRUE
C3L-03965.T.22.X128C	C3L-03965	T	54	Male	G2	III	1422	0	1422	0	22.X128C	Tumor	Classical	0.498	TRUE
C3L-03965.N.22.X129N	C3L-03965	N	54	Male	G2	III	1422	0	1422	0	22.X129N	NAT			TRUE
C3N-03851.T.22.X129C	C3N-03851	T	44	Male	G3	II	642	0	642	0	22.X129C	Tumor	Proliferative primitive	0.929	TRUE
C3N-03851.N.22.X130N	C3N-03851	N	44	Male	G3	II	642	0	642	0	22.X130N	NAT			TRUE
C3L-02349.T.22.X130C	C3L-02349	T	81	Female	G2	I	1442	0	1016	1	22.X130C	Tumor	Classical	0.572	TRUE
C3L-02349.N.22.X131N	C3L-02349	N	81	Female	G2	I	1442	0	1016	1	22.X131N	NAT			TRUE
pool22.pool.22.X131C	pool22	pool	NaN	NaN	NaN	NaN	NaN	NaN	NaN	NaN	22.X131C				FALSE

[truncated: 5 more sheets: LUAD, OV_Glyco, PDAC, UCEC_confirm, UCEC_discover]
