# Supplementary material for: Glycoprotein-Notebook: A Pan-Cancer Glycoproteomic Database and Toolkit for Analysis of Protein Glycosylation Changes Associated With Cancer Phenotypes
Source: Mol Cell Proteomics. 2025 Oct 13;24(11):101089. doi: 10.1016/j.mcpro.2025.101089 (PMC12681939; doi:10.1016/j.mcpro.2025.101089)
Supplement: Supplementary Table S2 [file mmc4.xlsx]

## Sheet: readme
TN_Summary	summary of significantly up-/down- regulated glycoforms
Cancer	cancer type
Glycan.Type	glycan type, including HM, only_F, only_S, F+S, and Other
Num.Glycoforms	number of significantly up-/down-regulated glycoforms (S-U and S-D)
Regulation	S-U or S-D
Regulation.Index	Index of S-U: 0, S-D: 1
Project.Index	Project index sorted alphabetically by the cancer type name
Group	Group by regulation and project
S-U_cross_cancers	signficantly up-regulated glycoforms crossing all cancer types
BRCA	bool value, True if it is significantly up-regulated in this cohort else False
CCRCC	bool value, True if it is significantly up-regulated in this cohort else False
HNSCC	bool value, True if it is significantly up-regulated in this cohort else False
LSCC	bool value, True if it is significantly up-regulated in this cohort else False
LUAD	bool value, True if it is significantly up-regulated in this cohort else False
PDAC	bool value, True if it is significantly up-regulated in this cohort else False
UCEC	bool value, True if it is significantly up-regulated in this cohort else False
Glycoform	Glycoform
S-U_G_only (PDAC)	glycoforms significantly up-regulated in PDAC not in protein level
Glycform	glycoform
Log2FC(median)	mean log2 fold change between tumor and NAT samples
Log2FC(mean)	Wilcoxon rank rum test(Unpaired)(Stats)
Wilcoxon(Unpaired)(Stats)	Wilcoxon rank sum (Unpaired)(P-value)
Wilcoxon(Unpaired)(P-value)	adjusted p-values using B-H method
FDR	"-log10(fdr)"
"-LOG10(FDR)"	NS: non-significant changes
Significance	S-U: Log2FC(median) >=1 and FDR < 0.01
	U: 1 > Log2FC(median) > 0 and FDR < 0.01
	S-D: Log2FC(median) <=-1 and FDR < 0.01
	D: -1 < Log2FC(median) < 0 and FDR < 0.01
Protein significance	Significance in protein level
SD/SU_BP/CC/MF_top10	gene ontology enrichment of S-D/S-U glycoproteins
Gene_set	Library used for enrichment, BP: Biological Process, CC: Celluar component, MF: molecular function
Term	Specific pathway
Overlap	number of your query genes that hit/overlapped the term over the term size .
P-value	Significance from a hypergeometric/Fisher exact test
Adjusted P-value	Multiple-testing–corrected P-value
Odds Ratio	Enrichment magnitude
Combined Score	Ranking metric used by Enrichr
Genes	The overlapping gene symbols contributing to the enrichment.
"-LOG10(Adj.P)"	Transformation of the adjusted P-value for visualization
Differential expression analysis based on glycoforms in all data sets
BRC_P_PDC000121
CCRCC_G_PDC000471
CCRCC_P_PDC000128
CRC_P_PDC000117
GBM_P_PDC000205
HNSCC_P_PDC000222
LSCC_P_PDC000232
LUAD_P_PDC000149
OVC_G_PDC000250
PDAC_PandG_271_272	combined from PDAC_G_PDC000272 and PDAC_P_PDC000271
UCEC_G_PDC000445
UCEC_P_PDC000126
UCEC_P_PDC000441
Differential expression table columns
Glycoform	glycoform information
Log2FC(median)	median log2 fold change between tumor and NAT samples
Log2FC(mean)	mean log2 fold change between tumor and NAT samples
Wilcoxon(Unpaired)(Stats)	Wilcoxon rank rum test(Unpaired)(Stats)
Wilcoxon(Unpaired)(P-value)	Wilcoxon rank sum (Unpaired)(P-value)
FDR	adjusted p-values using B-H method
"-log10(FDR)"	"-log10(fdr)"
Significance	NS: non-significant changes
	S-U: Log2FC(median) >=1 and FDR < 0.01
	U: 1 > Log2FC(median) > 0 and FDR < 0.01
	S-D: Log2FC(median) <=-1 and FDR < 0.01
	D: -1 < Log2FC(median) < 0 and FDR < 0.01

## Sheet: TN_summary
Cancer	Glycan.Type	Num.Glycoforms	Regulation	Regulation.Index	Project.Index	Group
BRCA	HM	61	S-U	0	0	S-U@HM
BRCA	only_F	106	S-U	0	0	S-U@only_F
BRCA	only_S	110	S-U	0	0	S-U@only_S
BRCA	F+S	452	S-U	0	0	S-U@F+S
BRCA	Other	10	S-U	0	0	S-U@Other
BRCA	HM	3	S-D	1	0	S-D@HM
BRCA	only_F	50	S-D	1	0	S-D@only_F
BRCA	only_S	112	S-D	1	0	S-D@only_S
BRCA	F+S	254	S-D	1	0	S-D@F+S
BRCA	Other	16	S-D	1	0	S-D@Other
CCRCC	HM	230	S-U	0	1	S-U@HM
CCRCC	only_F	105	S-U	0	1	S-U@only_F
CCRCC	only_S	38	S-U	0	1	S-U@only_S
CCRCC	F+S	191	S-U	0	1	S-U@F+S
CCRCC	Other	34	S-U	0	1	S-U@Other
CCRCC	HM	251	S-D	1	1	S-D@HM
CCRCC	only_F	655	S-D	1	1	S-D@only_F
CCRCC	only_S	137	S-D	1	1	S-D@only_S
CCRCC	F+S	620	S-D	1	1	S-D@F+S
CCRCC	Other	273	S-D	1	1	S-D@Other
COAD	HM	16	S-U	0	2	S-U@HM
COAD	only_F	6	S-U	0	2	S-U@only_F
COAD	only_S	0	S-U	0	2	S-U@only_S
COAD	F+S	17	S-U	0	2	S-U@F+S
COAD	Other	0	S-U	0	2	S-U@Other
COAD	HM	1	S-D	1	2	S-D@HM
COAD	only_F	7	S-D	1	2	S-D@only_F
COAD	only_S	12	S-D	1	2	S-D@only_S
COAD	F+S	23	S-D	1	2	S-D@F+S
COAD	Other	2	S-D	1	2	S-D@Other
GBM	HM	28	S-U	0	3	S-U@HM
GBM	only_F	48	S-U	0	3	S-U@only_F
GBM	only_S	168	S-U	0	3	S-U@only_S
GBM	F+S	136	S-U	0	3	S-U@F+S
GBM	Other	21	S-U	0	3	S-U@Other
GBM	HM	114	S-D	1	3	S-D@HM
GBM	only_F	119	S-D	1	3	S-D@only_F
GBM	only_S	8	S-D	1	3	S-D@only_S
GBM	F+S	218	S-D	1	3	S-D@F+S
GBM	Other	5	S-D	1	3	S-D@Other
HNSCC	HM	173	S-U	0	4	S-U@HM
HNSCC	only_F	99	S-U	0	4	S-U@only_F
HNSCC	only_S	87	S-U	0	4	S-U@only_S
HNSCC	F+S	383	S-U	0	4	S-U@F+S
HNSCC	Other	16	S-U	0	4	S-U@Other
HNSCC	HM	8	S-D	1	4	S-D@HM
HNSCC	only_F	93	S-D	1	4	S-D@only_F
HNSCC	only_S	65	S-D	1	4	S-D@only_S
HNSCC	F+S	214	S-D	1	4	S-D@F+S
HNSCC	Other	26	S-D	1	4	S-D@Other
LSCC	HM	82	S-U	0	5	S-U@HM
LSCC	only_F	34	S-U	0	5	S-U@only_F
LSCC	only_S	48	S-U	0	5	S-U@only_S
LSCC	F+S	229	S-U	0	5	S-U@F+S
LSCC	Other	7	S-U	0	5	S-U@Other
LSCC	HM	17	S-D	1	5	S-D@HM
LSCC	only_F	28	S-D	1	5	S-D@only_F
LSCC	only_S	77	S-D	1	5	S-D@only_S
LSCC	F+S	131	S-D	1	5	S-D@F+S
LSCC	Other	7	S-D	1	5	S-D@Other
LUAD	HM	77	S-U	0	6	S-U@HM
LUAD	only_F	41	S-U	0	6	S-U@only_F
LUAD	only_S	34	S-U	0	6	S-U@only_S
LUAD	F+S	207	S-U	0	6	S-U@F+S
LUAD	Other	7	S-U	0	6	S-U@Other
LUAD	HM	11	S-D	1	6	S-D@HM
LUAD	only_F	24	S-D	1	6	S-D@only_F
LUAD	only_S	68	S-D	1	6	S-D@only_S
LUAD	F+S	184	S-D	1	6	S-D@F+S
LUAD	Other	7	S-D	1	6	S-D@Other
OV	HM	84	S-U	0	7	S-U@HM
OV	only_F	38	S-U	0	7	S-U@only_F
OV	only_S	5	S-U	0	7	S-U@only_S
OV	F+S	19	S-U	0	7	S-U@F+S
OV	Other	10	S-U	0	7	S-U@Other
OV	HM	7	S-D	1	7	S-D@HM
OV	only_F	28	S-D	1	7	S-D@only_F
OV	only_S	4	S-D	1	7	S-D@only_S
OV	F+S	5	S-D	1	7	S-D@F+S
OV	Other	17	S-D	1	7	S-D@Other
PDAC	HM	395	S-U	0	8	S-U@HM
PDAC	only_F	298	S-U	0	8	S-U@only_F
PDAC	only_S	72	S-U	0	8	S-U@only_S
PDAC	F+S	188	S-U	0	8	S-U@F+S
PDAC	Other	85	S-U	0	8	S-U@Other
PDAC	HM	297	S-D	1	8	S-D@HM
PDAC	only_F	313	S-D	1	8	S-D@only_F
PDAC	only_S	63	S-D	1	8	S-D@only_S
PDAC	F+S	222	S-D	1	8	S-D@F+S
PDAC	Other	86	S-D	1	8	S-D@Other
UCEC	HM	99	S-U	0	9	S-U@HM
UCEC	only_F	10	S-U	0	9	S-U@only_F
UCEC	only_S	21	S-U	0	9	S-U@only_S
UCEC	F+S	36	S-U	0	9	S-U@F+S
UCEC	Other	5	S-U	0	9	S-U@Other
UCEC	HM	64	S-D	1	9	S-D@HM
UCEC	only_F	120	S-D	1	9	S-D@only_F
UCEC	only_S	52	S-D	1	9	S-D@only_S
UCEC	F+S	61	S-D	1	9	S-D@F+S
UCEC	Other	49	S-D	1	9	S-D@Other

## Sheet: S-U_cross_cancers
BRCA	CCRCC	HNSCC	LSCC	LUAD	PDAC	UCEC	Glycoform
TRUE	FALSE	FALSE	FALSE	FALSE	TRUE	FALSE	ENSP00000254801_JCHAIN_71_N3H6F1S1G0
TRUE	FALSE	FALSE	FALSE	FALSE	FALSE	FALSE	ENSP00000384957_F11_491_N4H5F2S1G0
TRUE	FALSE	FALSE	FALSE	FALSE	FALSE	FALSE	ENSP00000388336_SYPL1_53_N3H7F1S0G0
TRUE	TRUE	TRUE	TRUE	FALSE	TRUE	FALSE	ENSP00000346839_FN1_528_N5H6F1S0G0
TRUE	FALSE	TRUE	TRUE	TRUE	TRUE	FALSE	ENSP00000378353_P4HA1_113_N2H9F0S0G0
TRUE	FALSE	FALSE	FALSE	FALSE	FALSE	FALSE	ENSP00000512972_ITGAV_488_N4H5F1S2G0
TRUE	FALSE	FALSE	FALSE	FALSE	FALSE	FALSE	ENSP00000371497_C1QTNF3_70_N4H5F1S2G0
TRUE	FALSE	FALSE	TRUE	FALSE	FALSE	FALSE	ENSP00000260356_THBS1_708_N4H5F3S0G0
TRUE	FALSE	FALSE	FALSE	FALSE	FALSE	FALSE	ENSP00000490344_CTSD_263_N2H10F0S0G0
TRUE	FALSE	FALSE	FALSE	FALSE	FALSE	FALSE	ENSP00000396688_C4A_1391_N4H5F3S1G0
TRUE	FALSE	FALSE	FALSE	FALSE	FALSE	FALSE	ENSP00000338806_NFAT5_270_N3H6F1S0G0
TRUE	FALSE	TRUE	TRUE	TRUE	FALSE	FALSE	ENSP00000218388_TIMP1_53_N4H5F1S2G0
TRUE	FALSE	TRUE	TRUE	FALSE	FALSE	FALSE	ENSP00000265131_TNC_1119_N4H5F1S1G0
TRUE	FALSE	TRUE	FALSE	FALSE	FALSE	FALSE	ENSP00000268097_HEXA_157_N2H8F0S0G0
TRUE	TRUE	FALSE	FALSE	FALSE	TRUE	FALSE	ENSP00000369071_POSTN_599_N5H5F1S1G0
TRUE	FALSE	FALSE	FALSE	FALSE	FALSE	FALSE	ENSP00000052754_DCN_211_N5H6F2S0G0
TRUE	FALSE	FALSE	FALSE	FALSE	FALSE	TRUE	ENSP00000200639_LAMP2_356_N3H5F0S1G0
TRUE	FALSE	FALSE	FALSE	FALSE	FALSE	FALSE	ENSP00000243077_LRP1_3488_N4H5F1S1G0
TRUE	FALSE	FALSE	FALSE	FALSE	FALSE	FALSE	ENSP00000305988_ALCAM_91_N4H5F1S2G0
TRUE	FALSE	TRUE	FALSE	FALSE	FALSE	FALSE	ENSP00000325146_COL12A1_2528_N3H6F0S1G0
TRUE	FALSE	FALSE	FALSE	FALSE	FALSE	FALSE	ENSP00000327336_BGN_311_N6H5F3S2G0
TRUE	FALSE	FALSE	FALSE	FALSE	TRUE	FALSE	ENSP00000369071_POSTN_599_N4H6F1S0G0
TRUE	FALSE	TRUE	FALSE	FALSE	FALSE	FALSE	ENSP00000217456_APMAP_196_N2H7F0S0G0
TRUE	FALSE	FALSE	FALSE	FALSE	FALSE	FALSE	ENSP00000356671_SERPINC1_224_N4H5F1S2G0
TRUE	FALSE	FALSE	FALSE	FALSE	FALSE	FALSE	ENSP00000223357_AEBP1_528_N5H6F1S3G0
TRUE	FALSE	TRUE	FALSE	FALSE	FALSE	FALSE	ENSP00000287667_NOMO1_218_N2H8F0S0G0
TRUE	TRUE	TRUE	TRUE	FALSE	TRUE	FALSE	ENSP00000369071_POSTN_599_N4H4F1S1G0
TRUE	FALSE	FALSE	FALSE	FALSE	TRUE	FALSE	ENSP00000331544_FBLN1_98_N8H5F1S0G0
TRUE	TRUE	FALSE	FALSE	FALSE	FALSE	FALSE	ENSP00000374484_TMEM87A_62_N3H6F0S1G0
TRUE	FALSE	FALSE	FALSE	FALSE	FALSE	FALSE	ENSP00000327336_BGN_270_N5H4F1S2G0
TRUE	FALSE	FALSE	FALSE	FALSE	TRUE	FALSE	ENSP00000205948_APOH_162_N4H5F1S2G0
TRUE	FALSE	FALSE	FALSE	FALSE	TRUE	TRUE	ENSP00000256637_SORT1_406_N2H10F0S0G0
TRUE	FALSE	FALSE	FALSE	FALSE	FALSE	FALSE	ENSP00000243077_LRP1_1558_N4H5F3S0G0
TRUE	FALSE	FALSE	FALSE	FALSE	FALSE	FALSE	ENSP00000339613_POFUT2_259_N4H4F2S2G0
TRUE	FALSE	FALSE	FALSE	FALSE	FALSE	FALSE	ENSP00000394936_ORM2_93_N6H7F1S3G0
TRUE	FALSE	FALSE	FALSE	FALSE	FALSE	FALSE	ENSP00000305920_GLB1_333_N3H6F0S1G0
TRUE	FALSE	FALSE	FALSE	FALSE	FALSE	FALSE	ENSP00000415481_PROM1_274_N4H5F0S2G0
TRUE	FALSE	TRUE	TRUE	TRUE	TRUE	FALSE	ENSP00000482784_THBS2_330_N4H5F1S1G0
TRUE	FALSE	FALSE	FALSE	FALSE	FALSE	FALSE	ENSP00000355180_COL6A1_212_N4H5F1S1G0
TRUE	FALSE	FALSE	FALSE	FALSE	FALSE	FALSE	ENSP00000327336_BGN_311_N5H6F1S0G0
TRUE	FALSE	FALSE	FALSE	FALSE	FALSE	FALSE	ENSP00000225719_CPD_522_N4H5F1S2G0
TRUE	FALSE	FALSE	FALSE	FALSE	FALSE	FALSE	ENSP00000249364_CALU_131_N3H6F1S0G0
TRUE	FALSE	FALSE	FALSE	FALSE	FALSE	FALSE	ENSP00000369677_EMILIN1_766_N4H5F1S2G0
TRUE	FALSE	FALSE	FALSE	FALSE	FALSE	FALSE	ENSP00000345179_APOD_65_N7H8F2S1G0
TRUE	FALSE	FALSE	TRUE	FALSE	FALSE	FALSE	ENSP00000362524_ANGPTL2_164_N4H5F1S2G0
TRUE	FALSE	FALSE	FALSE	FALSE	FALSE	FALSE	ENSP00000327336_BGN_311_N4H4F1S1G0
TRUE	FALSE	FALSE	FALSE	FALSE	FALSE	FALSE	ENSP00000327336_BGN_311_N6H3F5S0G0
TRUE	FALSE	TRUE	FALSE	FALSE	FALSE	FALSE	ENSP00000441691_ITGAM_240_N4H5F1S1G0
TRUE	FALSE	FALSE	FALSE	FALSE	FALSE	FALSE	ENSP00000403885_CD163_1027_N7H4F3S1G0
TRUE	FALSE	FALSE	FALSE	FALSE	FALSE	FALSE	ENSP00000262776_LGALS3BP_69_N4H5F4S2G0
TRUE	FALSE	FALSE	FALSE	FALSE	FALSE	FALSE	ENSP00000230538_LAMA4_315_N4H5F3S1G0
TRUE	FALSE	FALSE	FALSE	FALSE	FALSE	FALSE	ENSP00000258341_LAMC1_1395_N5H6F1S3G0
TRUE	FALSE	FALSE	FALSE	FALSE	FALSE	FALSE	ENSP00000305920_GLB1_333_N4H5F1S2G0
TRUE	TRUE	TRUE	FALSE	FALSE	FALSE	FALSE	ENSP00000303242_ITGB2_212_N4H5F1S1G0
TRUE	FALSE	FALSE	FALSE	FALSE	FALSE	FALSE	ENSP00000379344_XRCC4_239_N3H4F0S2G0
TRUE	FALSE	FALSE	FALSE	FALSE	FALSE	FALSE	ENSP00000266718_LUM_127_N8H9F1S2G0
TRUE	FALSE	FALSE	FALSE	FALSE	FALSE	FALSE	ENSP00000490272_ASAH1_259_N2H8F0S0G0
TRUE	FALSE	FALSE	FALSE	FALSE	FALSE	FALSE	ENSP00000052754_DCN_262_N5H5F1S1G0
TRUE	FALSE	FALSE	FALSE	FALSE	FALSE	FALSE	ENSP00000355180_COL6A1_804_N4H5F1S2G0
TRUE	FALSE	TRUE	TRUE	TRUE	FALSE	FALSE	ENSP00000249364_CALU_131_N4H5F3S1G0
TRUE	FALSE	FALSE	FALSE	FALSE	FALSE	FALSE	ENSP00000327336_BGN_311_N4H6F2S2G0
TRUE	FALSE	FALSE	FALSE	FALSE	FALSE	FALSE	ENSP00000364694_ASPN_282_N5H4F1S2G0
TRUE	FALSE	FALSE	FALSE	FALSE	FALSE	FALSE	ENSP00000355180_COL6A1_804_N4H5F1S1G0
TRUE	FALSE	FALSE	FALSE	FALSE	FALSE	FALSE	ENSP00000331544_FBLN1_98_N4H5F3S1G0
TRUE	FALSE	FALSE	FALSE	FALSE	FALSE	FALSE	ENSP00000346839_FN1_528_N4H6F0S1G0
TRUE	FALSE	TRUE	TRUE	FALSE	FALSE	FALSE	ENSP00000231751_LTF_497_N3H4F1S1G0
TRUE	FALSE	TRUE	FALSE	FALSE	FALSE	FALSE	ENSP00000378394_PSAP_101_N5H6F1S1G0
TRUE	FALSE	FALSE	FALSE	FALSE	FALSE	FALSE	ENSP00000266718_LUM_127_N6H6F3S1G0
TRUE	FALSE	FALSE	FALSE	FALSE	FALSE	FALSE	ENSP00000346839_FN1_1236_N2H9F1S0G0
TRUE	FALSE	FALSE	FALSE	FALSE	FALSE	FALSE	ENSP00000331544_FBLN1_535_N4H5F3S1G0
TRUE	FALSE	FALSE	FALSE	FALSE	FALSE	FALSE	ENSP00000266718_LUM_127_N6H4F3S1G0
TRUE	FALSE	FALSE	FALSE	FALSE	FALSE	FALSE	ENSP00000333298_LAMP1_261_N3H4F1S1G0
TRUE	FALSE	FALSE	FALSE	FALSE	FALSE	FALSE	ENSP00000295113_FRZB_49_N4H5F1S2G0
TRUE	FALSE	FALSE	FALSE	FALSE	FALSE	FALSE	ENSP00000327336_BGN_270_N6H3F3S0G0
TRUE	FALSE	FALSE	FALSE	FALSE	FALSE	FALSE	ENSP00000266718_LUM_127_N4H6F2S1G0
TRUE	FALSE	FALSE	FALSE	FALSE	FALSE	FALSE	ENSP00000331544_FBLN1_98_N5H6F3S2G0
TRUE	FALSE	FALSE	FALSE	FALSE	FALSE	FALSE	ENSP00000325527_FBN1_448_N4H5F1S2G0
TRUE	FALSE	FALSE	FALSE	FALSE	FALSE	FALSE	ENSP00000266718_LUM_127_N7H9F4S1G0
TRUE	FALSE	TRUE	FALSE	FALSE	TRUE	FALSE	ENSP00000325146_COL12A1_2679_N4H5F1S0G0
TRUE	FALSE	FALSE	FALSE	FALSE	FALSE	FALSE	ENSP00000266718_LUM_127_N7H5F0S2G0
TRUE	FALSE	FALSE	FALSE	FALSE	FALSE	FALSE	ENSP00000333298_LAMP1_261_N3H5F0S1G0
TRUE	FALSE	FALSE	FALSE	FALSE	FALSE	FALSE	ENSP00000432556_CTSC_53_N4H5F1S1G0
TRUE	FALSE	FALSE	FALSE	FALSE	FALSE	FALSE	ENSP00000222381_PON1_253_N4H5F0S1G0
TRUE	FALSE	FALSE	FALSE	FALSE	TRUE	FALSE	ENSP00000346839_FN1_528_N4H5F1S2G0
TRUE	FALSE	FALSE	FALSE	FALSE	FALSE	FALSE	ENSP00000299427_TPP1_210_N10H7F1S0G0
TRUE	FALSE	TRUE	FALSE	FALSE	FALSE	FALSE	ENSP00000442242_TNC_327_N6H3F4S0G0
TRUE	FALSE	FALSE	FALSE	FALSE	FALSE	FALSE	ENSP00000378394_PSAP_332_N5H6F1S2G0
TRUE	FALSE	FALSE	FALSE	FALSE	FALSE	FALSE	ENSP00000346839_FN1_430_N4H6F0S1G0
TRUE	FALSE	TRUE	TRUE	FALSE	TRUE	FALSE	ENSP00000346839_FN1_430_N4H5F1S1G0
TRUE	FALSE	FALSE	FALSE	FALSE	FALSE	FALSE	ENSP00000342850_SERPINA6_369_N4H5F3S1G0
TRUE	FALSE	FALSE	FALSE	FALSE	FALSE	FALSE	ENSP00000327336_BGN_311_N8H5F1S0G0
TRUE	FALSE	FALSE	FALSE	FALSE	FALSE	FALSE	ENSP00000257857_CD63_150_N5H6F1S2G0
TRUE	FALSE	FALSE	FALSE	FALSE	FALSE	FALSE	ENSP00000333298_LAMP1_261_N6H7F1S1G0
TRUE	FALSE	FALSE	FALSE	FALSE	FALSE	FALSE	ENSP00000260356_THBS1_248_N4H6F2S1G0
TRUE	FALSE	FALSE	FALSE	FALSE	FALSE	FALSE	ENSP00000293379_ITGA5_182_N4H5F1S1G0
TRUE	FALSE	FALSE	FALSE	FALSE	FALSE	FALSE	ENSP00000490272_ASAH1_259_N2H7F0S0G0
TRUE	FALSE	FALSE	FALSE	FALSE	FALSE	FALSE	ENSP00000331544_FBLN1_98_N4H6F4S1G0
TRUE	FALSE	FALSE	FALSE	FALSE	FALSE	FALSE	ENSP00000295633_FSTL1_175_N6H7F1S2G0
TRUE	FALSE	TRUE	FALSE	TRUE	FALSE	FALSE	ENSP00000222572_PON2_254_N2H8F0S0G0
TRUE	FALSE	TRUE	TRUE	FALSE	FALSE	FALSE	ENSP00000442242_TNC_166_N4H5F1S1G0
TRUE	FALSE	FALSE	FALSE	FALSE	FALSE	FALSE	ENSP00000227918_SCGB2A2_53_N2H8F0S0G0
TRUE	FALSE	FALSE	FALSE	FALSE	FALSE	FALSE	ENSP00000327336_BGN_270_N5H4F3S1G0
TRUE	FALSE	FALSE	FALSE	FALSE	FALSE	FALSE	ENSP00000243077_LRP1_446_N4H5F0S1G0
TRUE	FALSE	TRUE	FALSE	FALSE	FALSE	FALSE	ENSP00000442242_TNC_166_N5H6F1S0G0
TRUE	FALSE	FALSE	FALSE	FALSE	FALSE	FALSE	ENSP00000369071_POSTN_599_N4H6F2S1G0
TRUE	FALSE	FALSE	TRUE	FALSE	FALSE	FALSE	ENSP00000442242_TNC_1121_N4H5F1S1G0
TRUE	TRUE	FALSE	FALSE	FALSE	TRUE	FALSE	ENSP00000369071_POSTN_599_N5H6F1S1G0
TRUE	FALSE	FALSE	FALSE	FALSE	FALSE	FALSE	ENSP00000501211_UNC80_1581_N3H5F0S1G0
TRUE	FALSE	FALSE	FALSE	FALSE	FALSE	FALSE	ENSP00000327336_BGN_311_N4H8F1S1G0
TRUE	FALSE	FALSE	FALSE	FALSE	FALSE	FALSE	ENSP00000504951_HSP90B1_217_N2H7F0S0G0
TRUE	FALSE	FALSE	FALSE	FALSE	FALSE	FALSE	ENSP00000363827_HSPG2_554_N5H6F3S0G0
TRUE	FALSE	FALSE	FALSE	FALSE	FALSE	FALSE	ENSP00000241305_CPXM2_241_N4H5F3S1G0
TRUE	FALSE	FALSE	FALSE	FALSE	FALSE	FALSE	ENSP00000333298_LAMP1_84_N6H7F3S2G0
TRUE	FALSE	FALSE	FALSE	FALSE	TRUE	FALSE	ENSP00000378394_PSAP_332_N2H7F0S0G0
TRUE	FALSE	FALSE	FALSE	FALSE	FALSE	FALSE	ENSP00000243077_LRP1_3333_N4H5F0S2G0
TRUE	FALSE	FALSE	FALSE	FALSE	FALSE	FALSE	ENSP00000266718_LUM_127_N7H5F1S2G0
TRUE	FALSE	FALSE	FALSE	FALSE	FALSE	FALSE	ENSP00000403207_PPT1_197_N2H8F1S0G0
TRUE	FALSE	FALSE	FALSE	FALSE	FALSE	FALSE	ENSP00000333298_LAMP1_261_N3H4F2S2G0
TRUE	FALSE	FALSE	FALSE	FALSE	FALSE	FALSE	ENSP00000262776_LGALS3BP_551_N5H7F2S0G0
TRUE	FALSE	FALSE	FALSE	FALSE	FALSE	FALSE	ENSP00000376899_PTGFRN_300_N4H5F1S1G0
TRUE	FALSE	FALSE	FALSE	FALSE	FALSE	FALSE	ENSP00000331544_FBLN1_98_N5H7F2S2G0
TRUE	FALSE	FALSE	FALSE	FALSE	FALSE	FALSE	ENSP00000504951_HSP90B1_62_N2H8F0S0G0
TRUE	FALSE	FALSE	TRUE	FALSE	FALSE	FALSE	ENSP00000420608_EMC1_913_N2H9F0S0G0
TRUE	FALSE	FALSE	FALSE	TRUE	FALSE	FALSE	ENSP00000339613_POFUT2_259_N6H5F0S1G0
TRUE	FALSE	FALSE	FALSE	FALSE	FALSE	FALSE	ENSP00000333298_LAMP1_261_N4H5F4S2G0
TRUE	FALSE	FALSE	FALSE	FALSE	FALSE	FALSE	ENSP00000353224_TFRC_251_N4H5F3S1G0
TRUE	FALSE	FALSE	FALSE	FALSE	FALSE	FALSE	ENSP00000266718_LUM_127_N6H7F1S2G0
TRUE	FALSE	FALSE	FALSE	FALSE	FALSE	FALSE	ENSP00000351075_SUSD2_162_N3H6F0S1G0
TRUE	FALSE	FALSE	TRUE	TRUE	TRUE	FALSE	ENSP00000265077_VCAN_1442_N4H6F2S1G0
TRUE	FALSE	FALSE	FALSE	FALSE	FALSE	FALSE	ENSP00000216286_NID2_693_N5H6F1S1G0
TRUE	FALSE	TRUE	TRUE	FALSE	FALSE	FALSE	ENSP00000442242_TNC_184_N4H5F1S1G0
TRUE	FALSE	FALSE	FALSE	FALSE	FALSE	FALSE	ENSP00000376802_SERPINA1_107_N5H6F3S1G0
TRUE	FALSE	FALSE	FALSE	FALSE	FALSE	FALSE	ENSP00000243077_LRP1_2638_N4H5F1S1G0
TRUE	FALSE	TRUE	TRUE	TRUE	FALSE	FALSE	ENSP00000261590_DSG2_462_N4H5F1S1G0
TRUE	FALSE	FALSE	FALSE	FALSE	FALSE	FALSE	ENSP00000315130_CLU_374_N5H6F2S3G0
TRUE	FALSE	FALSE	FALSE	FALSE	FALSE	FALSE	ENSP00000490272_ASAH1_259_N2H6F0S0G0
TRUE	FALSE	FALSE	FALSE	FALSE	FALSE	FALSE	ENSP00000468236_APOC4_63_N4H5F0S1G0
TRUE	FALSE	FALSE	FALSE	FALSE	FALSE	FALSE	ENSP00000432362_ENSG00000284969_43_N5H6F3S1G0
TRUE	FALSE	FALSE	FALSE	FALSE	FALSE	FALSE	ENSP00000266718_LUM_127_N7H9F2S1G0
TRUE	FALSE	FALSE	FALSE	FALSE	FALSE	FALSE	ENSP00000378394_PSAP_80_N4H5F1S2G0
TRUE	FALSE	FALSE	TRUE	FALSE	FALSE	FALSE	ENSP00000265077_VCAN_330_N4H5F3S1G0
TRUE	FALSE	FALSE	FALSE	FALSE	FALSE	FALSE	ENSP00000200639_LAMP2_356_N3H6F0S1G0
TRUE	FALSE	FALSE	FALSE	FALSE	FALSE	FALSE	ENSP00000385834_TF_630_N4H5F0S0G0
TRUE	FALSE	FALSE	FALSE	FALSE	FALSE	FALSE	ENSP00000315130_CLU_86_N5H6F0S2G0
TRUE	FALSE	FALSE	FALSE	FALSE	FALSE	FALSE	ENSP00000410964_ERLIN1_108_N2H7F0S0G0
TRUE	FALSE	FALSE	FALSE	FALSE	FALSE	FALSE	ENSP00000314299_CFHR1_194_N5H6F0S3G0
TRUE	FALSE	TRUE	FALSE	FALSE	FALSE	FALSE	ENSP00000378394_PSAP_332_N3H4F1S1G0
TRUE	FALSE	FALSE	FALSE	FALSE	FALSE	FALSE	ENSP00000234071_PROC_290_N5H6F0S3G0
TRUE	FALSE	FALSE	TRUE	FALSE	FALSE	FALSE	ENSP00000442242_TNC_1018_N3H6F0S1G0
TRUE	FALSE	FALSE	FALSE	FALSE	FALSE	FALSE	ENSP00000322273_OLFML3_177_N4H5F1S2G0
TRUE	FALSE	FALSE	FALSE	FALSE	FALSE	FALSE	ENSP00000307513_MRC2_364_N4H5F3S1G0
TRUE	FALSE	FALSE	FALSE	FALSE	FALSE	FALSE	ENSP00000262776_LGALS3BP_398_N6H7F3S3G0
TRUE	FALSE	FALSE	FALSE	FALSE	FALSE	FALSE	ENSP00000223357_AEBP1_528_N4H5F3S1G0
TRUE	FALSE	FALSE	FALSE	FALSE	FALSE	FALSE	ENSP00000293379_ITGA5_868_N4H5F1S2G0
TRUE	FALSE	FALSE	FALSE	FALSE	FALSE	FALSE	ENSP00000292401_AZGP1_109_N2H7F1S0G0
TRUE	FALSE	FALSE	FALSE	FALSE	FALSE	FALSE	ENSP00000346839_FN1_528_N4H6F1S1G0
TRUE	FALSE	FALSE	FALSE	FALSE	FALSE	FALSE	ENSP00000356009_CD46_273_N4H5F1S2G0
TRUE	FALSE	FALSE	FALSE	FALSE	FALSE	FALSE	ENSP00000266718_LUM_127_N8H10F2S1G0
TRUE	FALSE	FALSE	FALSE	FALSE	FALSE	FALSE	ENSP00000327336_BGN_311_N6H3F3S0G0
TRUE	FALSE	FALSE	FALSE	FALSE	FALSE	FALSE	ENSP00000292401_AZGP1_109_N7H4F4S1G0
TRUE	FALSE	FALSE	FALSE	FALSE	FALSE	FALSE	ENSP00000266718_LUM_127_N5H5F0S2G0
TRUE	FALSE	FALSE	FALSE	FALSE	FALSE	FALSE	ENSP00000356045_C4BPB_71_N4H5F0S1G0
TRUE	FALSE	FALSE	TRUE	TRUE	FALSE	FALSE	ENSP00000369677_EMILIN1_766_N4H5F1S1G0
TRUE	TRUE	FALSE	FALSE	FALSE	FALSE	FALSE	ENSP00000369071_POSTN_599_N4H5F3S1G0
TRUE	TRUE	TRUE	FALSE	FALSE	TRUE	FALSE	ENSP00000369071_POSTN_599_N4H5F2S0G0
TRUE	FALSE	FALSE	FALSE	FALSE	FALSE	FALSE	ENSP00000263100_A1BG_179_N5H6F1S3G0
TRUE	TRUE	TRUE	TRUE	FALSE	FALSE	FALSE	ENSP00000303242_ITGB2_212_N5H6F1S1G0
TRUE	FALSE	TRUE	FALSE	FALSE	FALSE	FALSE	ENSP00000333298_LAMP1_261_N4H5F1S1G0
TRUE	FALSE	FALSE	FALSE	FALSE	FALSE	FALSE	ENSP00000262776_LGALS3BP_69_N4H5F3S1G0
TRUE	FALSE	FALSE	FALSE	FALSE	FALSE	FALSE	ENSP00000460236_SPON1_214_N4H5F0S2G0
TRUE	FALSE	TRUE	TRUE	FALSE	FALSE	FALSE	ENSP00000411355_PTPRC_337_N5H6F1S1G0
TRUE	FALSE	FALSE	FALSE	FALSE	FALSE	FALSE	ENSP00000218388_TIMP1_53_N4H5F3S1G0
TRUE	FALSE	FALSE	FALSE	FALSE	FALSE	FALSE	ENSP00000394936_ORM2_93_N6H7F1S4G0
TRUE	FALSE	FALSE	FALSE	FALSE	TRUE	FALSE	ENSP00000378394_PSAP_332_N2H6F0S0G0
TRUE	FALSE	FALSE	FALSE	FALSE	FALSE	FALSE	ENSP00000378130_CFI_103_N4H5F1S2G0
TRUE	FALSE	FALSE	FALSE	FALSE	FALSE	FALSE	ENSP00000217939_MXRA5_1910_N4H5F1S1G0
TRUE	FALSE	FALSE	FALSE	FALSE	FALSE	FALSE	ENSP00000364694_ASPN_282_N4H6F2S1G0
TRUE	FALSE	FALSE	FALSE	FALSE	FALSE	FALSE	ENSP00000359225_CNN3_240_N4H5F1S2G0
TRUE	FALSE	FALSE	FALSE	FALSE	FALSE	FALSE	ENSP00000260356_THBS1_248_N4H6F0S1G0
TRUE	FALSE	FALSE	FALSE	FALSE	FALSE	FALSE	ENSP00000264613_CP_138_N5H6F0S3G0
TRUE	FALSE	FALSE	FALSE	FALSE	FALSE	FALSE	ENSP00000241305_CPXM2_337_N4H5F1S2G0
TRUE	TRUE	FALSE	TRUE	FALSE	TRUE	FALSE	ENSP00000258733_GPNMB_249_N3H4F1S1G0
TRUE	FALSE	FALSE	TRUE	TRUE	FALSE	TRUE	ENSP00000480150_HYOU1_515_N2H9F0S0G0
TRUE	FALSE	TRUE	FALSE	TRUE	TRUE	TRUE	ENSP00000378394_PSAP_101_N3H4F1S1G0
TRUE	FALSE	FALSE	TRUE	TRUE	FALSE	FALSE	ENSP00000261590_DSG2_462_N4H5F1S2G0
TRUE	FALSE	FALSE	FALSE	FALSE	FALSE	FALSE	ENSP00000378394_PSAP_80_N4H5F3S1G0
TRUE	FALSE	FALSE	FALSE	TRUE	TRUE	FALSE	ENSP00000369071_POSTN_599_N6H3F3S0G0
TRUE	FALSE	TRUE	TRUE	FALSE	FALSE	FALSE	ENSP00000442242_TNC_166_N4H5F1S2G0
TRUE	FALSE	FALSE	FALSE	FALSE	FALSE	FALSE	ENSP00000355180_COL6A1_537_N6H7F1S1G0
TRUE	FALSE	TRUE	TRUE	TRUE	TRUE	FALSE	ENSP00000369071_POSTN_599_N3H5F1S1G0
TRUE	FALSE	FALSE	FALSE	FALSE	FALSE	FALSE	ENSP00000345179_APOD_65_N7H8F0S2G0
TRUE	FALSE	FALSE	TRUE	TRUE	FALSE	FALSE	ENSP00000262776_LGALS3BP_551_N4H5F4S2G0
TRUE	FALSE	FALSE	FALSE	FALSE	FALSE	FALSE	ENSP00000508249_ITGA6_731_N4H5F1S1G0
TRUE	FALSE	FALSE	FALSE	FALSE	FALSE	FALSE	ENSP00000378394_PSAP_101_N4H5F3S1G0
TRUE	FALSE	FALSE	FALSE	FALSE	TRUE	FALSE	ENSP00000331544_FBLN1_98_N7H4F4S2G0
TRUE	FALSE	FALSE	FALSE	FALSE	FALSE	FALSE	ENSP00000292401_AZGP1_109_N7H3F3S0G0
TRUE	FALSE	TRUE	FALSE	FALSE	FALSE	FALSE	ENSP00000398632_CD44_57_N4H5F2S1G0
TRUE	FALSE	FALSE	FALSE	FALSE	FALSE	FALSE	ENSP00000347041_FMOD_166_N5H4F1S1G0
TRUE	FALSE	FALSE	FALSE	FALSE	FALSE	FALSE	ENSP00000322273_OLFML3_177_N5H4F3S1G0
TRUE	FALSE	FALSE	FALSE	FALSE	FALSE	FALSE	ENSP00000305988_ALCAM_361_N4H5F3S1G0
TRUE	FALSE	TRUE	FALSE	FALSE	FALSE	FALSE	ENSP00000261978_LTBP2_343_N6H3F4S0G0
TRUE	FALSE	FALSE	FALSE	FALSE	FALSE	FALSE	ENSP00000315130_CLU_374_N5H6F1S2G0
TRUE	TRUE	FALSE	FALSE	FALSE	TRUE	FALSE	ENSP00000369071_POSTN_599_N4H5F1S2G0
TRUE	FALSE	FALSE	FALSE	FALSE	TRUE	FALSE	ENSP00000501211_UNC80_1581_N3H5F0S2G0
TRUE	FALSE	FALSE	FALSE	FALSE	FALSE	FALSE	ENSP00000364902_POFUT1_160_N7H4F1S0G0
TRUE	FALSE	FALSE	FALSE	FALSE	FALSE	FALSE	ENSP00000266718_LUM_127_N7H7F2S1G0
TRUE	FALSE	FALSE	TRUE	FALSE	FALSE	FALSE	ENSP00000260356_THBS1_248_N4H5F1S1G0
TRUE	FALSE	FALSE	FALSE	FALSE	FALSE	FALSE	ENSP00000343924_PRELP_320_N4H5F0S2G0
TRUE	FALSE	FALSE	FALSE	FALSE	FALSE	FALSE	ENSP00000259396_ORM1_93_N4H7F2S2G0
TRUE	FALSE	FALSE	FALSE	FALSE	FALSE	FALSE	ENSP00000416320_NTM_156_N4H3F2S0G0
TRUE	FALSE	FALSE	FALSE	FALSE	FALSE	FALSE	ENSP00000266718_LUM_127_N2H7F1S0G0
TRUE	FALSE	FALSE	FALSE	FALSE	FALSE	FALSE	ENSP00000365351_ITGBL1_405_N4H5F1S1G0
TRUE	TRUE	FALSE	FALSE	FALSE	FALSE	FALSE	ENSP00000432556_CTSC_53_N3H4F1S1G0
TRUE	FALSE	FALSE	FALSE	FALSE	FALSE	FALSE	ENSP00000320084_CD276_104_N4H5F1S2G0
TRUE	FALSE	FALSE	FALSE	FALSE	FALSE	FALSE	ENSP00000263100_A1BG_179_N4H5F0S1G0
TRUE	FALSE	TRUE	TRUE	FALSE	FALSE	FALSE	ENSP00000442242_TNC_1121_N4H5F1S2G0
TRUE	FALSE	FALSE	FALSE	FALSE	FALSE	FALSE	ENSP00000295550_COL6A3_2677_N4H5F1S1G0
TRUE	FALSE	FALSE	TRUE	TRUE	TRUE	FALSE	ENSP00000265077_VCAN_1442_N5H7F2S2G0
TRUE	FALSE	FALSE	FALSE	FALSE	FALSE	FALSE	ENSP00000266718_LUM_127_N6H8F4S0G0
TRUE	FALSE	FALSE	FALSE	FALSE	FALSE	FALSE	ENSP00000243077_LRP1_2905_N4H5F1S1G0
TRUE	FALSE	TRUE	FALSE	FALSE	FALSE	FALSE	ENSP00000296585_ITGA2_1057_N4H5F3S1G0
TRUE	FALSE	FALSE	FALSE	FALSE	FALSE	FALSE	ENSP00000205948_APOH_253_N5H7F1S2G0
TRUE	FALSE	FALSE	FALSE	FALSE	FALSE	FALSE	ENSP00000410964_ERLIN1_108_N2H9F0S0G0
TRUE	FALSE	FALSE	FALSE	FALSE	FALSE	FALSE	ENSP00000243077_LRP1_3839_N4H5F1S1G0
TRUE	FALSE	FALSE	FALSE	FALSE	FALSE	FALSE	ENSP00000181383_CPB2_73_N5H6F3S2G0
TRUE	FALSE	FALSE	FALSE	FALSE	FALSE	FALSE	ENSP00000410964_ERLIN1_108_N4H3F0S2G0
TRUE	FALSE	FALSE	FALSE	FALSE	FALSE	FALSE	ENSP00000364711_OGN_258_N4H5F1S0G0
TRUE	FALSE	FALSE	FALSE	FALSE	TRUE	FALSE	ENSP00000331544_FBLN1_98_N5H6F1S2G0
TRUE	FALSE	FALSE	FALSE	FALSE	FALSE	FALSE	ENSP00000408146_HLA-DPB1_48_N3H4F1S1G0
TRUE	FALSE	FALSE	FALSE	FALSE	FALSE	FALSE	ENSP00000380189_CFP_428_N4H5F1S1G0
TRUE	FALSE	FALSE	FALSE	FALSE	FALSE	FALSE	ENSP00000227266_CTSC_276_N5H6F3S0G0
TRUE	FALSE	TRUE	TRUE	FALSE	FALSE	FALSE	ENSP00000346839_FN1_1007_N5H6F1S1G0
TRUE	FALSE	FALSE	FALSE	FALSE	FALSE	FALSE	ENSP00000052754_DCN_262_N6H7F1S2G0
TRUE	FALSE	FALSE	FALSE	FALSE	FALSE	FALSE	ENSP00000231004_LOX_97_N4H5F1S1G0
TRUE	FALSE	TRUE	TRUE	FALSE	FALSE	FALSE	ENSP00000442242_TNC_327_N8H5F1S0G0
TRUE	FALSE	TRUE	FALSE	FALSE	TRUE	FALSE	ENSP00000325146_COL12A1_2528_N2H9F0S0G0
TRUE	FALSE	FALSE	FALSE	FALSE	FALSE	FALSE	ENSP00000333298_LAMP1_261_N4H5F1S2G0
TRUE	FALSE	FALSE	FALSE	FALSE	FALSE	FALSE	ENSP00000482784_THBS2_330_N4H5F3S1G0
TRUE	FALSE	FALSE	FALSE	FALSE	FALSE	FALSE	ENSP00000366673_CLN5_255_N4H5F0S1G0
TRUE	FALSE	FALSE	FALSE	FALSE	FALSE	FALSE	ENSP00000430031_TXNRD3_562_N4H6F2S1G0
TRUE	FALSE	FALSE	FALSE	FALSE	FALSE	FALSE	ENSP00000322273_OLFML3_177_N4H5F3S1G0
TRUE	FALSE	FALSE	FALSE	FALSE	FALSE	FALSE	ENSP00000262776_LGALS3BP_551_N4H6F2S1G0
TRUE	FALSE	FALSE	FALSE	FALSE	FALSE	FALSE	ENSP00000266718_LUM_127_N7H4F4S2G0
TRUE	FALSE	FALSE	FALSE	FALSE	FALSE	FALSE	ENSP00000243077_LRP1_1558_N4H5F1S1G0
TRUE	TRUE	TRUE	FALSE	FALSE	FALSE	FALSE	ENSP00000408146_HLA-DPB1_48_N5H6F1S1G0
TRUE	FALSE	FALSE	FALSE	FALSE	TRUE	FALSE	ENSP00000331544_FBLN1_98_N4H5F1S1G0
TRUE	FALSE	FALSE	FALSE	FALSE	FALSE	FALSE	ENSP00000367817_PODXL_360_N4H5F1S1G0
TRUE	FALSE	FALSE	FALSE	FALSE	FALSE	FALSE	ENSP00000352288_PLXNB2_528_N4H5F0S1G0
TRUE	FALSE	FALSE	FALSE	FALSE	FALSE	FALSE	ENSP00000364902_POFUT1_160_N3H7F1S0G0
TRUE	TRUE	FALSE	FALSE	FALSE	FALSE	FALSE	ENSP00000250092_CD68_199_N5H6F1S1G0
TRUE	FALSE	FALSE	FALSE	FALSE	FALSE	FALSE	ENSP00000242786_ADGRE5_108_N4H5F1S2G0
TRUE	FALSE	TRUE	FALSE	FALSE	TRUE	FALSE	ENSP00000432556_CTSC_119_N2H7F0S0G0
TRUE	FALSE	FALSE	FALSE	FALSE	FALSE	FALSE	ENSP00000364694_ASPN_282_N4H6F2S0G0
TRUE	FALSE	TRUE	TRUE	FALSE	FALSE	FALSE	ENSP00000442242_TNC_1034_N4H5F1S1G0
TRUE	FALSE	FALSE	FALSE	FALSE	FALSE	FALSE	ENSP00000200639_LAMP2_356_N4H5F1S1G0
TRUE	FALSE	TRUE	FALSE	FALSE	TRUE	FALSE	ENSP00000432556_CTSC_53_N2H7F0S0G0
TRUE	FALSE	FALSE	TRUE	TRUE	FALSE	FALSE	ENSP00000480150_HYOU1_931_N2H6F0S0G0
TRUE	FALSE	TRUE	FALSE	FALSE	FALSE	FALSE	ENSP00000378394_PSAP_101_N4H5F1S1G0
TRUE	FALSE	FALSE	FALSE	FALSE	FALSE	FALSE	ENSP00000333298_LAMP1_84_N3H4F1S1G0
TRUE	FALSE	FALSE	TRUE	TRUE	FALSE	TRUE	ENSP00000480150_HYOU1_869_N2H8F0S0G0
TRUE	FALSE	FALSE	FALSE	FALSE	FALSE	FALSE	ENSP00000318912_CA13_76_N3H4F3S0G0
TRUE	FALSE	FALSE	FALSE	FALSE	FALSE	FALSE	ENSP00000322061_C7_754_N4H5F1S1G0
TRUE	FALSE	FALSE	FALSE	FALSE	FALSE	FALSE	ENSP00000266542_C1RL_166_N4H5F1S2G0
TRUE	FALSE	FALSE	FALSE	FALSE	FALSE	FALSE	ENSP00000410298_CAMK2G_394_N6H5F1S0G0
TRUE	FALSE	FALSE	FALSE	FALSE	FALSE	FALSE	ENSP00000384169_FBLN2_1082_N4H4F1S1G0
TRUE	FALSE	FALSE	TRUE	TRUE	TRUE	FALSE	ENSP00000265077_VCAN_1442_N6H4F5S1G0
TRUE	FALSE	FALSE	FALSE	FALSE	TRUE	FALSE	ENSP00000361072_TSPAN1_141_N3H6F0S1G0
TRUE	FALSE	TRUE	TRUE	TRUE	FALSE	FALSE	ENSP00000226279_CD38_100_N4H5F1S2G0
TRUE	FALSE	FALSE	FALSE	FALSE	FALSE	FALSE	ENSP00000231751_LTF_497_N4H6F1S1G0
TRUE	FALSE	FALSE	FALSE	FALSE	FALSE	FALSE	ENSP00000262776_LGALS3BP_551_N4H5F0S1G0
TRUE	FALSE	FALSE	FALSE	FALSE	FALSE	FALSE	ENSP00000333298_LAMP1_261_N5H6F1S1G0
TRUE	FALSE	FALSE	FALSE	FALSE	FALSE	FALSE	ENSP00000297848_COL14A1_1384_N6H8F5S2G0
TRUE	FALSE	FALSE	FALSE	FALSE	FALSE	FALSE	ENSP00000349437_IGF2R_435_N4H5F3S1G0
TRUE	FALSE	FALSE	FALSE	FALSE	FALSE	FALSE	ENSP00000268150_MFGE8_238_N3H5F0S1G0
TRUE	FALSE	FALSE	FALSE	FALSE	FALSE	FALSE	ENSP00000262776_LGALS3BP_69_N6H7F2S1G0
TRUE	FALSE	TRUE	FALSE	FALSE	FALSE	FALSE	ENSP00000442242_TNC_1034_N4H5F1S2G0
TRUE	FALSE	FALSE	FALSE	FALSE	FALSE	FALSE	ENSP00000410964_ERLIN1_108_N2H8F0S0G0
TRUE	FALSE	TRUE	TRUE	FALSE	FALSE	FALSE	ENSP00000442242_TNC_327_N4H5F1S1G0
TRUE	FALSE	FALSE	FALSE	FALSE	FALSE	FALSE	ENSP00000364694_ASPN_282_N5H6F4S2G0
TRUE	FALSE	FALSE	FALSE	FALSE	FALSE	FALSE	ENSP00000264613_CP_138_N5H6F2S1G0
TRUE	FALSE	FALSE	FALSE	FALSE	FALSE	FALSE	ENSP00000345179_APOD_65_N4H5F1S0G0
TRUE	FALSE	FALSE	FALSE	FALSE	FALSE	FALSE	ENSP00000226218_VTN_242_N6H8F2S0G0
TRUE	TRUE	TRUE	FALSE	FALSE	FALSE	FALSE	ENSP00000366243_CEMIP2_914_N2H9F0S0G0
TRUE	FALSE	FALSE	FALSE	FALSE	FALSE	FALSE	ENSP00000355180_COL6A1_537_N6H8F0S1G0
TRUE	FALSE	FALSE	FALSE	FALSE	FALSE	FALSE	ENSP00000333298_LAMP1_84_N5H6F3S2G0
TRUE	FALSE	FALSE	FALSE	FALSE	FALSE	FALSE	ENSP00000385834_TF_630_N3H5F2S2G0
TRUE	FALSE	FALSE	FALSE	FALSE	FALSE	FALSE	ENSP00000264613_CP_762_N7H8F0S1G0
TRUE	FALSE	FALSE	FALSE	FALSE	FALSE	FALSE	ENSP00000306099_FGB_394_N7H5F0S0G0
TRUE	FALSE	TRUE	TRUE	FALSE	FALSE	FALSE	ENSP00000442242_TNC_166_N5H6F1S1G0
TRUE	FALSE	FALSE	FALSE	FALSE	TRUE	FALSE	ENSP00000248598_FGL2_263_N4H5F1S1G0
TRUE	FALSE	FALSE	FALSE	FALSE	FALSE	FALSE	ENSP00000325146_COL12A1_2528_N4H6F1S0G0
TRUE	FALSE	FALSE	FALSE	FALSE	FALSE	FALSE	ENSP00000387654_PCYOX1_353_N2H9F0S0G0
TRUE	FALSE	TRUE	TRUE	FALSE	TRUE	FALSE	ENSP00000325146_COL12A1_2528_N3H5F0S1G0
TRUE	FALSE	FALSE	TRUE	TRUE	FALSE	FALSE	ENSP00000360882_COL5A1_176_N4H5F0S2G0
TRUE	FALSE	FALSE	FALSE	FALSE	FALSE	FALSE	ENSP00000297848_COL14A1_137_N4H5F3S1G0
TRUE	FALSE	FALSE	FALSE	FALSE	FALSE	FALSE	ENSP00000327336_BGN_311_N5H5F1S1G0
TRUE	FALSE	FALSE	FALSE	FALSE	FALSE	FALSE	ENSP00000327336_BGN_270_N4H4F2S2G0
TRUE	FALSE	FALSE	FALSE	FALSE	FALSE	FALSE	ENSP00000266718_LUM_127_N7H8F0S4G0
TRUE	FALSE	FALSE	FALSE	FALSE	FALSE	FALSE	ENSP00000345179_APOD_65_N5H6F3S1G0
TRUE	FALSE	FALSE	FALSE	TRUE	FALSE	FALSE	ENSP00000395473_MAN2B1_766_N4H5F1S2G0
TRUE	FALSE	FALSE	FALSE	FALSE	FALSE	FALSE	ENSP00000297848_COL14A1_137_N4H5F1S2G0
TRUE	FALSE	TRUE	FALSE	FALSE	TRUE	FALSE	ENSP00000293379_ITGA5_84_N4H5F1S0G0
TRUE	FALSE	TRUE	TRUE	TRUE	FALSE	FALSE	ENSP00000296585_ITGA2_1057_N4H5F1S1G0
TRUE	FALSE	FALSE	TRUE	FALSE	FALSE	FALSE	ENSP00000266718_LUM_127_N2H8F1S0G0
TRUE	FALSE	FALSE	FALSE	FALSE	FALSE	FALSE	ENSP00000265983_HPX_453_N4H5F1S2G0
TRUE	FALSE	TRUE	FALSE	FALSE	FALSE	FALSE	ENSP00000337053_SEL1L_608_N2H8F0S0G0
TRUE	FALSE	FALSE	FALSE	FALSE	FALSE	FALSE	ENSP00000369677_EMILIN1_794_N4H5F0S2G0
TRUE	FALSE	FALSE	FALSE	FALSE	FALSE	FALSE	ENSP00000400922_SUMF2_191_N2H9F1S0G0
TRUE	FALSE	FALSE	FALSE	FALSE	FALSE	FALSE	ENSP00000490344_CTSD_263_N3H6F1S1G0
TRUE	FALSE	FALSE	FALSE	FALSE	FALSE	FALSE	ENSP00000266718_LUM_127_N6H7F5S1G0
TRUE	FALSE	FALSE	FALSE	FALSE	FALSE	FALSE	ENSP00000260356_THBS1_248_N4H5F3S0G0
TRUE	FALSE	FALSE	TRUE	FALSE	FALSE	FALSE	ENSP00000295770_STT3B_641_N4H3F0S2G0
TRUE	FALSE	FALSE	FALSE	FALSE	FALSE	FALSE	ENSP00000305988_ALCAM_361_N5H4F1S1G0
TRUE	FALSE	FALSE	FALSE	FALSE	FALSE	FALSE	ENSP00000314299_CFHR1_126_N4H5F0S1G0
TRUE	FALSE	FALSE	FALSE	FALSE	FALSE	FALSE	ENSP00000243077_LRP1_3333_N4H5F1S2G0
TRUE	FALSE	FALSE	FALSE	FALSE	FALSE	FALSE	ENSP00000364694_ASPN_282_N6H3F3S0G0
TRUE	FALSE	FALSE	FALSE	FALSE	FALSE	FALSE	ENSP00000266718_LUM_127_N4H6F2S0G0
TRUE	FALSE	FALSE	FALSE	FALSE	FALSE	FALSE	ENSP00000303242_ITGB2_50_N4H5F1S1G0
TRUE	FALSE	FALSE	FALSE	FALSE	FALSE	FALSE	ENSP00000305988_ALCAM_480_N4H5F1S1G0
TRUE	FALSE	TRUE	TRUE	FALSE	TRUE	FALSE	ENSP00000325146_COL12A1_2679_N4H5F1S1G0
TRUE	FALSE	FALSE	FALSE	FALSE	FALSE	FALSE	ENSP00000364694_ASPN_282_N3H4F1S1G0
TRUE	FALSE	FALSE	TRUE	TRUE	FALSE	FALSE	ENSP00000369979_CPXM1_318_N4H5F1S1G0
TRUE	FALSE	FALSE	FALSE	FALSE	FALSE	FALSE	ENSP00000200639_LAMP2_356_N5H6F1S1G0
TRUE	FALSE	FALSE	FALSE	FALSE	FALSE	FALSE	ENSP00000292401_AZGP1_109_N3H7F1S0G0
TRUE	FALSE	FALSE	FALSE	FALSE	TRUE	FALSE	ENSP00000205948_APOH_162_N4H5F1S1G0
TRUE	FALSE	FALSE	FALSE	FALSE	FALSE	FALSE	ENSP00000333298_LAMP1_261_N4H5F3S1G0
TRUE	FALSE	FALSE	FALSE	FALSE	FALSE	FALSE	ENSP00000258341_LAMC1_1395_N5H6F3S1G0
TRUE	FALSE	TRUE	TRUE	FALSE	TRUE	FALSE	ENSP00000346839_FN1_528_N5H6F1S1G0
TRUE	FALSE	FALSE	FALSE	FALSE	FALSE	FALSE	ENSP00000353030_PTPRF_966_N4H5F2S1G0
TRUE	FALSE	FALSE	FALSE	FALSE	FALSE	FALSE	ENSP00000258733_GPNMB_200_N3H6F0S1G0
TRUE	TRUE	TRUE	FALSE	FALSE	FALSE	FALSE	ENSP00000432556_CTSC_53_N3H6F1S1G0
TRUE	FALSE	FALSE	TRUE	TRUE	TRUE	FALSE	ENSP00000265077_VCAN_1442_N4H6F4S1G0
TRUE	FALSE	FALSE	FALSE	FALSE	TRUE	FALSE	ENSP00000248598_FGL2_336_N4H5F1S1G0
TRUE	FALSE	FALSE	FALSE	FALSE	FALSE	FALSE	ENSP00000215855_CRYBB3_155_N6H8F2S0G0
TRUE	FALSE	FALSE	FALSE	FALSE	FALSE	FALSE	ENSP00000363827_HSPG2_554_N4H5F1S2G0
TRUE	FALSE	FALSE	FALSE	FALSE	FALSE	FALSE	ENSP00000327336_BGN_311_N7H4F4S2G0
TRUE	FALSE	FALSE	FALSE	FALSE	FALSE	FALSE	ENSP00000271588_HMCN1_2395_N4H5F1S2G0
TRUE	FALSE	FALSE	TRUE	TRUE	FALSE	FALSE	ENSP00000217939_MXRA5_1735_N4H5F1S2G0
TRUE	FALSE	FALSE	FALSE	FALSE	FALSE	FALSE	ENSP00000384957_F11_491_N4H5F0S1G0
TRUE	FALSE	FALSE	FALSE	FALSE	FALSE	FALSE	ENSP00000249842_ISLR_309_N4H5F1S1G0
TRUE	FALSE	FALSE	FALSE	FALSE	FALSE	FALSE	ENSP00000266718_LUM_252_N7H6F4S3G0
TRUE	FALSE	TRUE	FALSE	FALSE	TRUE	FALSE	ENSP00000325146_COL12A1_2679_N2H9F0S0G0
TRUE	FALSE	TRUE	TRUE	TRUE	FALSE	FALSE	ENSP00000337053_SEL1L_608_N2H9F0S0G0
TRUE	FALSE	TRUE	FALSE	FALSE	FALSE	TRUE	ENSP00000200639_LAMP2_356_N5H6F0S1G0
TRUE	FALSE	FALSE	FALSE	FALSE	FALSE	FALSE	ENSP00000262776_LGALS3BP_69_N5H6F1S1G0
TRUE	FALSE	FALSE	FALSE	FALSE	FALSE	FALSE	ENSP00000369071_POSTN_599_N4H6F0S1G0
TRUE	FALSE	FALSE	FALSE	FALSE	FALSE	FALSE	ENSP00000385834_TF_630_N5H4F2S1G0
TRUE	FALSE	FALSE	FALSE	FALSE	FALSE	FALSE	ENSP00000343924_PRELP_124_N6H7F6S0G0
TRUE	FALSE	FALSE	FALSE	FALSE	FALSE	FALSE	ENSP00000352288_PLXNB2_1099_N4H5F1S1G0
TRUE	FALSE	TRUE	FALSE	FALSE	TRUE	FALSE	ENSP00000230419_PTK7_405_N4H5F1S2G0
TRUE	FALSE	FALSE	FALSE	FALSE	FALSE	FALSE	ENSP00000259396_ORM1_93_N5H7F1S2G0
TRUE	FALSE	FALSE	FALSE	FALSE	FALSE	FALSE	ENSP00000052754_DCN_262_N5H4F3S1G0
TRUE	FALSE	FALSE	FALSE	FALSE	FALSE	FALSE	ENSP00000234071_PROC_290_N7H4F5S1G0
TRUE	FALSE	FALSE	FALSE	FALSE	FALSE	FALSE	ENSP00000265077_VCAN_1442_N6H4F2S2G0
TRUE	FALSE	FALSE	FALSE	FALSE	FALSE	FALSE	ENSP00000287667_NOMO1_218_N2H9F0S0G0
TRUE	FALSE	FALSE	FALSE	FALSE	FALSE	FALSE	ENSP00000355180_COL6A1_537_N4H5F1S3G0
TRUE	TRUE	TRUE	TRUE	TRUE	TRUE	FALSE	ENSP00000369071_POSTN_599_N4H5F1S0G0
TRUE	FALSE	FALSE	FALSE	FALSE	FALSE	FALSE	ENSP00000346839_FN1_528_N5H6F1S2G0
TRUE	FALSE	FALSE	FALSE	FALSE	FALSE	FALSE	ENSP00000231004_LOX_81_N4H5F1S1G0
TRUE	FALSE	FALSE	FALSE	FALSE	FALSE	FALSE	ENSP00000369677_EMILIN1_794_N4H5F1S2G0
TRUE	FALSE	FALSE	FALSE	FALSE	FALSE	FALSE	ENSP00000442242_TNC_1121_N6H7F3S1G0
TRUE	FALSE	FALSE	FALSE	FALSE	FALSE	FALSE	ENSP00000413152_FKBP7_45_N4H4F2S2G0
TRUE	FALSE	TRUE	FALSE	FALSE	TRUE	FALSE	ENSP00000300527_COL6A2_140_N2H9F0S0G0
TRUE	FALSE	FALSE	FALSE	FALSE	FALSE	FALSE	ENSP00000346839_FN1_542_N4H5F2S1G0
TRUE	FALSE	FALSE	FALSE	FALSE	FALSE	FALSE	ENSP00000262776_LGALS3BP_551_N5H6F1S2G0
TRUE	FALSE	TRUE	TRUE	FALSE	FALSE	FALSE	ENSP00000442242_TNC_166_N5H6F1S2G0
TRUE	FALSE	TRUE	TRUE	FALSE	FALSE	FALSE	ENSP00000268296_ITGAX_899_N5H6F0S1G0
TRUE	FALSE	FALSE	FALSE	FALSE	FALSE	FALSE	ENSP00000315130_CLU_86_N5H6F1S3G0
TRUE	FALSE	FALSE	FALSE	FALSE	FALSE	FALSE	ENSP00000252804_PXDN_1280_N3H6F0S1G0
TRUE	FALSE	FALSE	FALSE	FALSE	FALSE	FALSE	ENSP00000398632_CD44_57_N5H7F2S2G0
TRUE	FALSE	FALSE	FALSE	FALSE	FALSE	FALSE	ENSP00000343577_TPSAB1_233_N3H6F1S1G0
TRUE	FALSE	FALSE	FALSE	FALSE	FALSE	FALSE	ENSP00000343924_PRELP_289_N7H8F0S1G0
TRUE	FALSE	TRUE	FALSE	FALSE	TRUE	FALSE	ENSP00000333298_LAMP1_103_N3H6F0S1G0
TRUE	FALSE	FALSE	FALSE	FALSE	FALSE	FALSE	ENSP00000345344_CTSL_221_N3H5F0S2G0
TRUE	FALSE	FALSE	FALSE	FALSE	FALSE	FALSE	ENSP00000378394_PSAP_80_N4H5F1S1G0
TRUE	FALSE	FALSE	TRUE	FALSE	FALSE	FALSE	ENSP00000369071_POSTN_599_N5H4F1S2G0
TRUE	FALSE	FALSE	FALSE	FALSE	FALSE	FALSE	ENSP00000338861_C6_855_N4H5F0S2G0
TRUE	FALSE	FALSE	FALSE	FALSE	FALSE	FALSE	ENSP00000325527_FBN1_448_N4H5F3S1G0
TRUE	FALSE	FALSE	FALSE	FALSE	FALSE	FALSE	ENSP00000340271_TAF3_341_N7H5F0S1G0
TRUE	FALSE	FALSE	FALSE	FALSE	FALSE	FALSE	ENSP00000268150_MFGE8_325_N5H6F1S1G0
TRUE	FALSE	FALSE	FALSE	FALSE	FALSE	FALSE	ENSP00000262776_LGALS3BP_69_N6H7F1S1G0
TRUE	FALSE	FALSE	FALSE	FALSE	FALSE	FALSE	ENSP00000385834_TF_432_N3H3F0S0G0
TRUE	FALSE	FALSE	FALSE	FALSE	FALSE	FALSE	ENSP00000331544_FBLN1_535_N5H9F1S1G0
TRUE	FALSE	FALSE	FALSE	FALSE	FALSE	FALSE	ENSP00000360248_ENTPD1_292_N4H5F3S1G0
TRUE	FALSE	FALSE	FALSE	FALSE	FALSE	FALSE	ENSP00000256785_CFHR5_400_N4H5F0S1G0
TRUE	FALSE	TRUE	TRUE	FALSE	TRUE	FALSE	ENSP00000360882_COL5A1_176_N4H5F0S1G0
TRUE	FALSE	FALSE	FALSE	FALSE	FALSE	FALSE	ENSP00000364694_ASPN_282_N6H8F2S0G0
TRUE	FALSE	FALSE	FALSE	FALSE	FALSE	FALSE	ENSP00000262919_ATRN_383_N4H5F0S2G0
TRUE	TRUE	FALSE	FALSE	FALSE	FALSE	FALSE	ENSP00000230538_LAMA4_742_N4H5F1S1G0
TRUE	FALSE	FALSE	FALSE	FALSE	FALSE	FALSE	ENSP00000315130_CLU_374_N5H7F1S2G0
TRUE	FALSE	FALSE	FALSE	FALSE	FALSE	FALSE	ENSP00000364694_ASPN_282_N3H4F2S2G0
TRUE	FALSE	FALSE	FALSE	FALSE	FALSE	FALSE	ENSP00000333298_LAMP1_261_N3H6F1S1G0
TRUE	FALSE	FALSE	FALSE	FALSE	FALSE	FALSE	ENSP00000364694_ASPN_282_N6H5F1S2G0
TRUE	FALSE	FALSE	FALSE	FALSE	FALSE	FALSE	ENSP00000242786_ADGRE5_33_N4H5F1S1G0
TRUE	FALSE	FALSE	FALSE	FALSE	FALSE	FALSE	ENSP00000223357_AEBP1_922_N6H3F3S0G0
TRUE	FALSE	FALSE	FALSE	FALSE	FALSE	FALSE	ENSP00000205948_APOH_183_N6H9F3S3G0
TRUE	FALSE	FALSE	FALSE	FALSE	FALSE	FALSE	ENSP00000268150_MFGE8_325_N4H5F1S2G0
TRUE	FALSE	FALSE	FALSE	FALSE	FALSE	FALSE	ENSP00000266718_LUM_127_N6H8F2S1G0
TRUE	FALSE	FALSE	FALSE	FALSE	FALSE	FALSE	ENSP00000364694_ASPN_282_N5H4F2S1G0
TRUE	FALSE	FALSE	FALSE	FALSE	FALSE	FALSE	ENSP00000355180_COL6A1_804_N3H5F1S1G0
TRUE	FALSE	FALSE	TRUE	TRUE	TRUE	FALSE	ENSP00000265077_VCAN_1442_N6H8F1S0G0
TRUE	FALSE	FALSE	FALSE	FALSE	FALSE	FALSE	ENSP00000495242_MYO15B_870_N3H6F1S1G0
TRUE	FALSE	TRUE	FALSE	FALSE	FALSE	FALSE	ENSP00000264828_COL5A3_102_N4H5F1S1G0
TRUE	FALSE	FALSE	FALSE	FALSE	FALSE	FALSE	ENSP00000260356_THBS1_248_N6H3F4S0G0
TRUE	FALSE	FALSE	FALSE	FALSE	TRUE	FALSE	ENSP00000331544_FBLN1_98_N5H6F1S3G0
TRUE	FALSE	FALSE	FALSE	FALSE	FALSE	FALSE	ENSP00000355180_COL6A1_804_N4H5F0S0G0
TRUE	FALSE	FALSE	FALSE	FALSE	FALSE	FALSE	ENSP00000355627_AGT_38_N4H5F2S1G0
TRUE	FALSE	FALSE	TRUE	FALSE	TRUE	FALSE	ENSP00000371497_C1QTNF3_70_N4H5F1S1G0
TRUE	FALSE	FALSE	FALSE	FALSE	FALSE	FALSE	ENSP00000364694_ASPN_282_N5H4F1S1G0
TRUE	FALSE	FALSE	FALSE	FALSE	FALSE	FALSE	ENSP00000333298_LAMP1_84_N5H6F1S1G0
TRUE	FALSE	FALSE	FALSE	FALSE	FALSE	FALSE	ENSP00000200639_LAMP2_356_N3H4F1S1G0
TRUE	FALSE	FALSE	FALSE	FALSE	FALSE	FALSE	ENSP00000305988_ALCAM_91_N4H5F3S1G0
TRUE	FALSE	FALSE	FALSE	FALSE	FALSE	FALSE	ENSP00000327336_BGN_311_N4H3F3S0G0
TRUE	FALSE	FALSE	FALSE	FALSE	FALSE	FALSE	ENSP00000259396_ORM1_93_N7H8F0S4G0
TRUE	FALSE	TRUE	TRUE	TRUE	FALSE	FALSE	ENSP00000480150_HYOU1_869_N2H6F0S0G0
TRUE	FALSE	FALSE	FALSE	FALSE	FALSE	FALSE	ENSP00000360882_COL5A1_176_N4H5F2S1G0
TRUE	FALSE	FALSE	FALSE	FALSE	FALSE	FALSE	ENSP00000363827_HSPG2_3780_N3H6F1S1G0
TRUE	FALSE	TRUE	FALSE	FALSE	TRUE	FALSE	ENSP00000366673_CLN5_203_N2H9F0S0G0
TRUE	TRUE	TRUE	TRUE	TRUE	TRUE	FALSE	ENSP00000378353_P4HA1_113_N2H8F0S0G0
TRUE	FALSE	TRUE	TRUE	FALSE	FALSE	FALSE	ENSP00000410715_SFRP4_194_N4H5F1S2G0
TRUE	FALSE	FALSE	FALSE	FALSE	FALSE	FALSE	ENSP00000355180_COL6A1_804_N3H5F0S0G0
TRUE	FALSE	TRUE	TRUE	FALSE	FALSE	FALSE	ENSP00000306276_LRRC15_369_N4H5F0S2G0
TRUE	FALSE	FALSE	FALSE	FALSE	FALSE	FALSE	ENSP00000493985_KNG1_169_N6H9F2S0G0
TRUE	FALSE	FALSE	FALSE	FALSE	FALSE	FALSE	ENSP00000200639_LAMP2_356_N5H6F0S2G0
TRUE	FALSE	TRUE	TRUE	TRUE	FALSE	FALSE	ENSP00000296585_ITGA2_1057_N4H5F1S2G0
TRUE	FALSE	FALSE	FALSE	FALSE	FALSE	FALSE	ENSP00000332223_CRELD2_251_N4H3F1S0G0
TRUE	FALSE	FALSE	FALSE	FALSE	FALSE	FALSE	ENSP00000261405_VWF_1515_N4H5F0S2G0
TRUE	TRUE	TRUE	FALSE	FALSE	TRUE	FALSE	ENSP00000346839_FN1_1007_N4H5F1S0G0
TRUE	FALSE	FALSE	FALSE	FALSE	FALSE	FALSE	ENSP00000261883_CILP_346_N3H6F0S1G0
TRUE	FALSE	FALSE	FALSE	FALSE	FALSE	FALSE	ENSP00000223357_AEBP1_528_N5H6F3S1G0
TRUE	FALSE	FALSE	FALSE	FALSE	FALSE	FALSE	ENSP00000436812_MUC5B_1556_N4H5F3S1G0
TRUE	FALSE	FALSE	FALSE	FALSE	TRUE	FALSE	ENSP00000493613_CTSA_145_N2H7F0S0G0
TRUE	FALSE	FALSE	FALSE	FALSE	FALSE	FALSE	ENSP00000354458_C8A_437_N4H5F0S1G0
TRUE	FALSE	FALSE	FALSE	FALSE	FALSE	FALSE	ENSP00000265983_HPX_453_N4H5F3S1G0
TRUE	FALSE	FALSE	FALSE	FALSE	FALSE	FALSE	ENSP00000345179_APOD_65_N6H8F3S0G0
TRUE	FALSE	FALSE	FALSE	FALSE	FALSE	FALSE	ENSP00000265077_VCAN_1442_N6H4F0S2G0
TRUE	FALSE	FALSE	FALSE	FALSE	FALSE	FALSE	ENSP00000302621_LRG1_325_N4H5F0S1G0
TRUE	FALSE	FALSE	FALSE	FALSE	FALSE	FALSE	ENSP00000305920_GLB1_333_N3H4F1S1G0
TRUE	FALSE	FALSE	FALSE	FALSE	FALSE	FALSE	ENSP00000305988_ALCAM_361_N5H4F1S2G0
TRUE	FALSE	TRUE	FALSE	FALSE	FALSE	FALSE	ENSP00000230419_PTK7_405_N4H5F3S1G0
TRUE	FALSE	FALSE	FALSE	FALSE	FALSE	FALSE	ENSP00000376793_SERPINA3_127_N5H5F1S1G0
TRUE	FALSE	FALSE	FALSE	FALSE	FALSE	FALSE	ENSP00000241305_CPXM2_241_N4H5F1S1G0
TRUE	FALSE	FALSE	FALSE	FALSE	FALSE	FALSE	ENSP00000352288_PLXNB2_1002_N2H9F0S0G0
TRUE	FALSE	FALSE	FALSE	FALSE	FALSE	FALSE	ENSP00000266718_LUM_127_N7H8F4S3G0
TRUE	FALSE	TRUE	TRUE	FALSE	FALSE	FALSE	ENSP00000265131_TNC_1392_N4H5F1S2G0
TRUE	FALSE	FALSE	FALSE	FALSE	FALSE	FALSE	ENSP00000344758_ECM2_378_N4H5F1S2G0
TRUE	FALSE	TRUE	FALSE	FALSE	FALSE	FALSE	ENSP00000200639_LAMP2_275_N4H5F3S2G0
TRUE	FALSE	FALSE	FALSE	FALSE	FALSE	FALSE	ENSP00000327336_BGN_311_N4H6F4S1G0
TRUE	FALSE	FALSE	FALSE	FALSE	TRUE	FALSE	ENSP00000346839_FN1_542_N6H3F4S0G0
TRUE	FALSE	FALSE	FALSE	TRUE	TRUE	FALSE	ENSP00000482784_THBS2_710_N4H5F3S1G0
TRUE	FALSE	FALSE	FALSE	FALSE	FALSE	FALSE	ENSP00000512296_CFH_882_N6H3F5S0G0
TRUE	FALSE	FALSE	FALSE	FALSE	FALSE	FALSE	ENSP00000266718_LUM_127_N7H8F1S2G0
TRUE	FALSE	TRUE	TRUE	FALSE	FALSE	FALSE	ENSP00000442242_TNC_327_N4H5F3S0G0
TRUE	FALSE	FALSE	FALSE	FALSE	FALSE	FALSE	ENSP00000256785_CFHR5_400_N4H5F2S1G0
TRUE	FALSE	FALSE	FALSE	FALSE	FALSE	FALSE	ENSP00000327336_BGN_311_N5H6F1S3G0
TRUE	FALSE	FALSE	FALSE	FALSE	FALSE	FALSE	ENSP00000385834_TF_630_N5H5F3S0G0
TRUE	FALSE	FALSE	FALSE	FALSE	FALSE	FALSE	ENSP00000260356_THBS1_248_N6H3F3S0G0
TRUE	FALSE	FALSE	FALSE	FALSE	FALSE	FALSE	ENSP00000360248_ENTPD1_292_N4H5F1S2G0
TRUE	FALSE	FALSE	FALSE	FALSE	TRUE	FALSE	ENSP00000346839_FN1_528_N4H5F3S0G0
TRUE	FALSE	FALSE	FALSE	FALSE	FALSE	FALSE	ENSP00000243077_LRP1_2638_N4H6F2S1G0
TRUE	FALSE	TRUE	TRUE	FALSE	FALSE	FALSE	ENSP00000325146_COL12A1_2528_N4H5F0S1G0
TRUE	FALSE	FALSE	FALSE	FALSE	FALSE	FALSE	ENSP00000266085_TIMP3_207_N4H5F1S2G0
TRUE	FALSE	FALSE	FALSE	FALSE	FALSE	FALSE	ENSP00000364694_ASPN_282_N6H7F3S1G0
TRUE	FALSE	FALSE	FALSE	FALSE	TRUE	FALSE	ENSP00000327336_BGN_311_N7H4F2S2G0
TRUE	FALSE	FALSE	FALSE	FALSE	FALSE	FALSE	ENSP00000340900_MIA3_1738_N3H3F0S0G0
TRUE	FALSE	FALSE	FALSE	FALSE	FALSE	FALSE	ENSP00000333298_LAMP1_261_N6H7F1S2G0
TRUE	FALSE	FALSE	FALSE	FALSE	FALSE	FALSE	ENSP00000292401_AZGP1_109_N5H6F1S3G0
TRUE	FALSE	TRUE	FALSE	FALSE	TRUE	FALSE	ENSP00000441691_ITGAM_1021_N2H9F0S0G0
TRUE	FALSE	FALSE	FALSE	FALSE	FALSE	FALSE	ENSP00000396688_C4A_1328_N4H5F1S1G0
TRUE	FALSE	FALSE	FALSE	FALSE	FALSE	FALSE	ENSP00000432362_ENSG00000284969_43_N4H5F1S2G0
TRUE	FALSE	TRUE	FALSE	FALSE	FALSE	FALSE	ENSP00000222399_LAMB1_1279_N4H5F1S1G0
TRUE	FALSE	TRUE	TRUE	FALSE	FALSE	FALSE	ENSP00000265131_TNC_1366_N4H5F1S1G0
TRUE	FALSE	FALSE	FALSE	FALSE	FALSE	FALSE	ENSP00000205948_APOH_162_N5H6F0S3G0
TRUE	FALSE	FALSE	FALSE	FALSE	FALSE	FALSE	ENSP00000217939_MXRA5_1735_N4H5F3S1G0
TRUE	FALSE	FALSE	FALSE	FALSE	FALSE	FALSE	ENSP00000248598_FGL2_336_N4H5F1S2G0
TRUE	FALSE	FALSE	FALSE	FALSE	FALSE	FALSE	ENSP00000297848_COL14A1_137_N4H5F1S1G0
TRUE	FALSE	FALSE	FALSE	FALSE	FALSE	FALSE	ENSP00000200639_LAMP2_356_N5H6F2S1G0
TRUE	FALSE	FALSE	TRUE	FALSE	FALSE	FALSE	ENSP00000261883_CILP_420_N4H5F1S1G0
TRUE	FALSE	FALSE	FALSE	TRUE	FALSE	FALSE	ENSP00000237530_RPN2_106_N2H6F0S0G0
TRUE	FALSE	FALSE	FALSE	FALSE	TRUE	FALSE	ENSP00000384169_FBLN2_1082_N6H3F4S0G0
TRUE	FALSE	FALSE	FALSE	FALSE	FALSE	FALSE	ENSP00000333298_LAMP1_261_N6H7F3S0G0
TRUE	FALSE	TRUE	FALSE	FALSE	TRUE	FALSE	ENSP00000261978_LTBP2_421_N4H5F1S1G0
TRUE	FALSE	TRUE	FALSE	FALSE	FALSE	FALSE	ENSP00000355180_COL6A1_212_N2H8F0S0G0
TRUE	FALSE	FALSE	FALSE	FALSE	FALSE	FALSE	ENSP00000327336_BGN_270_N3H4F2S2G0
TRUE	FALSE	FALSE	TRUE	FALSE	TRUE	FALSE	ENSP00000447260_HNRNPA1_215_N5H3F0S0G0
TRUE	FALSE	FALSE	FALSE	FALSE	FALSE	FALSE	ENSP00000345179_APOD_65_N4H6F0S1G0
TRUE	FALSE	FALSE	FALSE	FALSE	FALSE	FALSE	ENSP00000333298_LAMP1_84_N5H6F1S3G0
TRUE	FALSE	FALSE	TRUE	FALSE	FALSE	FALSE	ENSP00000265077_VCAN_330_N4H5F1S1G0
TRUE	FALSE	TRUE	TRUE	FALSE	FALSE	FALSE	ENSP00000369071_POSTN_599_N3H5F0S1G0
TRUE	FALSE	FALSE	FALSE	FALSE	FALSE	FALSE	ENSP00000307513_MRC2_69_N4H5F1S2G0
TRUE	FALSE	FALSE	FALSE	FALSE	FALSE	FALSE	ENSP00000282470_SPARCL1_196_N4H4F2S2G0
TRUE	FALSE	FALSE	FALSE	FALSE	FALSE	FALSE	ENSP00000327336_BGN_270_N4H5F4S2G0
TRUE	FALSE	FALSE	FALSE	FALSE	FALSE	FALSE	ENSP00000333298_LAMP1_261_N5H6F1S2G0
TRUE	FALSE	FALSE	FALSE	FALSE	TRUE	FALSE	ENSP00000243077_LRP1_3788_N4H5F1S1G0
TRUE	FALSE	FALSE	FALSE	FALSE	TRUE	FALSE	ENSP00000369071_POSTN_599_N5H4F1S0G0
TRUE	FALSE	FALSE	FALSE	FALSE	FALSE	FALSE	ENSP00000355180_COL6A1_212_N4H5F1S0G0
TRUE	FALSE	FALSE	FALSE	FALSE	FALSE	FALSE	ENSP00000366460_PLXDC2_345_N5H6F1S3G0
TRUE	FALSE	FALSE	FALSE	FALSE	FALSE	FALSE	ENSP00000332223_CRELD2_251_N2H5F0S0G0
TRUE	FALSE	FALSE	FALSE	FALSE	FALSE	FALSE	ENSP00000346839_FN1_542_N4H6F1S1G0
TRUE	FALSE	TRUE	FALSE	FALSE	FALSE	FALSE	ENSP00000309953_EFEMP2_198_N4H5F0S1G0
TRUE	FALSE	TRUE	FALSE	FALSE	FALSE	FALSE	ENSP00000261978_LTBP2_421_N4H5F1S0G0
TRUE	FALSE	FALSE	FALSE	FALSE	FALSE	FALSE	ENSP00000325146_COL12A1_2679_N4H6F0S1G0
TRUE	FALSE	FALSE	FALSE	FALSE	FALSE	FALSE	ENSP00000364694_ASPN_282_N4H5F4S1G0
TRUE	FALSE	FALSE	FALSE	FALSE	FALSE	FALSE	ENSP00000357362_THBS3_407_N4H5F3S1G0
TRUE	FALSE	FALSE	FALSE	FALSE	FALSE	FALSE	ENSP00000320084_CD276_104_N4H5F0S1G0
TRUE	FALSE	FALSE	FALSE	FALSE	FALSE	FALSE	ENSP00000266718_LUM_252_N8H10F1S1G0
TRUE	FALSE	FALSE	FALSE	FALSE	FALSE	FALSE	ENSP00000333298_LAMP1_261_N4H5F4S1G0
TRUE	FALSE	FALSE	TRUE	FALSE	FALSE	FALSE	ENSP00000442242_TNC_1018_N3H5F0S1G0
TRUE	FALSE	FALSE	FALSE	FALSE	FALSE	FALSE	ENSP00000498074_ENPP1_285_N4H5F1S1G0
TRUE	FALSE	FALSE	FALSE	FALSE	FALSE	FALSE	ENSP00000243077_LRP1_1511_N4H5F1S1G0
TRUE	FALSE	FALSE	FALSE	FALSE	FALSE	FALSE	ENSP00000266718_LUM_127_N7H8F3S1G0
TRUE	FALSE	FALSE	FALSE	FALSE	FALSE	FALSE	ENSP00000347041_FMOD_166_N5H4F1S2G0
TRUE	FALSE	FALSE	FALSE	FALSE	FALSE	FALSE	ENSP00000363827_HSPG2_89_N5H6F0S2G0
TRUE	FALSE	FALSE	FALSE	TRUE	FALSE	FALSE	ENSP00000249364_CALU_131_N5H5F1S1G0
TRUE	FALSE	TRUE	FALSE	FALSE	FALSE	FALSE	ENSP00000442242_TNC_327_N4H5F3S1G0
TRUE	TRUE	TRUE	TRUE	TRUE	TRUE	FALSE	ENSP00000369071_POSTN_599_N3H4F1S1G0
TRUE	FALSE	FALSE	FALSE	FALSE	FALSE	FALSE	ENSP00000442242_TNC_38_N4H4F2S1G0
TRUE	FALSE	FALSE	FALSE	FALSE	FALSE	FALSE	ENSP00000259396_ORM1_93_N5H6F3S2G0
TRUE	FALSE	FALSE	FALSE	FALSE	FALSE	FALSE	ENSP00000345179_APOD_65_N4H6F4S2G0
TRUE	FALSE	TRUE	TRUE	FALSE	FALSE	FALSE	ENSP00000403885_CD163_123_N7H4F4S1G0
TRUE	FALSE	FALSE	FALSE	FALSE	FALSE	FALSE	ENSP00000503163_PRKCSH_483_N2H5F0S0G0
TRUE	FALSE	FALSE	FALSE	FALSE	FALSE	FALSE	ENSP00000357362_THBS3_407_N4H5F1S1G0
TRUE	FALSE	TRUE	FALSE	TRUE	TRUE	FALSE	ENSP00000262776_LGALS3BP_125_N2H9F0S0G0
TRUE	FALSE	FALSE	FALSE	FALSE	FALSE	FALSE	ENSP00000256785_CFHR5_400_N4H5F0S2G0
TRUE	FALSE	TRUE	FALSE	FALSE	FALSE	FALSE	ENSP00000304236_CD14_151_N4H5F0S1G0
TRUE	FALSE	FALSE	FALSE	FALSE	FALSE	FALSE	ENSP00000306099_FGB_394_N5H4F2S1G0
TRUE	FALSE	FALSE	FALSE	FALSE	FALSE	FALSE	ENSP00000348170_HP_241_N6H7F2S2G0
TRUE	FALSE	FALSE	FALSE	FALSE	FALSE	FALSE	ENSP00000223357_AEBP1_528_N4H5F1S2G0
TRUE	FALSE	FALSE	FALSE	FALSE	FALSE	FALSE	ENSP00000490272_ASAH1_259_N2H9F0S0G0
TRUE	FALSE	FALSE	FALSE	FALSE	FALSE	FALSE	ENSP00000457421_PECAM1_151_N5H6F0S2G0
TRUE	FALSE	FALSE	FALSE	FALSE	FALSE	FALSE	ENSP00000315130_CLU_103_N5H8F1S1G0
TRUE	FALSE	FALSE	FALSE	FALSE	FALSE	FALSE	ENSP00000364694_ASPN_282_N7H8F1S1G0
TRUE	FALSE	FALSE	FALSE	FALSE	FALSE	FALSE	ENSP00000375845_CFHR3_108_N4H5F2S1G0
TRUE	FALSE	FALSE	FALSE	FALSE	TRUE	FALSE	ENSP00000346839_FN1_1007_N4H5F1S2G0
TRUE	FALSE	FALSE	FALSE	FALSE	FALSE	FALSE	ENSP00000257857_CD63_150_N4H5F1S2G0
TRUE	FALSE	FALSE	FALSE	FALSE	FALSE	FALSE	ENSP00000266718_LUM_127_N8H9F3S1G0
TRUE	FALSE	FALSE	FALSE	FALSE	FALSE	FALSE	ENSP00000450838_SERPINA4_238_N5H6F1S3G0
TRUE	FALSE	FALSE	FALSE	FALSE	FALSE	FALSE	ENSP00000363827_HSPG2_89_N4H5F0S2G0
TRUE	FALSE	FALSE	FALSE	FALSE	FALSE	FALSE	ENSP00000327336_BGN_311_N6H5F3S1G0
TRUE	FALSE	FALSE	FALSE	FALSE	FALSE	FALSE	ENSP00000364694_ASPN_282_N6H6F1S1G0
TRUE	FALSE	FALSE	FALSE	FALSE	FALSE	FALSE	ENSP00000260356_THBS1_248_N5H6F1S1G0
TRUE	FALSE	TRUE	TRUE	FALSE	FALSE	FALSE	ENSP00000442242_TNC_166_N4H5F3S1G0
TRUE	FALSE	FALSE	FALSE	FALSE	FALSE	FALSE	ENSP00000227266_CTSC_276_N3H4F1S1G0
TRUE	FALSE	FALSE	FALSE	FALSE	TRUE	FALSE	ENSP00000307513_MRC2_69_N4H5F1S1G0
TRUE	FALSE	FALSE	FALSE	FALSE	FALSE	FALSE	ENSP00000266718_LUM_127_N6H5F5S2G0
TRUE	FALSE	FALSE	FALSE	FALSE	FALSE	FALSE	ENSP00000052754_DCN_262_N5H4F1S2G0
TRUE	FALSE	FALSE	FALSE	FALSE	FALSE	FALSE	ENSP00000406304_ERAP1_414_N3H7F1S0G0
TRUE	FALSE	FALSE	FALSE	FALSE	TRUE	FALSE	ENSP00000490344_CTSD_263_N2H7F0S0G0
TRUE	FALSE	FALSE	FALSE	FALSE	FALSE	FALSE	ENSP00000366460_PLXDC2_345_N5H6F3S2G0
TRUE	FALSE	FALSE	FALSE	FALSE	FALSE	FALSE	ENSP00000364902_POFUT1_160_N4H4F2S2G0
TRUE	FALSE	FALSE	FALSE	FALSE	FALSE	FALSE	ENSP00000364694_ASPN_282_N2H10F0S0G0
TRUE	FALSE	TRUE	FALSE	FALSE	TRUE	FALSE	ENSP00000346839_FN1_528_N4H5F1S1G0
TRUE	FALSE	FALSE	FALSE	FALSE	FALSE	FALSE	ENSP00000268097_HEXA_157_N2H7F0S0G0
TRUE	FALSE	FALSE	FALSE	FALSE	FALSE	FALSE	ENSP00000327336_BGN_311_N4H7F1S1G0
TRUE	FALSE	TRUE	FALSE	FALSE	FALSE	FALSE	ENSP00000257857_CD63_150_N4H5F1S1G0
TRUE	FALSE	FALSE	FALSE	FALSE	FALSE	FALSE	ENSP00000243077_LRP1_2127_N5H6F1S2G0
TRUE	FALSE	FALSE	FALSE	FALSE	TRUE	FALSE	ENSP00000346839_FN1_542_N8H5F1S0G0
TRUE	FALSE	FALSE	TRUE	TRUE	FALSE	FALSE	ENSP00000480150_HYOU1_869_N2H9F0S0G0
TRUE	FALSE	TRUE	TRUE	FALSE	FALSE	FALSE	ENSP00000369071_POSTN_599_N4H5F0S1G0
TRUE	FALSE	FALSE	FALSE	FALSE	FALSE	FALSE	ENSP00000364694_ASPN_282_N4H5F1S1G0
TRUE	FALSE	FALSE	FALSE	FALSE	FALSE	FALSE	ENSP00000327336_BGN_270_N5H4F1S1G0
TRUE	FALSE	FALSE	FALSE	FALSE	FALSE	FALSE	ENSP00000327336_BGN_311_N4H5F1S2G0
TRUE	FALSE	FALSE	FALSE	FALSE	TRUE	FALSE	ENSP00000346839_FN1_1236_N6H3F3S0G0
TRUE	TRUE	TRUE	TRUE	TRUE	TRUE	FALSE	ENSP00000364000_COL5A2_1400_N2H6F0S0G0
TRUE	FALSE	FALSE	FALSE	TRUE	FALSE	FALSE	ENSP00000249364_CALU_131_N5H3F1S0G0
TRUE	FALSE	FALSE	FALSE	FALSE	FALSE	FALSE	ENSP00000205948_APOH_162_N5H6F2S2G0
TRUE	FALSE	FALSE	FALSE	FALSE	FALSE	FALSE	ENSP00000327336_BGN_270_N6H4F2S1G0
TRUE	FALSE	FALSE	TRUE	FALSE	FALSE	FALSE	ENSP00000260356_THBS1_708_N4H5F1S2G0
TRUE	FALSE	FALSE	FALSE	FALSE	FALSE	FALSE	ENSP00000327336_BGN_311_N4H4F0S1G0
TRUE	FALSE	FALSE	FALSE	FALSE	FALSE	FALSE	ENSP00000226218_VTN_86_N5H7F3S2G0
TRUE	FALSE	FALSE	FALSE	FALSE	FALSE	FALSE	ENSP00000333298_LAMP1_261_N3H5F1S1G0
TRUE	FALSE	FALSE	FALSE	FALSE	FALSE	FALSE	ENSP00000352288_PLXNB2_528_N4H5F0S2G0
TRUE	FALSE	FALSE	FALSE	FALSE	FALSE	FALSE	ENSP00000345179_APOD_65_N3H6F0S1G0
TRUE	FALSE	FALSE	FALSE	FALSE	FALSE	FALSE	ENSP00000498186_GLA_180_N3H4F1S1G0
TRUE	FALSE	FALSE	FALSE	FALSE	FALSE	FALSE	ENSP00000231061_SPARC_116_N4H5F0S1G0
TRUE	FALSE	FALSE	FALSE	FALSE	TRUE	FALSE	ENSP00000262776_LGALS3BP_69_N2H9F0S0G0
TRUE	FALSE	FALSE	FALSE	FALSE	FALSE	FALSE	ENSP00000243077_LRP1_1575_N4H5F1S2G0
TRUE	FALSE	FALSE	FALSE	FALSE	TRUE	FALSE	ENSP00000308541_F2_143_N4H4F3S1G0
TRUE	FALSE	TRUE	TRUE	FALSE	FALSE	FALSE	ENSP00000442242_TNC_327_N4H6F2S1G0
TRUE	FALSE	FALSE	TRUE	FALSE	FALSE	FALSE	ENSP00000249364_CALU_131_N4H3F1S0G0
TRUE	FALSE	FALSE	FALSE	FALSE	FALSE	FALSE	ENSP00000260356_THBS1_708_N4H5F3S1G0
TRUE	FALSE	TRUE	TRUE	TRUE	FALSE	FALSE	ENSP00000230419_PTK7_116_N4H5F1S2G0
TRUE	FALSE	FALSE	FALSE	FALSE	FALSE	FALSE	ENSP00000349049_KDM1A_164_N3H7F1S0G0
TRUE	FALSE	FALSE	FALSE	FALSE	FALSE	FALSE	ENSP00000394936_ORM2_93_N6H7F0S3G0
TRUE	FALSE	FALSE	FALSE	FALSE	FALSE	FALSE	ENSP00000355180_COL6A1_804_N3H4F1S0G0
TRUE	FALSE	TRUE	FALSE	FALSE	TRUE	FALSE	ENSP00000309953_EFEMP2_198_N4H5F0S0G0
TRUE	FALSE	FALSE	FALSE	FALSE	FALSE	FALSE	ENSP00000268150_MFGE8_238_N3H6F0S1G0
TRUE	FALSE	FALSE	FALSE	FALSE	FALSE	FALSE	ENSP00000369071_POSTN_599_N5H5F2S1G0
TRUE	FALSE	FALSE	FALSE	FALSE	FALSE	FALSE	ENSP00000385834_TF_630_N4H6F2S1G0
TRUE	FALSE	FALSE	FALSE	FALSE	FALSE	FALSE	ENSP00000260356_THBS1_248_N8H5F1S0G0
TRUE	FALSE	FALSE	FALSE	FALSE	FALSE	FALSE	ENSP00000333298_LAMP1_84_N4H5F1S1G0
TRUE	FALSE	FALSE	FALSE	FALSE	FALSE	FALSE	ENSP00000295550_COL6A3_2079_N4H5F1S1G0
TRUE	FALSE	FALSE	FALSE	FALSE	FALSE	FALSE	ENSP00000355180_COL6A1_537_N4H5F0S4G0
TRUE	FALSE	TRUE	FALSE	FALSE	TRUE	FALSE	ENSP00000346839_FN1_430_N4H5F1S0G0
TRUE	TRUE	TRUE	TRUE	FALSE	TRUE	FALSE	ENSP00000346839_FN1_528_N4H5F1S0G0
TRUE	FALSE	FALSE	FALSE	FALSE	FALSE	FALSE	ENSP00000305988_ALCAM_361_N4H5F1S1G0
TRUE	FALSE	TRUE	FALSE	FALSE	FALSE	FALSE	ENSP00000325146_COL12A1_2528_N4H5F1S1G0
TRUE	FALSE	FALSE	FALSE	FALSE	FALSE	FALSE	ENSP00000366673_CLN5_255_N3H4F0S1G0
TRUE	FALSE	TRUE	FALSE	FALSE	FALSE	FALSE	ENSP00000378394_PSAP_332_N4H5F1S2G0
TRUE	FALSE	FALSE	FALSE	FALSE	FALSE	FALSE	ENSP00000297848_COL14A1_1384_N8H10F2S1G0
TRUE	FALSE	FALSE	FALSE	FALSE	FALSE	FALSE	ENSP00000309953_EFEMP2_198_N4H5F1S2G0
TRUE	FALSE	FALSE	FALSE	FALSE	FALSE	FALSE	ENSP00000361508_PLTP_245_N5H6F1S2G0
TRUE	FALSE	FALSE	FALSE	FALSE	FALSE	FALSE	ENSP00000355180_COL6A1_804_N3H5F1S0G0
TRUE	TRUE	FALSE	TRUE	TRUE	TRUE	FALSE	ENSP00000369071_POSTN_599_N4H4F1S0G0
TRUE	FALSE	FALSE	FALSE	FALSE	FALSE	FALSE	ENSP00000498186_GLA_180_N4H5F3S1G0
TRUE	TRUE	TRUE	TRUE	TRUE	TRUE	FALSE	ENSP00000364000_COL5A2_1400_N2H9F0S0G0
TRUE	FALSE	TRUE	TRUE	FALSE	FALSE	FALSE	ENSP00000217939_MXRA5_1735_N4H5F1S1G0
TRUE	FALSE	FALSE	FALSE	FALSE	FALSE	FALSE	ENSP00000215727_SERPIND1_188_N5H6F0S3G0
TRUE	FALSE	FALSE	FALSE	FALSE	FALSE	FALSE	ENSP00000369071_POSTN_599_N4H4F0S1G0
TRUE	FALSE	FALSE	FALSE	FALSE	FALSE	FALSE	ENSP00000333298_LAMP1_261_N4H5F2S3G0
TRUE	FALSE	FALSE	FALSE	FALSE	FALSE	FALSE	ENSP00000493985_KNG1_48_N5H6F3S2G0
TRUE	FALSE	FALSE	FALSE	FALSE	FALSE	FALSE	ENSP00000261405_VWF_2546_N4H6F2S1G0
TRUE	FALSE	TRUE	FALSE	FALSE	TRUE	FALSE	ENSP00000346839_FN1_430_N6H3F4S0G0
TRUE	FALSE	FALSE	TRUE	FALSE	FALSE	FALSE	ENSP00000262776_LGALS3BP_69_N3H4F1S1G0
TRUE	FALSE	FALSE	FALSE	FALSE	FALSE	FALSE	ENSP00000411355_PTPRC_531_N5H6F1S3G0
TRUE	FALSE	FALSE	FALSE	FALSE	FALSE	FALSE	ENSP00000305988_ALCAM_167_N4H5F1S1G0
TRUE	FALSE	FALSE	FALSE	FALSE	FALSE	FALSE	ENSP00000243077_LRP1_4075_N4H5F0S1G0
TRUE	FALSE	TRUE	TRUE	FALSE	TRUE	FALSE	ENSP00000218388_TIMP1_53_N4H5F1S1G0
TRUE	FALSE	FALSE	FALSE	FALSE	FALSE	FALSE	ENSP00000394936_ORM2_93_N6H7F0S2G0
TRUE	FALSE	FALSE	FALSE	FALSE	FALSE	FALSE	ENSP00000268097_HEXA_157_N3H6F0S2G0
TRUE	FALSE	FALSE	FALSE	TRUE	FALSE	FALSE	ENSP00000360882_COL5A1_176_N4H5F1S2G0
TRUE	FALSE	FALSE	FALSE	FALSE	FALSE	FALSE	ENSP00000364694_ASPN_282_N4H3F3S0G0
TRUE	FALSE	FALSE	FALSE	FALSE	FALSE	FALSE	ENSP00000327336_BGN_311_N5H4F1S1G0
TRUE	FALSE	FALSE	FALSE	FALSE	FALSE	FALSE	ENSP00000378394_PSAP_101_N5H6F3S2G0
TRUE	FALSE	TRUE	FALSE	FALSE	FALSE	FALSE	ENSP00000306276_LRRC15_369_N4H5F0S1G0
TRUE	FALSE	FALSE	FALSE	FALSE	FALSE	FALSE	ENSP00000363827_HSPG2_554_N6H3F4S0G0
TRUE	FALSE	FALSE	FALSE	FALSE	FALSE	FALSE	ENSP00000410715_SFRP4_194_N4H5F0S1G0
TRUE	FALSE	FALSE	FALSE	FALSE	FALSE	FALSE	ENSP00000234071_PROC_290_N4H5F0S2G0
TRUE	FALSE	FALSE	FALSE	FALSE	FALSE	FALSE	ENSP00000052754_DCN_262_N4H8F1S1G0
TRUE	FALSE	FALSE	FALSE	FALSE	FALSE	FALSE	ENSP00000343924_PRELP_320_N5H6F0S2G0
TRUE	FALSE	FALSE	TRUE	FALSE	TRUE	FALSE	ENSP00000501367_CELSR1_1623_N2H9F0S0G0
TRUE	FALSE	FALSE	TRUE	TRUE	FALSE	FALSE	ENSP00000260356_THBS1_248_N4H5F1S0G0
TRUE	FALSE	FALSE	TRUE	FALSE	FALSE	FALSE	ENSP00000218388_TIMP1_101_N4H5F1S1G0
TRUE	FALSE	FALSE	FALSE	FALSE	FALSE	FALSE	ENSP00000268150_MFGE8_238_N3H4F0S1G0
TRUE	FALSE	FALSE	FALSE	FALSE	FALSE	FALSE	ENSP00000346839_FN1_1236_N6H3F5S0G0
TRUE	FALSE	FALSE	FALSE	FALSE	TRUE	FALSE	ENSP00000331544_FBLN1_98_N5H6F1S1G0
TRUE	FALSE	TRUE	FALSE	FALSE	TRUE	FALSE	ENSP00000346839_FN1_542_N4H5F1S1G0
TRUE	FALSE	FALSE	FALSE	FALSE	FALSE	FALSE	ENSP00000453281_RFX7_513_N2H5F2S0G0
TRUE	FALSE	FALSE	FALSE	FALSE	FALSE	FALSE	ENSP00000361097_MMRN2_439_N4H5F1S1G0
TRUE	FALSE	FALSE	FALSE	FALSE	FALSE	FALSE	ENSP00000442242_TNC_1121_N4H5F3S1G0
TRUE	FALSE	FALSE	FALSE	FALSE	FALSE	FALSE	ENSP00000266718_LUM_127_N7H11F1S0G0
TRUE	FALSE	TRUE	FALSE	FALSE	FALSE	FALSE	ENSP00000512972_ITGAV_74_N4H5F1S1G0
TRUE	FALSE	FALSE	FALSE	FALSE	FALSE	FALSE	ENSP00000052754_DCN_211_N5H4F0S2G0
TRUE	FALSE	FALSE	FALSE	FALSE	TRUE	FALSE	ENSP00000384169_FBLN2_1082_N3H5F3S0G0
TRUE	FALSE	FALSE	FALSE	FALSE	FALSE	FALSE	ENSP00000345179_APOD_98_N2H6F0S0G0
TRUE	FALSE	FALSE	FALSE	FALSE	FALSE	FALSE	ENSP00000333298_LAMP1_84_N4H5F1S2G0
TRUE	FALSE	FALSE	FALSE	TRUE	FALSE	FALSE	ENSP00000226279_CD38_100_N4H5F3S1G0
TRUE	FALSE	TRUE	FALSE	FALSE	FALSE	FALSE	ENSP00000268097_HEXA_157_N2H9F0S0G0
TRUE	FALSE	FALSE	FALSE	FALSE	TRUE	FALSE	ENSP00000331544_FBLN1_98_N7H4F4S1G0
TRUE	FALSE	FALSE	FALSE	FALSE	FALSE	FALSE	ENSP00000364694_ASPN_282_N3H3F1S0G0
TRUE	TRUE	TRUE	TRUE	FALSE	TRUE	FALSE	ENSP00000369071_POSTN_599_N5H4F1S1G0
TRUE	FALSE	FALSE	FALSE	FALSE	FALSE	FALSE	ENSP00000364694_ASPN_282_N4H6F0S1G0
TRUE	FALSE	FALSE	FALSE	FALSE	FALSE	FALSE	ENSP00000260356_THBS1_248_N3H8F0S0G0
TRUE	FALSE	TRUE	FALSE	FALSE	FALSE	FALSE	ENSP00000265131_TNC_1392_N5H6F3S1G0
TRUE	FALSE	FALSE	FALSE	FALSE	FALSE	FALSE	ENSP00000364694_ASPN_282_N5H4F1S0G0
TRUE	FALSE	FALSE	FALSE	FALSE	FALSE	FALSE	ENSP00000264613_CP_138_N5H6F3S1G0
TRUE	FALSE	FALSE	FALSE	FALSE	FALSE	FALSE	ENSP00000305920_GLB1_116_N6H5F2S1G0
TRUE	FALSE	FALSE	FALSE	FALSE	FALSE	FALSE	ENSP00000378394_PSAP_101_N4H5F1S2G0
TRUE	FALSE	FALSE	FALSE	FALSE	FALSE	TRUE	ENSP00000200639_LAMP2_275_N3H4F0S1G0
TRUE	FALSE	FALSE	FALSE	FALSE	FALSE	FALSE	ENSP00000306099_FGB_394_N5H5F1S1G0
TRUE	FALSE	FALSE	TRUE	TRUE	FALSE	FALSE	ENSP00000265077_VCAN_330_N4H5F1S2G0
TRUE	FALSE	FALSE	FALSE	FALSE	FALSE	FALSE	ENSP00000262776_LGALS3BP_69_N5H6F1S3G0
TRUE	FALSE	FALSE	FALSE	FALSE	FALSE	FALSE	ENSP00000378394_PSAP_332_N4H5F3S1G0
TRUE	FALSE	FALSE	FALSE	FALSE	FALSE	FALSE	ENSP00000200639_LAMP2_356_N3H4F0S1G0
TRUE	FALSE	FALSE	FALSE	FALSE	FALSE	FALSE	ENSP00000343924_PRELP_320_N5H6F2S1G0
TRUE	FALSE	TRUE	FALSE	FALSE	FALSE	FALSE	ENSP00000378394_PSAP_80_N3H4F1S1G0
TRUE	FALSE	FALSE	FALSE	FALSE	FALSE	FALSE	ENSP00000217939_MXRA5_2350_N4H5F1S1G0
TRUE	FALSE	FALSE	FALSE	FALSE	FALSE	FALSE	ENSP00000227266_CTSC_276_N5H5F1S1G0
TRUE	FALSE	FALSE	FALSE	FALSE	FALSE	FALSE	ENSP00000306099_FGB_394_N4H7F0S1G0
TRUE	FALSE	TRUE	FALSE	FALSE	TRUE	FALSE	ENSP00000346839_FN1_528_N6H3F4S0G0
TRUE	FALSE	TRUE	FALSE	FALSE	TRUE	FALSE	ENSP00000384169_FBLN2_1082_N4H5F1S0G0
TRUE	FALSE	FALSE	FALSE	FALSE	FALSE	FALSE	ENSP00000243077_LRP1_3333_N4H5F0S1G0
TRUE	FALSE	FALSE	FALSE	FALSE	FALSE	FALSE	ENSP00000305988_ALCAM_361_N4H5F2S1G0
TRUE	FALSE	FALSE	FALSE	FALSE	TRUE	FALSE	ENSP00000226218_VTN_242_N3H5F1S2G0
TRUE	FALSE	FALSE	FALSE	FALSE	FALSE	FALSE	ENSP00000292401_AZGP1_109_N4H5F3S1G0
TRUE	FALSE	FALSE	FALSE	FALSE	FALSE	FALSE	ENSP00000266718_LUM_127_N7H5F4S1G0
TRUE	FALSE	FALSE	FALSE	TRUE	FALSE	FALSE	ENSP00000227266_CTSC_276_N5H6F1S1G0
TRUE	FALSE	FALSE	FALSE	FALSE	FALSE	FALSE	ENSP00000442242_TNC_166_N4H6F2S1G0
TRUE	FALSE	FALSE	FALSE	FALSE	FALSE	FALSE	ENSP00000327336_BGN_311_N5H4F1S2G0
TRUE	FALSE	FALSE	FALSE	FALSE	FALSE	FALSE	ENSP00000362546_TTI1_826_N2H8F1S0G0
TRUE	FALSE	FALSE	FALSE	FALSE	FALSE	FALSE	ENSP00000327336_BGN_311_N5H4F3S1G0
TRUE	FALSE	FALSE	FALSE	FALSE	FALSE	FALSE	ENSP00000346839_FN1_528_N4H5F3S1G0
TRUE	FALSE	FALSE	FALSE	FALSE	FALSE	FALSE	ENSP00000331544_FBLN1_98_N5H6F3S1G0
TRUE	FALSE	FALSE	FALSE	FALSE	FALSE	FALSE	ENSP00000512297_CFH_971_N5H6F0S2G0
TRUE	FALSE	TRUE	FALSE	FALSE	TRUE	FALSE	ENSP00000261978_LTBP2_616_N4H5F1S1G0
TRUE	FALSE	FALSE	FALSE	FALSE	FALSE	FALSE	ENSP00000349437_IGF2R_435_N4H5F1S2G0
TRUE	FALSE	FALSE	FALSE	FALSE	FALSE	FALSE	ENSP00000305920_GLB1_333_N4H5F3S1G0
TRUE	FALSE	FALSE	FALSE	FALSE	FALSE	FALSE	ENSP00000305988_ALCAM_361_N5H6F3S1G0
TRUE	FALSE	TRUE	FALSE	FALSE	FALSE	FALSE	ENSP00000405984_GLG1_165_N4H5F0S2G0
TRUE	FALSE	TRUE	TRUE	TRUE	FALSE	FALSE	ENSP00000325146_COL12A1_2679_N4H5F1S2G0
TRUE	FALSE	FALSE	FALSE	FALSE	TRUE	FALSE	ENSP00000331544_FBLN1_98_N4H5F1S2G0
TRUE	FALSE	FALSE	TRUE	FALSE	FALSE	FALSE	ENSP00000286371_ATP1B3_124_N4H5F1S2G0
TRUE	FALSE	FALSE	FALSE	FALSE	FALSE	FALSE	ENSP00000243077_LRP1_2905_N4H5F1S2G0
TRUE	FALSE	FALSE	FALSE	FALSE	FALSE	FALSE	ENSP00000315130_CLU_374_N5H6F3S2G0
TRUE	FALSE	TRUE	FALSE	FALSE	FALSE	FALSE	ENSP00000309953_EFEMP2_198_N4H5F1S1G0
TRUE	FALSE	TRUE	FALSE	FALSE	TRUE	FALSE	ENSP00000441691_ITGAM_1021_N2H8F0S0G0
TRUE	FALSE	FALSE	FALSE	FALSE	FALSE	FALSE	ENSP00000320893_ASB8_151_N3H4F2S0G0
TRUE	FALSE	FALSE	FALSE	FALSE	FALSE	FALSE	ENSP00000323929_A2M_869_N4H5F2S1G0
TRUE	FALSE	FALSE	FALSE	FALSE	FALSE	FALSE	ENSP00000356045_C4BPB_71_N4H5F0S2G0
TRUE	FALSE	FALSE	FALSE	FALSE	FALSE	FALSE	ENSP00000300527_COL6A2_140_N4H5F2S1G0
TRUE	FALSE	FALSE	FALSE	FALSE	TRUE	FALSE	ENSP00000482784_THBS2_710_N8H5F1S0G0
TRUE	FALSE	FALSE	FALSE	FALSE	FALSE	FALSE	ENSP00000315130_CLU_103_N6H7F0S0G0
TRUE	FALSE	TRUE	FALSE	FALSE	FALSE	FALSE	ENSP00000344758_ECM2_378_N4H5F1S1G0
TRUE	TRUE	TRUE	FALSE	TRUE	FALSE	FALSE	ENSP00000403885_CD163_1027_N5H6F0S1G0
TRUE	FALSE	FALSE	FALSE	FALSE	TRUE	FALSE	ENSP00000490344_CTSD_263_N2H6F0S0G0
TRUE	FALSE	FALSE	FALSE	FALSE	FALSE	FALSE	ENSP00000266718_LUM_127_N8H8F0S1G0
TRUE	FALSE	FALSE	FALSE	FALSE	FALSE	FALSE	ENSP00000496870_LRP2_2224_N4H5F1S1G0
TRUE	FALSE	FALSE	FALSE	FALSE	FALSE	FALSE	ENSP00000362546_TTI1_826_N6H3F1S0G0
TRUE	FALSE	FALSE	FALSE	FALSE	FALSE	FALSE	ENSP00000227266_CTSC_276_N5H7F2S0G0
TRUE	FALSE	FALSE	FALSE	FALSE	FALSE	FALSE	ENSP00000266718_LUM_252_N8H10F3S0G0
TRUE	FALSE	FALSE	FALSE	FALSE	FALSE	FALSE	ENSP00000333298_LAMP1_84_N5H6F1S2G0
TRUE	FALSE	FALSE	FALSE	FALSE	FALSE	FALSE	ENSP00000327336_BGN_311_N6H5F1S1G0
TRUE	FALSE	FALSE	FALSE	FALSE	FALSE	FALSE	ENSP00000265131_TNC_1119_N4H5F1S2G0
TRUE	FALSE	FALSE	FALSE	FALSE	TRUE	FALSE	ENSP00000490344_CTSD_263_N2H5F0S0G0
TRUE	FALSE	FALSE	FALSE	FALSE	FALSE	FALSE	ENSP00000327336_BGN_270_N2H10F0S0G0
TRUE	FALSE	FALSE	FALSE	FALSE	FALSE	FALSE	ENSP00000295550_COL6A3_2558_N6H3F4S0G0
TRUE	FALSE	FALSE	FALSE	FALSE	FALSE	FALSE	ENSP00000333298_LAMP1_84_N4H5F4S2G0
TRUE	FALSE	FALSE	FALSE	FALSE	FALSE	FALSE	ENSP00000319464_CPN2_74_N4H5F2S1G0
TRUE	FALSE	FALSE	FALSE	FALSE	FALSE	FALSE	ENSP00000312326_AOC3_618_N6H6F1S2G0
TRUE	FALSE	FALSE	TRUE	FALSE	FALSE	FALSE	ENSP00000262644_BPNT2_259_N4H5F1S2G0
TRUE	FALSE	FALSE	FALSE	FALSE	FALSE	FALSE	ENSP00000364694_ASPN_282_N4H5F4S2G0
TRUE	FALSE	FALSE	FALSE	FALSE	FALSE	FALSE	ENSP00000332223_CRELD2_251_N2H6F0S0G0
TRUE	FALSE	FALSE	FALSE	FALSE	FALSE	FALSE	ENSP00000369071_POSTN_599_N5H5F2S0G0
TRUE	FALSE	FALSE	FALSE	FALSE	TRUE	FALSE	ENSP00000222271_COMP_121_N6H3F4S0G0
TRUE	TRUE	TRUE	TRUE	FALSE	TRUE	FALSE	ENSP00000369071_POSTN_599_N4H5F1S1G0
TRUE	FALSE	FALSE	FALSE	FALSE	FALSE	FALSE	ENSP00000305988_ALCAM_361_N4H5F1S2G0
TRUE	FALSE	FALSE	FALSE	FALSE	FALSE	FALSE	ENSP00000305988_ALCAM_480_N4H5F2S1G0
TRUE	FALSE	FALSE	FALSE	FALSE	FALSE	FALSE	ENSP00000266718_LUM_127_N7H8F2S2G0
TRUE	FALSE	FALSE	FALSE	FALSE	FALSE	FALSE	ENSP00000394936_ORM2_93_N6H7F2S2G0
TRUE	TRUE	TRUE	FALSE	FALSE	FALSE	FALSE	ENSP00000303242_ITGB2_666_N2H8F0S0G0
TRUE	FALSE	TRUE	TRUE	FALSE	FALSE	FALSE	ENSP00000265131_TNC_1392_N4H5F1S1G0
TRUE	FALSE	FALSE	FALSE	FALSE	FALSE	FALSE	ENSP00000360184_TM9SF3_174_N4H5F2S1G0
TRUE	FALSE	FALSE	FALSE	FALSE	FALSE	FALSE	ENSP00000346839_FN1_1007_N4H5F1S1G0
TRUE	FALSE	FALSE	FALSE	FALSE	FALSE	FALSE	ENSP00000205948_APOH_253_N5H7F3S1G0
TRUE	FALSE	TRUE	FALSE	FALSE	FALSE	FALSE	ENSP00000282588_ITGA1_1113_N2H8F0S0G0
TRUE	FALSE	FALSE	FALSE	FALSE	FALSE	FALSE	ENSP00000226218_VTN_86_N5H6F1S3G0
TRUE	FALSE	FALSE	FALSE	FALSE	FALSE	FALSE	ENSP00000266718_LUM_127_N8H10F3S0G0
TRUE	FALSE	FALSE	FALSE	FALSE	TRUE	FALSE	ENSP00000346839_FN1_528_N8H5F1S0G0
TRUE	FALSE	FALSE	FALSE	FALSE	FALSE	FALSE	ENSP00000498186_GLA_180_N4H5F1S2G0
FALSE	TRUE	TRUE	FALSE	TRUE	FALSE	FALSE	ENSP00000382767_SEL1L3_527_N2H9F0S0G0
FALSE	TRUE	FALSE	FALSE	FALSE	TRUE	FALSE	ENSP00000346839_FN1_430_N5H3F1S0G0
FALSE	TRUE	FALSE	FALSE	FALSE	FALSE	FALSE	ENSP00000258341_LAMC1_650_N2H8F0S0G0
FALSE	TRUE	FALSE	FALSE	FALSE	FALSE	FALSE	ENSP00000264832_ICAM1_267_N6H7F1S1G0
FALSE	TRUE	FALSE	FALSE	FALSE	FALSE	FALSE	ENSP00000410041_SKIDA1_712_N7H3F2S0G0
FALSE	TRUE	TRUE	FALSE	FALSE	FALSE	FALSE	ENSP00000303242_ITGB2_212_N2H8F0S0G0
FALSE	TRUE	FALSE	FALSE	FALSE	FALSE	FALSE	ENSP00000317232_FKBP10_70_N2H6F0S0G0
FALSE	TRUE	FALSE	FALSE	FALSE	FALSE	FALSE	ENSP00000403885_CD163_123_N7H3F5S0G0
FALSE	TRUE	FALSE	FALSE	FALSE	FALSE	FALSE	ENSP00000501699_CSF1R_353_N5H6F1S1G0
FALSE	TRUE	TRUE	TRUE	TRUE	TRUE	FALSE	ENSP00000346839_FN1_528_N3H4F2S2G0
FALSE	TRUE	FALSE	FALSE	FALSE	FALSE	FALSE	ENSP00000501699_CSF1R_353_N6H7F1S1G0
FALSE	TRUE	TRUE	TRUE	TRUE	TRUE	FALSE	ENSP00000223127_PLOD3_548_N2H8F0S0G0
FALSE	TRUE	FALSE	FALSE	FALSE	FALSE	FALSE	ENSP00000230538_LAMA4_578_N6H3F4S0G0
FALSE	TRUE	FALSE	FALSE	FALSE	FALSE	FALSE	ENSP00000282903_PLOD2_543_N4H6F1S0G0
FALSE	TRUE	FALSE	FALSE	FALSE	FALSE	FALSE	ENSP00000261405_VWF_2585_N2H9F0S0G0
FALSE	TRUE	FALSE	FALSE	FALSE	FALSE	FALSE	ENSP00000348170_HP_184_N7H3F4S0G0
FALSE	TRUE	FALSE	FALSE	FALSE	FALSE	FALSE	ENSP00000258341_LAMC1_1395_N5H6F0S2G0
FALSE	TRUE	FALSE	FALSE	FALSE	TRUE	FALSE	ENSP00000346839_FN1_1236_N3H4F0S0G0
FALSE	TRUE	FALSE	FALSE	FALSE	FALSE	FALSE	ENSP00000262418_SLC4A1_642_N4H5F0S2G0
FALSE	TRUE	FALSE	FALSE	FALSE	TRUE	FALSE	ENSP00000482784_THBS2_1069_N5H5F0S0G0
FALSE	TRUE	FALSE	FALSE	FALSE	FALSE	FALSE	ENSP00000260356_THBS1_248_N4H6F2S0G0
FALSE	TRUE	FALSE	FALSE	FALSE	FALSE	FALSE	ENSP00000258526_PLXNC1_920_N2H8F0S0G0
FALSE	TRUE	FALSE	FALSE	FALSE	FALSE	FALSE	ENSP00000243077_LRP1_1511_N3H4F2S2G0
FALSE	TRUE	TRUE	TRUE	TRUE	TRUE	FALSE	ENSP00000350894_SERPINH1_120_N2H4F0S0G0
FALSE	TRUE	FALSE	FALSE	FALSE	TRUE	FALSE	ENSP00000317232_FKBP10_407_N4H5F1S0G0
FALSE	TRUE	TRUE	FALSE	FALSE	FALSE	FALSE	ENSP00000248598_FGL2_336_N5H6F1S1G0
FALSE	TRUE	FALSE	FALSE	FALSE	FALSE	FALSE	ENSP00000342502_PYCR2_51_N2H8F0S0G0
FALSE	TRUE	FALSE	FALSE	FALSE	FALSE	FALSE	ENSP00000376865_PDGFD_276_N2H8F0S0G0
FALSE	TRUE	FALSE	FALSE	FALSE	FALSE	FALSE	ENSP00000296795_TLR3_196_N2H9F0S0G0
FALSE	TRUE	FALSE	FALSE	FALSE	FALSE	FALSE	ENSP00000317232_FKBP10_70_N4H6F1S0G0
FALSE	TRUE	FALSE	FALSE	FALSE	TRUE	FALSE	ENSP00000482784_THBS2_1069_N4H5F0S0G0
FALSE	TRUE	FALSE	FALSE	FALSE	FALSE	FALSE	ENSP00000264613_CP_762_N2H8F0S0G0
FALSE	TRUE	TRUE	FALSE	FALSE	TRUE	FALSE	ENSP00000346839_FN1_1007_N2H9F0S0G0
FALSE	TRUE	FALSE	FALSE	FALSE	FALSE	FALSE	ENSP00000262418_SLC4A1_642_N4H5F0S1G0
FALSE	TRUE	FALSE	FALSE	FALSE	TRUE	FALSE	ENSP00000248598_FGL2_263_N2H7F0S0G0
FALSE	TRUE	FALSE	FALSE	FALSE	FALSE	FALSE	ENSP00000479395_CDH13_598_N3H6F1S1G0
FALSE	TRUE	FALSE	FALSE	FALSE	FALSE	FALSE	ENSP00000242209_FKBP9_286_N7H3F0S0G0
FALSE	TRUE	FALSE	FALSE	FALSE	FALSE	FALSE	ENSP00000261405_VWF_211_N4H6F0S2G0
FALSE	TRUE	FALSE	FALSE	FALSE	FALSE	FALSE	ENSP00000258733_GPNMB_275_N6H7F0S1G0
FALSE	TRUE	FALSE	FALSE	FALSE	FALSE	FALSE	ENSP00000264790_MMRN1_840_N2H5F0S0G0
FALSE	TRUE	TRUE	FALSE	FALSE	FALSE	FALSE	ENSP00000411355_PTPRC_531_N5H6F1S2G0
FALSE	TRUE	TRUE	TRUE	FALSE	TRUE	FALSE	ENSP00000369071_POSTN_599_N3H4F1S0G0
FALSE	TRUE	FALSE	FALSE	FALSE	FALSE	FALSE	ENSP00000343924_PRELP_327_N5H5F1S2G0
FALSE	TRUE	FALSE	FALSE	FALSE	FALSE	FALSE	ENSP00000258733_GPNMB_275_N3H4F0S1G0
FALSE	TRUE	FALSE	FALSE	FALSE	FALSE	FALSE	ENSP00000361097_MMRN2_439_N5H6F2S0G0
FALSE	TRUE	TRUE	FALSE	FALSE	FALSE	FALSE	ENSP00000258733_GPNMB_249_N6H7F1S2G0
FALSE	TRUE	FALSE	FALSE	FALSE	FALSE	FALSE	ENSP00000345973_EGFR_352_N2H6F0S0G0
FALSE	TRUE	FALSE	FALSE	FALSE	FALSE	FALSE	ENSP00000261405_VWF_666_N4H5F3S1G0
FALSE	TRUE	FALSE	FALSE	FALSE	FALSE	FALSE	ENSP00000345973_EGFR_352_N2H8F0S0G0
FALSE	TRUE	FALSE	FALSE	FALSE	FALSE	FALSE	ENSP00000385834_TF_432_N7H5F0S0G0
FALSE	TRUE	FALSE	FALSE	FALSE	FALSE	FALSE	ENSP00000512341_ENSG00000289697_1029_N4H5F5S0G0
FALSE	TRUE	FALSE	FALSE	FALSE	FALSE	FALSE	ENSP00000248598_FGL2_336_N5H6F1S2G0
FALSE	TRUE	FALSE	FALSE	FALSE	TRUE	FALSE	ENSP00000299610_MFAP4_137_N5H5F1S0G0
FALSE	TRUE	FALSE	FALSE	FALSE	FALSE	FALSE	ENSP00000250092_CD68_199_N5H7F0S1G0
FALSE	TRUE	FALSE	FALSE	FALSE	FALSE	FALSE	ENSP00000299610_MFAP4_137_N5H5F1S1G0
FALSE	TRUE	FALSE	FALSE	FALSE	FALSE	FALSE	ENSP00000261405_VWF_1515_N2H9F0S0G0
FALSE	TRUE	FALSE	FALSE	FALSE	FALSE	FALSE	ENSP00000296795_TLR3_52_N7H10F1S1G0
FALSE	TRUE	TRUE	FALSE	FALSE	TRUE	FALSE	ENSP00000317232_FKBP10_182_N2H8F0S0G0
FALSE	TRUE	FALSE	FALSE	FALSE	FALSE	FALSE	ENSP00000261405_VWF_156_N5H6F1S3G0
FALSE	TRUE	FALSE	FALSE	FALSE	TRUE	FALSE	ENSP00000378786_HLA-DRA_143_N2H8F0S0G0
FALSE	TRUE	FALSE	FALSE	FALSE	FALSE	FALSE	ENSP00000283206_TMEM87B_68_N3H6F0S1G0
FALSE	TRUE	FALSE	FALSE	FALSE	FALSE	FALSE	ENSP00000403885_CD163_105_N5H6F1S1G0
FALSE	TRUE	FALSE	FALSE	FALSE	FALSE	FALSE	ENSP00000385834_TF_432_N3H6F0S1G0
FALSE	TRUE	FALSE	FALSE	FALSE	FALSE	FALSE	ENSP00000260649_SLC3A1_332_N2H10F0S0G0
FALSE	TRUE	FALSE	FALSE	FALSE	FALSE	FALSE	ENSP00000261405_VWF_2546_N2H8F0S0G0
FALSE	TRUE	FALSE	FALSE	FALSE	FALSE	FALSE	ENSP00000222399_LAMB1_1279_N5H6F1S1G0
FALSE	TRUE	FALSE	FALSE	FALSE	FALSE	FALSE	ENSP00000261405_VWF_666_N2H9F0S0G0
FALSE	TRUE	FALSE	FALSE	FALSE	FALSE	FALSE	ENSP00000264832_ICAM1_267_N7H7F1S1G0
FALSE	TRUE	FALSE	FALSE	FALSE	FALSE	FALSE	ENSP00000403885_CD163_1027_N6H7F0S1G0
FALSE	TRUE	FALSE	FALSE	FALSE	FALSE	FALSE	ENSP00000279477_SIRPB1_269_N3H6F0S0G0
FALSE	TRUE	FALSE	FALSE	FALSE	FALSE	FALSE	ENSP00000261405_VWF_2546_N2H9F0S0G0
FALSE	TRUE	TRUE	FALSE	FALSE	TRUE	FALSE	ENSP00000325527_FBN1_1067_N2H8F0S0G0
FALSE	TRUE	FALSE	FALSE	FALSE	FALSE	FALSE	ENSP00000054950_RCN1_53_N5H5F1S1G0
FALSE	TRUE	FALSE	FALSE	FALSE	FALSE	FALSE	ENSP00000261405_VWF_2290_N5H6F1S4G0
FALSE	TRUE	FALSE	FALSE	FALSE	FALSE	FALSE	ENSP00000261405_VWF_211_N2H6F0S0G0
FALSE	TRUE	FALSE	FALSE	FALSE	FALSE	FALSE	ENSP00000393566_HLA-DPA1_109_N4H7F1S0G0
FALSE	TRUE	FALSE	FALSE	FALSE	FALSE	FALSE	ENSP00000350265_ENPP3_236_N2H9F0S0G0
FALSE	TRUE	TRUE	FALSE	FALSE	FALSE	FALSE	ENSP00000261405_VWF_2290_N2H9F0S0G0
FALSE	TRUE	FALSE	FALSE	FALSE	TRUE	FALSE	ENSP00000282903_PLOD2_543_N2H6F0S0G0
FALSE	TRUE	FALSE	FALSE	FALSE	FALSE	FALSE	ENSP00000361097_MMRN2_439_N5H6F1S2G0
FALSE	TRUE	FALSE	FALSE	FALSE	FALSE	FALSE	ENSP00000265071_CDH6_437_N5H5F1S2G0
FALSE	TRUE	FALSE	FALSE	FALSE	FALSE	FALSE	ENSP00000411406_TNC_1093_N5H5F1S0G0
FALSE	TRUE	FALSE	TRUE	FALSE	FALSE	FALSE	ENSP00000369071_POSTN_599_N3H6F0S1G0
FALSE	TRUE	FALSE	FALSE	FALSE	FALSE	FALSE	ENSP00000261405_VWF_2357_N5H6F1S3G0
FALSE	TRUE	FALSE	FALSE	FALSE	FALSE	FALSE	ENSP00000360885_COL5A1_1672_N2H5F0S0G0
FALSE	TRUE	FALSE	FALSE	FALSE	FALSE	FALSE	ENSP00000279477_SIRPB1_269_N2H7F0S0G0
FALSE	TRUE	TRUE	FALSE	TRUE	FALSE	FALSE	ENSP00000257857_CD63_150_N5H6F1S1G0
FALSE	TRUE	FALSE	FALSE	FALSE	TRUE	FALSE	ENSP00000282903_PLOD2_543_N2H9F0S0G0
FALSE	TRUE	FALSE	FALSE	FALSE	FALSE	FALSE	ENSP00000261405_VWF_1515_N2H6F0S0G0
FALSE	TRUE	FALSE	FALSE	FALSE	FALSE	FALSE	ENSP00000264832_ICAM1_267_N6H7F3S1G0
FALSE	TRUE	FALSE	FALSE	FALSE	FALSE	FALSE	ENSP00000261405_VWF_666_N4H5F1S2G0
FALSE	TRUE	FALSE	FALSE	FALSE	FALSE	FALSE	ENSP00000486858_ANGPT2_240_N4H5F1S2G0
FALSE	TRUE	FALSE	FALSE	FALSE	FALSE	FALSE	ENSP00000230538_LAMA4_315_N4H5F2S1G0
FALSE	TRUE	FALSE	FALSE	FALSE	FALSE	FALSE	ENSP00000348170_HP_184_N7H5F3S2G0
FALSE	TRUE	FALSE	FALSE	FALSE	FALSE	FALSE	ENSP00000339398_HLA-DQA1_104_N2H8F0S0G0
FALSE	TRUE	FALSE	FALSE	FALSE	TRUE	FALSE	ENSP00000369071_POSTN_599_N5H5F1S0G0
FALSE	TRUE	TRUE	FALSE	FALSE	TRUE	FALSE	ENSP00000508249_ITGA6_927_N2H6F0S0G0
FALSE	TRUE	FALSE	FALSE	FALSE	FALSE	FALSE	ENSP00000348170_HP_184_N5H4F0S2G0
FALSE	TRUE	FALSE	FALSE	FALSE	FALSE	FALSE	ENSP00000479395_CDH13_500_N6H4F1S2G0
FALSE	TRUE	FALSE	FALSE	FALSE	TRUE	FALSE	ENSP00000317232_FKBP10_294_N2H8F0S0G0
FALSE	TRUE	FALSE	TRUE	TRUE	FALSE	FALSE	ENSP00000317232_FKBP10_70_N2H8F0S0G0
FALSE	TRUE	FALSE	FALSE	FALSE	FALSE	FALSE	ENSP00000000412_M6PR_83_N4H7F0S1G0
FALSE	TRUE	TRUE	FALSE	FALSE	FALSE	FALSE	ENSP00000258733_GPNMB_249_N5H6F1S1G0
FALSE	TRUE	FALSE	FALSE	FALSE	FALSE	FALSE	ENSP00000258733_GPNMB_275_N4H5F3S2G0
FALSE	TRUE	FALSE	FALSE	FALSE	FALSE	FALSE	ENSP00000230538_LAMA4_578_N6H3F3S0G0
FALSE	TRUE	FALSE	FALSE	FALSE	TRUE	FALSE	ENSP00000482784_THBS2_1069_N5H4F0S0G0
FALSE	TRUE	FALSE	FALSE	FALSE	FALSE	FALSE	ENSP00000293379_ITGA5_675_N2H8F0S0G0
FALSE	TRUE	FALSE	FALSE	FALSE	FALSE	FALSE	ENSP00000346839_FN1_1007_N5H6F3S1G0
FALSE	TRUE	FALSE	FALSE	FALSE	FALSE	FALSE	ENSP00000339398_HLA-DQA1_104_N2H9F0S0G0
FALSE	TRUE	FALSE	FALSE	FALSE	FALSE	FALSE	ENSP00000303830_INSR_920_N2H7F0S0G0
FALSE	TRUE	FALSE	FALSE	FALSE	FALSE	FALSE	ENSP00000363603_FUCA1_268_N8H5F1S0G0
FALSE	TRUE	FALSE	FALSE	FALSE	FALSE	FALSE	ENSP00000345973_EGFR_352_N2H7F0S0G0
FALSE	TRUE	FALSE	FALSE	FALSE	FALSE	FALSE	ENSP00000317232_FKBP10_70_N2H9F0S0G0
FALSE	TRUE	FALSE	FALSE	FALSE	TRUE	FALSE	ENSP00000369071_POSTN_599_N3H4F0S0G0
FALSE	TRUE	FALSE	FALSE	FALSE	FALSE	FALSE	ENSP00000385834_TF_630_N3H6F0S1G0
FALSE	TRUE	FALSE	FALSE	FALSE	TRUE	FALSE	ENSP00000346839_FN1_528_N2H5F0S0G0
FALSE	TRUE	FALSE	FALSE	FALSE	FALSE	FALSE	ENSP00000223127_PLOD3_548_N4H3F0S0G0
FALSE	TRUE	FALSE	FALSE	FALSE	FALSE	FALSE	ENSP00000264613_CP_138_N2H6F0S0G0
FALSE	TRUE	FALSE	FALSE	FALSE	FALSE	FALSE	ENSP00000261405_VWF_2223_N6H3F4S0G0
FALSE	TRUE	FALSE	FALSE	TRUE	TRUE	FALSE	ENSP00000379042_ERO1A_280_N2H6F0S0G0
FALSE	TRUE	FALSE	FALSE	FALSE	TRUE	FALSE	ENSP00000223127_PLOD3_548_N2H7F0S0G0
FALSE	TRUE	TRUE	TRUE	FALSE	FALSE	FALSE	ENSP00000403885_CD163_1027_N5H6F0S2G0
FALSE	TRUE	FALSE	FALSE	FALSE	FALSE	FALSE	ENSP00000363868_ABCA1_400_N2H7F0S0G0
FALSE	TRUE	FALSE	FALSE	FALSE	FALSE	FALSE	ENSP00000378786_HLA-DRA_143_N2H10F0S0G0
FALSE	TRUE	FALSE	FALSE	FALSE	FALSE	FALSE	ENSP00000426455_RNASET2_106_N2H8F0S0G0
FALSE	TRUE	FALSE	FALSE	FALSE	TRUE	FALSE	ENSP00000349437_IGF2R_581_N2H8F0S0G0
FALSE	TRUE	FALSE	FALSE	FALSE	FALSE	FALSE	ENSP00000274341_HAPLN1_56_N5H6F1S2G0
FALSE	TRUE	FALSE	FALSE	FALSE	FALSE	FALSE	ENSP00000303830_INSR_445_N5H6F1S2G0
FALSE	TRUE	FALSE	FALSE	FALSE	FALSE	FALSE	ENSP00000373783_LOXL2_644_N6H3F4S0G0
FALSE	TRUE	FALSE	FALSE	FALSE	FALSE	FALSE	ENSP00000317232_FKBP10_407_N2H9F0S0G0
FALSE	TRUE	FALSE	TRUE	FALSE	FALSE	FALSE	ENSP00000504756_LAMB1_1279_N6H7F1S2G0
FALSE	TRUE	TRUE	TRUE	TRUE	TRUE	FALSE	ENSP00000196061_PLOD1_538_N2H8F0S0G0
FALSE	TRUE	FALSE	FALSE	FALSE	FALSE	FALSE	ENSP00000262506_CSNK2A2_118_N4H5F0S2G0
FALSE	TRUE	FALSE	FALSE	FALSE	FALSE	FALSE	ENSP00000230538_LAMA4_1366_N2H7F0S0G0
FALSE	TRUE	FALSE	FALSE	FALSE	FALSE	FALSE	ENSP00000250092_CD68_279_N4H7F1S0G0
FALSE	TRUE	FALSE	FALSE	FALSE	FALSE	FALSE	ENSP00000258733_GPNMB_249_N4H5F3S1G0
FALSE	TRUE	FALSE	TRUE	TRUE	TRUE	FALSE	ENSP00000379042_ERO1A_280_N2H9F0S0G0
FALSE	TRUE	FALSE	FALSE	FALSE	FALSE	FALSE	ENSP00000243077_LRP1_4364_N2H8F0S0G0
FALSE	TRUE	FALSE	FALSE	FALSE	FALSE	FALSE	ENSP00000307513_MRC2_69_N5H6F1S1G0
FALSE	TRUE	FALSE	FALSE	FALSE	FALSE	FALSE	ENSP00000346839_FN1_528_N6H4F1S0G0
FALSE	TRUE	FALSE	FALSE	FALSE	FALSE	FALSE	ENSP00000274341_HAPLN1_56_N4H5F1S1G0
FALSE	TRUE	FALSE	FALSE	FALSE	FALSE	FALSE	ENSP00000230538_LAMA4_315_N5H4F1S0G0
FALSE	TRUE	FALSE	FALSE	FALSE	FALSE	FALSE	ENSP00000317232_FKBP10_70_N2H7F0S0G0
FALSE	TRUE	FALSE	FALSE	FALSE	FALSE	FALSE	ENSP00000261405_VWF_211_N2H9F0S0G0
FALSE	TRUE	FALSE	FALSE	FALSE	FALSE	FALSE	ENSP00000054950_RCN1_53_N4H5F2S1G0
FALSE	TRUE	FALSE	TRUE	FALSE	TRUE	TRUE	ENSP00000240617_PLBD1_71_N2H8F0S0G0
FALSE	TRUE	FALSE	FALSE	FALSE	TRUE	FALSE	ENSP00000317232_FKBP10_182_N2H7F0S0G0
FALSE	TRUE	FALSE	FALSE	FALSE	FALSE	FALSE	ENSP00000264832_ICAM1_267_N7H7F2S1G0
FALSE	TRUE	TRUE	TRUE	FALSE	FALSE	FALSE	ENSP00000000412_M6PR_83_N6H3F4S0G0
FALSE	TRUE	FALSE	FALSE	FALSE	FALSE	FALSE	ENSP00000274341_HAPLN1_56_N4H5F1S2G0
FALSE	TRUE	FALSE	FALSE	FALSE	FALSE	FALSE	ENSP00000477772_IGFBP3_199_N2H8F0S0G0
FALSE	TRUE	FALSE	FALSE	FALSE	FALSE	FALSE	ENSP00000261405_VWF_2585_N4H5F1S2G0
FALSE	TRUE	FALSE	FALSE	FALSE	FALSE	FALSE	ENSP00000222399_LAMB1_1279_N4H5F4S1G0
FALSE	TRUE	FALSE	FALSE	FALSE	FALSE	FALSE	ENSP00000264832_ICAM1_406_N4H5F0S1G0
FALSE	TRUE	FALSE	FALSE	FALSE	FALSE	FALSE	ENSP00000385834_TF_630_N3H6F0S0G0
FALSE	TRUE	FALSE	FALSE	FALSE	FALSE	FALSE	ENSP00000242209_FKBP9_286_N6H3F1S0G0
FALSE	TRUE	FALSE	FALSE	FALSE	FALSE	FALSE	ENSP00000363868_ABCA1_1637_N2H9F0S0G0
FALSE	TRUE	FALSE	FALSE	FALSE	FALSE	FALSE	ENSP00000385834_TF_432_N4H5F4S0G0
FALSE	TRUE	FALSE	FALSE	FALSE	FALSE	FALSE	ENSP00000346839_FN1_1007_N2H3F1S0G0
FALSE	TRUE	FALSE	FALSE	FALSE	FALSE	FALSE	ENSP00000265132_AMBP_250_N4H6F0S1G0
FALSE	TRUE	FALSE	FALSE	FALSE	FALSE	FALSE	ENSP00000350265_ENPP3_533_N2H9F0S0G0
FALSE	TRUE	FALSE	FALSE	FALSE	FALSE	TRUE	ENSP00000378786_HLA-DRA_143_N2H6F0S0G0
FALSE	TRUE	FALSE	FALSE	FALSE	FALSE	FALSE	ENSP00000457421_PECAM1_453_N5H6F1S1G0
FALSE	TRUE	FALSE	FALSE	FALSE	FALSE	FALSE	ENSP00000223127_PLOD3_548_N5H3F1S0G0
FALSE	TRUE	FALSE	FALSE	FALSE	FALSE	FALSE	ENSP00000222399_LAMB1_1041_N4H5F1S1G0
FALSE	TRUE	FALSE	FALSE	FALSE	FALSE	FALSE	ENSP00000258341_LAMC1_1223_N4H5F2S3G0
FALSE	TRUE	FALSE	FALSE	FALSE	FALSE	FALSE	ENSP00000403885_CD163_445_N5H6F1S1G0
FALSE	TRUE	FALSE	FALSE	FALSE	FALSE	FALSE	ENSP00000261405_VWF_2585_N4H7F0S0G0
FALSE	TRUE	FALSE	FALSE	FALSE	FALSE	FALSE	ENSP00000346839_FN1_1236_N3H3F0S0G0
FALSE	TRUE	FALSE	FALSE	FALSE	TRUE	FALSE	ENSP00000346839_FN1_1236_N6H3F1S0G0
FALSE	TRUE	FALSE	FALSE	FALSE	FALSE	FALSE	ENSP00000250092_CD68_279_N2H10F0S0G0
FALSE	TRUE	FALSE	FALSE	FALSE	FALSE	FALSE	ENSP00000453581_ACAN_333_N7H3F2S0G0
FALSE	TRUE	FALSE	FALSE	FALSE	FALSE	FALSE	ENSP00000261405_VWF_211_N4H5F3S1G0
FALSE	TRUE	FALSE	FALSE	FALSE	FALSE	FALSE	ENSP00000221466_FCGRT_125_N5H6F1S2G0
FALSE	TRUE	FALSE	FALSE	FALSE	FALSE	FALSE	ENSP00000264613_CP_762_N2H9F0S0G0
FALSE	TRUE	TRUE	FALSE	FALSE	FALSE	FALSE	ENSP00000403885_CD163_105_N2H8F0S0G0
FALSE	TRUE	FALSE	FALSE	FALSE	FALSE	FALSE	ENSP00000233242_APOB_983_N6H6F1S0G0
FALSE	TRUE	FALSE	FALSE	FALSE	FALSE	FALSE	ENSP00000258341_LAMC1_650_N2H7F0S0G0
FALSE	TRUE	FALSE	FALSE	FALSE	TRUE	FALSE	ENSP00000282903_PLOD2_63_N2H8F0S0G0
FALSE	TRUE	FALSE	FALSE	FALSE	FALSE	FALSE	ENSP00000221930_TGFB1_176_N2H6F0S0G0
FALSE	TRUE	FALSE	FALSE	FALSE	FALSE	FALSE	ENSP00000361359_CD40_180_N2H9F0S0G0
FALSE	TRUE	FALSE	FALSE	FALSE	FALSE	FALSE	ENSP00000258733_GPNMB_275_N4H6F4S1G0
FALSE	TRUE	FALSE	FALSE	FALSE	FALSE	FALSE	ENSP00000230538_LAMA4_578_N6H3F2S0G0
FALSE	TRUE	FALSE	FALSE	FALSE	FALSE	FALSE	ENSP00000346839_FN1_528_N5H4F1S0G0
FALSE	TRUE	FALSE	FALSE	FALSE	FALSE	FALSE	ENSP00000266718_LUM_127_N5H4F3S0G0
FALSE	TRUE	FALSE	FALSE	FALSE	FALSE	FALSE	ENSP00000483783_AOAH_207_N2H6F0S0G0
FALSE	TRUE	FALSE	FALSE	FALSE	FALSE	FALSE	ENSP00000252804_PXDN_731_N2H7F0S0G0
FALSE	TRUE	FALSE	FALSE	FALSE	FALSE	FALSE	ENSP00000360885_COL5A1_1672_N2H6F0S0G0
FALSE	TRUE	FALSE	FALSE	FALSE	TRUE	FALSE	ENSP00000378786_HLA-DRA_143_N2H9F0S0G0
FALSE	TRUE	FALSE	FALSE	FALSE	FALSE	FALSE	ENSP00000265162_ENPEP_324_N5H6F1S2G0
FALSE	TRUE	FALSE	FALSE	FALSE	FALSE	FALSE	ENSP00000268296_ITGAX_939_N2H9F0S0G0
FALSE	TRUE	TRUE	FALSE	FALSE	FALSE	FALSE	ENSP00000403885_CD163_105_N2H9F0S0G0
FALSE	TRUE	FALSE	FALSE	FALSE	TRUE	FALSE	ENSP00000297268_COL1A2_1267_N2H8F0S0G0
FALSE	TRUE	FALSE	FALSE	FALSE	TRUE	FALSE	ENSP00000379042_ERO1A_280_N2H7F0S0G0
FALSE	TRUE	FALSE	FALSE	FALSE	FALSE	FALSE	ENSP00000264613_CP_358_N2H8F0S0G0
FALSE	TRUE	FALSE	FALSE	FALSE	FALSE	FALSE	ENSP00000426455_RNASET2_212_N2H9F0S0G0
FALSE	TRUE	FALSE	FALSE	FALSE	FALSE	FALSE	ENSP00000480150_HYOU1_596_N4H3F1S0G0
FALSE	TRUE	FALSE	FALSE	TRUE	FALSE	FALSE	ENSP00000278937_MPZL2_118_N2H7F0S0G0
FALSE	TRUE	FALSE	FALSE	FALSE	TRUE	FALSE	ENSP00000512972_ITGAV_907_N2H8F0S0G0
FALSE	TRUE	FALSE	TRUE	FALSE	TRUE	TRUE	ENSP00000282903_PLOD2_717_N2H8F0S0G0
FALSE	TRUE	FALSE	FALSE	FALSE	FALSE	FALSE	ENSP00000300527_COL6A2_140_N6H3F0S0G0
FALSE	TRUE	FALSE	FALSE	FALSE	FALSE	FALSE	ENSP00000264613_CP_397_N2H6F0S0G0
FALSE	TRUE	FALSE	FALSE	FALSE	FALSE	FALSE	ENSP00000361097_MMRN2_261_N3H4F2S2G0
FALSE	TRUE	FALSE	FALSE	FALSE	FALSE	FALSE	ENSP00000264896_SCARB2_105_N6H7F1S1G0
FALSE	TRUE	FALSE	FALSE	FALSE	TRUE	FALSE	ENSP00000343471_IKBIP_144_N2H6F0S0G0
FALSE	TRUE	FALSE	FALSE	FALSE	FALSE	FALSE	ENSP00000493985_KNG1_205_N5H5F4S2G0
FALSE	TRUE	FALSE	FALSE	FALSE	FALSE	FALSE	ENSP00000504756_LAMB1_1279_N5H6F1S2G0
FALSE	TRUE	FALSE	FALSE	FALSE	FALSE	FALSE	ENSP00000453581_ACAN_126_N2H6F0S0G0
FALSE	TRUE	FALSE	FALSE	FALSE	FALSE	FALSE	ENSP00000261405_VWF_211_N2H7F0S0G0
FALSE	TRUE	FALSE	FALSE	FALSE	FALSE	FALSE	ENSP00000296795_TLR3_52_N7H9F1S1G0
FALSE	TRUE	FALSE	FALSE	FALSE	FALSE	FALSE	ENSP00000259253_UGGT1_269_N3H6F0S0G0
FALSE	TRUE	FALSE	FALSE	FALSE	FALSE	FALSE	ENSP00000299610_MFAP4_137_N6H6F1S0G0
FALSE	TRUE	FALSE	FALSE	FALSE	TRUE	TRUE	ENSP00000385704_SULF1_197_N2H9F0S0G0
FALSE	TRUE	FALSE	TRUE	TRUE	FALSE	FALSE	ENSP00000382767_SEL1L3_527_N2H8F0S0G0
FALSE	TRUE	FALSE	FALSE	FALSE	FALSE	FALSE	ENSP00000282903_PLOD2_209_N2H9F0S0G0
FALSE	TRUE	FALSE	FALSE	FALSE	FALSE	FALSE	ENSP00000393566_HLA-DPA1_109_N10H7F1S0G0
FALSE	TRUE	FALSE	FALSE	FALSE	FALSE	FALSE	ENSP00000457421_PECAM1_453_N5H6F2S2G0
FALSE	TRUE	FALSE	FALSE	FALSE	FALSE	FALSE	ENSP00000385834_TF_630_N7H6F1S2G0
FALSE	TRUE	FALSE	FALSE	FALSE	FALSE	FALSE	ENSP00000327336_BGN_311_N5H4F0S0G0
FALSE	TRUE	FALSE	FALSE	FALSE	FALSE	FALSE	ENSP00000262418_SLC4A1_642_N5H5F0S1G0
FALSE	TRUE	FALSE	FALSE	FALSE	FALSE	FALSE	ENSP00000245907_C3_85_N4H7F1S0G0
FALSE	TRUE	FALSE	FALSE	FALSE	FALSE	FALSE	ENSP00000312946_STAB1_1727_N2H9F0S0G0
FALSE	TRUE	FALSE	FALSE	FALSE	FALSE	FALSE	ENSP00000317232_FKBP10_407_N4H6F1S0G0
FALSE	TRUE	FALSE	FALSE	FALSE	FALSE	FALSE	ENSP00000264832_ICAM1_267_N6H6F1S1G0
FALSE	TRUE	FALSE	FALSE	FALSE	FALSE	FALSE	ENSP00000504756_LAMB1_1279_N6H7F2S1G0
FALSE	TRUE	FALSE	FALSE	FALSE	TRUE	FALSE	ENSP00000282903_PLOD2_543_N2H8F0S0G0
FALSE	TRUE	FALSE	TRUE	TRUE	FALSE	FALSE	ENSP00000282397_FLT1_196_N4H5F1S1G0
FALSE	TRUE	FALSE	FALSE	FALSE	FALSE	FALSE	ENSP00000457421_PECAM1_151_N2H9F0S0G0
FALSE	TRUE	FALSE	FALSE	FALSE	TRUE	FALSE	ENSP00000378786_HLA-DRA_143_N2H7F0S0G0
FALSE	TRUE	FALSE	FALSE	FALSE	FALSE	FALSE	ENSP00000264613_CP_138_N2H8F0S0G0
FALSE	TRUE	FALSE	FALSE	FALSE	FALSE	FALSE	ENSP00000261405_VWF_2546_N4H5F3S1G0
FALSE	TRUE	FALSE	FALSE	FALSE	FALSE	FALSE	ENSP00000336607_P2RX4_184_N2H8F0S0G0
FALSE	TRUE	FALSE	FALSE	FALSE	FALSE	FALSE	ENSP00000248598_FGL2_336_N6H3F4S0G0
FALSE	TRUE	FALSE	FALSE	FALSE	FALSE	FALSE	ENSP00000223127_PLOD3_548_N2H4F0S0G0
FALSE	TRUE	FALSE	FALSE	FALSE	FALSE	FALSE	ENSP00000196061_PLOD1_538_N2H10F0S0G0
FALSE	TRUE	FALSE	FALSE	FALSE	FALSE	FALSE	ENSP00000457421_PECAM1_453_N5H6F1S3G0
FALSE	TRUE	FALSE	FALSE	FALSE	TRUE	FALSE	ENSP00000508249_ITGA6_284_N2H7F0S0G0
FALSE	TRUE	FALSE	FALSE	FALSE	FALSE	FALSE	ENSP00000295633_FSTL1_175_N6H9F1S2G0
FALSE	TRUE	FALSE	FALSE	FALSE	FALSE	FALSE	ENSP00000258526_PLXNC1_920_N2H7F0S0G0
FALSE	TRUE	TRUE	FALSE	FALSE	FALSE	FALSE	ENSP00000000412_M6PR_83_N4H7F2S0G0
FALSE	TRUE	FALSE	FALSE	FALSE	FALSE	FALSE	ENSP00000466651_PRKACA_4_N4H6F1S1G0
FALSE	TRUE	TRUE	FALSE	FALSE	FALSE	FALSE	ENSP00000258341_LAMC1_650_N2H9F0S0G0
FALSE	TRUE	FALSE	TRUE	FALSE	FALSE	FALSE	ENSP00000426455_RNASET2_212_N2H8F0S0G0
FALSE	TRUE	FALSE	FALSE	FALSE	FALSE	FALSE	ENSP00000504756_LAMB1_1279_N4H5F4S2G0
FALSE	TRUE	FALSE	FALSE	FALSE	FALSE	FALSE	ENSP00000343471_IKBIP_144_N2H7F0S0G0
FALSE	TRUE	FALSE	TRUE	FALSE	FALSE	FALSE	ENSP00000369071_POSTN_599_N4H6F2S0G0
FALSE	TRUE	FALSE	FALSE	FALSE	FALSE	FALSE	ENSP00000493985_KNG1_205_N7H7F2S1G0
FALSE	TRUE	FALSE	FALSE	FALSE	FALSE	FALSE	ENSP00000504756_LAMB1_1279_N5H6F1S1G0
FALSE	TRUE	FALSE	FALSE	FALSE	FALSE	FALSE	ENSP00000256999_FOLH1_638_N2H9F0S0G0
FALSE	TRUE	FALSE	FALSE	FALSE	FALSE	FALSE	ENSP00000303830_INSR_445_N5H6F1S1G0
FALSE	TRUE	FALSE	FALSE	FALSE	FALSE	FALSE	ENSP00000378394_PSAP_80_N6H7F1S1G0
FALSE	TRUE	FALSE	FALSE	FALSE	FALSE	FALSE	ENSP00000258733_GPNMB_249_N6H7F1S1G0
FALSE	TRUE	FALSE	FALSE	FALSE	FALSE	FALSE	ENSP00000385834_TF_432_N4H6F3S0G0
FALSE	TRUE	FALSE	FALSE	FALSE	FALSE	FALSE	ENSP00000296795_TLR3_196_N3H4F1S1G0
FALSE	TRUE	FALSE	FALSE	FALSE	FALSE	FALSE	ENSP00000411355_PTPRC_421_N7H4F3S1G0
FALSE	TRUE	FALSE	FALSE	FALSE	FALSE	FALSE	ENSP00000300692_CD3D_74_N2H8F0S0G0
FALSE	TRUE	FALSE	FALSE	FALSE	TRUE	FALSE	ENSP00000369071_POSTN_599_N4H3F1S0G0
FALSE	TRUE	FALSE	FALSE	TRUE	FALSE	FALSE	ENSP00000264832_ICAM1_406_N5H6F1S1G0
FALSE	TRUE	FALSE	FALSE	FALSE	FALSE	FALSE	ENSP00000457421_PECAM1_151_N5H7F1S1G0
FALSE	TRUE	FALSE	FALSE	FALSE	FALSE	FALSE	ENSP00000261405_VWF_857_N6H3F3S0G0
FALSE	TRUE	FALSE	FALSE	FALSE	FALSE	FALSE	ENSP00000453581_ACAN_126_N2H5F0S0G0
FALSE	TRUE	FALSE	FALSE	FALSE	TRUE	FALSE	ENSP00000196061_PLOD1_538_N2H7F0S0G0
FALSE	TRUE	FALSE	FALSE	FALSE	FALSE	FALSE	ENSP00000339398_HLA-DQA1_104_N5H6F1S2G0
FALSE	TRUE	FALSE	FALSE	FALSE	FALSE	FALSE	ENSP00000000412_M6PR_83_N5H8F0S1G0
FALSE	TRUE	FALSE	FALSE	FALSE	FALSE	FALSE	ENSP00000264613_CP_762_N2H6F0S0G0
FALSE	TRUE	FALSE	FALSE	FALSE	FALSE	FALSE	ENSP00000248598_FGL2_263_N2H6F0S0G0
FALSE	TRUE	FALSE	FALSE	FALSE	FALSE	FALSE	ENSP00000303830_INSR_651_N4H5F1S1G0
FALSE	TRUE	TRUE	TRUE	TRUE	TRUE	FALSE	ENSP00000378353_P4HA1_113_N2H6F0S0G0
FALSE	TRUE	FALSE	FALSE	FALSE	FALSE	FALSE	ENSP00000504756_LAMB1_1041_N4H5F1S1G0
FALSE	TRUE	FALSE	FALSE	FALSE	FALSE	FALSE	ENSP00000385834_TF_630_N7H3F2S0G0
FALSE	TRUE	FALSE	FALSE	FALSE	FALSE	FALSE	ENSP00000385834_TF_630_N7H5F1S0G0
FALSE	TRUE	FALSE	FALSE	FALSE	FALSE	FALSE	ENSP00000243077_LRP1_3048_N4H5F4S2G0
FALSE	TRUE	FALSE	FALSE	FALSE	FALSE	FALSE	ENSP00000282903_PLOD2_543_N4H5F1S0G0
FALSE	TRUE	FALSE	FALSE	FALSE	FALSE	FALSE	ENSP00000282903_PLOD2_543_N4H7F1S0G0
FALSE	TRUE	FALSE	FALSE	FALSE	FALSE	FALSE	ENSP00000274306_GZMA_170_N2H6F0S0G0
FALSE	TRUE	TRUE	FALSE	FALSE	TRUE	FALSE	ENSP00000218388_TIMP1_53_N2H8F0S0G0
FALSE	TRUE	FALSE	FALSE	FALSE	FALSE	FALSE	ENSP00000504756_LAMB1_1279_N6H7F1S3G0
FALSE	TRUE	FALSE	FALSE	FALSE	FALSE	FALSE	ENSP00000299441_DCHS1_1996_N2H6F0S0G0
FALSE	TRUE	FALSE	FALSE	FALSE	TRUE	FALSE	ENSP00000346839_FN1_1007_N5H4F1S0G0
FALSE	TRUE	FALSE	FALSE	FALSE	TRUE	FALSE	ENSP00000270645_RCN3_140_N5H3F1S0G0
FALSE	TRUE	FALSE	TRUE	TRUE	TRUE	FALSE	ENSP00000350894_SERPINH1_120_N2H7F0S0G0
FALSE	TRUE	FALSE	FALSE	FALSE	TRUE	TRUE	ENSP00000379042_ERO1A_280_N2H8F0S0G0
FALSE	TRUE	FALSE	FALSE	FALSE	TRUE	FALSE	ENSP00000346839_FN1_528_N4H6F0S0G0
FALSE	TRUE	FALSE	TRUE	TRUE	TRUE	FALSE	ENSP00000350894_SERPINH1_120_N2H9F0S0G0
FALSE	TRUE	FALSE	FALSE	FALSE	FALSE	FALSE	ENSP00000457421_PECAM1_151_N2H8F0S0G0
FALSE	TRUE	FALSE	FALSE	FALSE	FALSE	FALSE	ENSP00000258526_PLXNC1_871_N2H8F0S0G0
FALSE	TRUE	FALSE	FALSE	FALSE	FALSE	FALSE	ENSP00000252804_PXDN_731_N2H8F0S0G0
FALSE	TRUE	FALSE	FALSE	FALSE	FALSE	FALSE	ENSP00000361097_MMRN2_472_N5H6F3S1G0
FALSE	TRUE	TRUE	FALSE	FALSE	TRUE	FALSE	ENSP00000265077_VCAN_1898_N2H8F0S0G0
FALSE	TRUE	FALSE	FALSE	FALSE	FALSE	FALSE	ENSP00000261405_VWF_211_N2H10F0S0G0
FALSE	TRUE	FALSE	FALSE	FALSE	FALSE	FALSE	ENSP00000363827_HSPG2_2121_N4H5F1S1G0
FALSE	TRUE	FALSE	FALSE	FALSE	FALSE	FALSE	ENSP00000348170_HP_184_N7H4F4S2G0
FALSE	TRUE	TRUE	FALSE	FALSE	FALSE	FALSE	ENSP00000258341_LAMC1_1241_N3H4F2S2G0
FALSE	TRUE	FALSE	FALSE	FALSE	FALSE	FALSE	ENSP00000355180_COL6A1_537_N5H5F0S3G0
FALSE	TRUE	FALSE	FALSE	FALSE	FALSE	FALSE	ENSP00000261405_VWF_2585_N2H8F0S0G0
FALSE	TRUE	FALSE	FALSE	FALSE	FALSE	FALSE	ENSP00000262418_SLC4A1_642_N4H5F1S1G0
FALSE	TRUE	FALSE	FALSE	FALSE	FALSE	FALSE	ENSP00000278937_MPZL2_118_N2H6F0S0G0
FALSE	TRUE	FALSE	FALSE	FALSE	FALSE	FALSE	ENSP00000261405_VWF_1515_N2H7F0S0G0
FALSE	TRUE	FALSE	FALSE	FALSE	FALSE	FALSE	ENSP00000350265_ENPP3_236_N2H6F0S0G0
FALSE	TRUE	FALSE	FALSE	FALSE	FALSE	TRUE	ENSP00000378786_HLA-DRA_143_N2H5F0S0G0
FALSE	TRUE	FALSE	FALSE	FALSE	FALSE	FALSE	ENSP00000223127_PLOD3_548_N5H3F0S0G0
FALSE	TRUE	FALSE	FALSE	FALSE	FALSE	FALSE	ENSP00000200639_LAMP2_75_N6H6F1S1G0
FALSE	TRUE	FALSE	FALSE	FALSE	FALSE	FALSE	ENSP00000250092_CD68_199_N5H6F1S2G0
FALSE	TRUE	FALSE	FALSE	FALSE	FALSE	FALSE	ENSP00000408146_HLA-DPB1_48_N2H5F0S0G0
FALSE	TRUE	FALSE	FALSE	FALSE	FALSE	FALSE	ENSP00000385834_TF_630_N6H5F2S0G0
FALSE	TRUE	FALSE	FALSE	FALSE	FALSE	FALSE	ENSP00000230538_LAMA4_315_N4H5F1S1G0
FALSE	TRUE	FALSE	FALSE	FALSE	FALSE	FALSE	ENSP00000287097_CD109_68_N2H8F0S0G0
FALSE	TRUE	FALSE	FALSE	FALSE	FALSE	FALSE	ENSP00000264613_CP_138_N5H5F1S0G0
FALSE	TRUE	FALSE	FALSE	FALSE	FALSE	FALSE	ENSP00000295550_COL6A3_2079_N3H4F1S2G0
FALSE	TRUE	FALSE	FALSE	FALSE	TRUE	FALSE	ENSP00000252804_PXDN_731_N2H9F0S0G0
FALSE	TRUE	FALSE	FALSE	FALSE	FALSE	FALSE	ENSP00000296795_TLR3_196_N2H8F0S0G0
FALSE	TRUE	FALSE	FALSE	FALSE	FALSE	FALSE	ENSP00000230538_LAMA4_315_N5H5F1S0G0
FALSE	TRUE	FALSE	FALSE	FALSE	TRUE	FALSE	ENSP00000320940_NCOA1_765_N5H4F1S0G0
FALSE	TRUE	FALSE	FALSE	FALSE	FALSE	FALSE	ENSP00000360248_ENTPD1_292_N5H6F1S3G0
FALSE	TRUE	FALSE	FALSE	FALSE	FALSE	FALSE	ENSP00000258341_LAMC1_1107_N5H6F0S1G0
FALSE	TRUE	FALSE	FALSE	FALSE	FALSE	FALSE	ENSP00000350265_ENPP3_236_N2H8F0S0G0
FALSE	TRUE	FALSE	FALSE	FALSE	TRUE	FALSE	ENSP00000252804_PXDN_1280_N2H7F0S0G0
FALSE	TRUE	FALSE	FALSE	FALSE	FALSE	FALSE	ENSP00000415743_CD36_417_N2H9F0S0G0
FALSE	TRUE	FALSE	FALSE	FALSE	FALSE	FALSE	ENSP00000369071_POSTN_599_N3H5F2S0G0
FALSE	TRUE	FALSE	FALSE	FALSE	FALSE	FALSE	ENSP00000244519_BTN3A3_115_N2H7F0S0G0
FALSE	TRUE	FALSE	FALSE	FALSE	FALSE	FALSE	ENSP00000303830_INSR_633_N4H5F1S1G0
FALSE	TRUE	FALSE	FALSE	FALSE	FALSE	FALSE	ENSP00000000412_M6PR_83_N7H4F5S2G0
FALSE	TRUE	FALSE	FALSE	FALSE	FALSE	FALSE	ENSP00000482784_THBS2_151_N6H3F3S0G0
FALSE	TRUE	FALSE	FALSE	FALSE	FALSE	FALSE	ENSP00000274306_GZMA_170_N2H5F0S0G0
FALSE	TRUE	FALSE	FALSE	FALSE	FALSE	FALSE	ENSP00000221930_TGFB1_176_N2H7F0S0G0
FALSE	TRUE	FALSE	FALSE	FALSE	FALSE	FALSE	ENSP00000264613_CP_397_N2H8F0S0G0
FALSE	TRUE	FALSE	FALSE	FALSE	FALSE	FALSE	ENSP00000419207_HHLA2_103_N2H6F0S0G0
FALSE	TRUE	FALSE	FALSE	FALSE	FALSE	FALSE	ENSP00000411355_PTPRC_531_N5H6F3S1G0
FALSE	TRUE	FALSE	FALSE	FALSE	TRUE	FALSE	ENSP00000346839_FN1_1007_N5H3F1S0G0
FALSE	TRUE	FALSE	FALSE	FALSE	FALSE	FALSE	ENSP00000346839_FN1_542_N7H3F1S0G0
FALSE	TRUE	FALSE	FALSE	FALSE	FALSE	FALSE	ENSP00000000412_M6PR_83_N7H4F3S1G0
FALSE	TRUE	FALSE	FALSE	FALSE	FALSE	FALSE	ENSP00000378353_P4HA1_113_N2H5F0S0G0
FALSE	TRUE	FALSE	FALSE	FALSE	FALSE	FALSE	ENSP00000360885_COL5A1_1672_N2H7F0S0G0
FALSE	TRUE	FALSE	FALSE	FALSE	FALSE	FALSE	ENSP00000258341_LAMC1_1241_N4H5F4S1G0
FALSE	TRUE	FALSE	FALSE	FALSE	FALSE	FALSE	ENSP00000265162_ENPEP_324_N6H7F0S1G0
FALSE	TRUE	FALSE	FALSE	FALSE	FALSE	FALSE	ENSP00000363868_ABCA1_98_N2H8F0S0G0
FALSE	TRUE	FALSE	FALSE	FALSE	FALSE	FALSE	ENSP00000345973_EGFR_352_N2H5F0S0G0
FALSE	TRUE	FALSE	FALSE	FALSE	FALSE	FALSE	ENSP00000282397_FLT1_100_N7H4F3S1G0
FALSE	TRUE	TRUE	TRUE	FALSE	TRUE	FALSE	ENSP00000287097_CD109_247_N2H8F0S0G0
FALSE	TRUE	FALSE	FALSE	FALSE	TRUE	FALSE	ENSP00000317232_FKBP10_393_N2H7F0S0G0
FALSE	TRUE	FALSE	FALSE	FALSE	FALSE	FALSE	ENSP00000350894_SERPINH1_120_N2H10F0S0G0
FALSE	TRUE	FALSE	FALSE	FALSE	FALSE	FALSE	ENSP00000442242_TNC_184_N5H5F1S1G0
FALSE	TRUE	FALSE	FALSE	FALSE	TRUE	FALSE	ENSP00000346839_FN1_528_N5H5F1S0G0
FALSE	TRUE	FALSE	FALSE	FALSE	TRUE	FALSE	ENSP00000346839_FN1_528_N2H9F0S0G0
FALSE	TRUE	FALSE	FALSE	FALSE	FALSE	FALSE	ENSP00000408146_HLA-DPB1_48_N2H7F0S0G0
FALSE	TRUE	FALSE	FALSE	FALSE	FALSE	FALSE	ENSP00000258733_GPNMB_249_N6H6F1S1G0
FALSE	TRUE	FALSE	FALSE	FALSE	FALSE	FALSE	ENSP00000248598_FGL2_263_N3H6F0S1G0
FALSE	TRUE	FALSE	FALSE	FALSE	FALSE	FALSE	ENSP00000363827_HSPG2_554_N7H4F5S1G0
FALSE	TRUE	FALSE	FALSE	FALSE	FALSE	FALSE	ENSP00000230538_LAMA4_315_N5H6F1S2G0
FALSE	TRUE	FALSE	FALSE	FALSE	FALSE	FALSE	ENSP00000009530_CD74_136_N5H6F1S1G0
FALSE	TRUE	FALSE	FALSE	FALSE	FALSE	FALSE	ENSP00000230538_LAMA4_1366_N2H6F0S0G0
FALSE	TRUE	FALSE	FALSE	FALSE	FALSE	FALSE	ENSP00000244519_BTN3A3_115_N2H8F0S0G0
FALSE	TRUE	FALSE	FALSE	FALSE	FALSE	FALSE	ENSP00000265071_CDH6_399_N4H5F1S1G0
FALSE	TRUE	FALSE	FALSE	FALSE	FALSE	FALSE	ENSP00000315130_CLU_86_N2H10F0S0G0
FALSE	TRUE	FALSE	FALSE	FALSE	FALSE	FALSE	ENSP00000000412_M6PR_83_N7H4F2S0G0
FALSE	TRUE	FALSE	FALSE	FALSE	TRUE	FALSE	ENSP00000054950_RCN1_53_N5H4F2S0G0
FALSE	TRUE	FALSE	FALSE	FALSE	FALSE	FALSE	ENSP00000248598_FGL2_263_N3H4F0S1G0
FALSE	TRUE	FALSE	FALSE	FALSE	FALSE	FALSE	ENSP00000483618_SLC3A1_332_N2H10F0S0G0
FALSE	TRUE	FALSE	FALSE	TRUE	FALSE	FALSE	ENSP00000363603_FUCA1_268_N3H4F1S1G0
FALSE	TRUE	FALSE	FALSE	FALSE	FALSE	FALSE	ENSP00000244519_BTN3A3_115_N5H6F1S2G0
FALSE	TRUE	FALSE	FALSE	FALSE	TRUE	FALSE	ENSP00000346839_FN1_528_N4H4F4S0G0
FALSE	TRUE	FALSE	FALSE	FALSE	FALSE	FALSE	ENSP00000265162_ENPEP_324_N4H5F0S2G0
FALSE	TRUE	FALSE	FALSE	FALSE	FALSE	FALSE	ENSP00000303351_ITGB1_212_N4H5F4S1G0
FALSE	TRUE	TRUE	FALSE	FALSE	FALSE	FALSE	ENSP00000457421_PECAM1_453_N5H6F1S2G0
FALSE	TRUE	FALSE	FALSE	FALSE	FALSE	FALSE	ENSP00000330696_P2RX7_202_N2H9F0S0G0
FALSE	TRUE	FALSE	FALSE	FALSE	FALSE	FALSE	ENSP00000365402_HLA-C_110_N2H9F0S0G0
FALSE	TRUE	FALSE	FALSE	FALSE	FALSE	FALSE	ENSP00000053867_GRN_530_N3H4F0S1G0
FALSE	TRUE	FALSE	FALSE	FALSE	FALSE	FALSE	ENSP00000223127_PLOD3_548_N4H3F1S0G0
FALSE	TRUE	FALSE	FALSE	FALSE	TRUE	FALSE	ENSP00000408146_HLA-DPB1_48_N2H6F0S0G0
FALSE	TRUE	FALSE	FALSE	FALSE	FALSE	FALSE	ENSP00000258341_LAMC1_1205_N5H6F0S1G0
FALSE	TRUE	FALSE	FALSE	FALSE	FALSE	FALSE	ENSP00000513987_TBC1D1_406_N3H5F1S1G0
FALSE	TRUE	FALSE	FALSE	FALSE	FALSE	FALSE	ENSP00000317232_FKBP10_393_N2H9F0S0G0
FALSE	TRUE	TRUE	FALSE	FALSE	FALSE	FALSE	ENSP00000303242_ITGB2_212_N2H10F0S0G0
FALSE	TRUE	FALSE	FALSE	FALSE	TRUE	FALSE	ENSP00000346839_FN1_1236_N4H3F0S0G0
FALSE	TRUE	FALSE	FALSE	FALSE	FALSE	FALSE	ENSP00000303830_INSR_242_N2H8F0S0G0
FALSE	TRUE	FALSE	FALSE	FALSE	FALSE	TRUE	ENSP00000263636_LY75_1593_N2H8F0S0G0
FALSE	TRUE	FALSE	FALSE	FALSE	TRUE	FALSE	ENSP00000282588_ITGA1_418_N2H7F0S0G0
FALSE	TRUE	FALSE	FALSE	FALSE	FALSE	FALSE	ENSP00000353772_P4HA2_264_N2H7F0S0G0
FALSE	TRUE	FALSE	FALSE	FALSE	FALSE	FALSE	ENSP00000504756_LAMB1_1279_N6H7F3S0G0
FALSE	TRUE	FALSE	FALSE	FALSE	FALSE	FALSE	ENSP00000420094_PLOD2_662_N2H8F0S0G0
FALSE	TRUE	FALSE	FALSE	FALSE	FALSE	FALSE	ENSP00000467123_NLRP7_713_N5H4F2S1G0
FALSE	TRUE	FALSE	FALSE	FALSE	TRUE	FALSE	ENSP00000353772_P4HA2_264_N2H5F0S0G0
FALSE	TRUE	TRUE	FALSE	FALSE	TRUE	FALSE	ENSP00000346839_FN1_528_N3H4F1S0G0
FALSE	TRUE	FALSE	FALSE	FALSE	FALSE	FALSE	ENSP00000054950_RCN1_53_N4H4F0S0G0
FALSE	TRUE	FALSE	FALSE	FALSE	FALSE	FALSE	ENSP00000479395_CDH13_598_N3H5F1S1G0
FALSE	TRUE	FALSE	FALSE	FALSE	TRUE	FALSE	ENSP00000282903_PLOD2_717_N2H6F0S0G0
FALSE	TRUE	FALSE	FALSE	FALSE	TRUE	FALSE	ENSP00000223127_PLOD3_548_N2H6F0S0G0
FALSE	TRUE	FALSE	FALSE	FALSE	TRUE	FALSE	ENSP00000265077_VCAN_1442_N5H6F1S1G0
FALSE	TRUE	FALSE	FALSE	FALSE	FALSE	FALSE	ENSP00000406229_FAT1_791_N2H7F0S0G0
FALSE	TRUE	FALSE	FALSE	FALSE	FALSE	FALSE	ENSP00000343471_IKBIP_328_N2H6F0S0G0
FALSE	TRUE	FALSE	FALSE	FALSE	TRUE	FALSE	ENSP00000346839_FN1_542_N5H4F1S0G0
FALSE	TRUE	FALSE	FALSE	FALSE	FALSE	FALSE	ENSP00000222399_LAMB1_677_N3H4F1S0G0
FALSE	TRUE	FALSE	FALSE	FALSE	FALSE	FALSE	ENSP00000327336_BGN_311_N3H9F0S0G0
FALSE	TRUE	FALSE	FALSE	FALSE	FALSE	FALSE	ENSP00000054950_RCN1_53_N5H4F0S0G0
FALSE	TRUE	FALSE	FALSE	FALSE	FALSE	FALSE	ENSP00000248598_FGL2_263_N3H4F1S1G0
FALSE	TRUE	FALSE	FALSE	FALSE	FALSE	FALSE	ENSP00000264613_CP_138_N2H9F0S0G0
FALSE	TRUE	FALSE	FALSE	FALSE	FALSE	FALSE	ENSP00000403207_PPT1_212_N3H6F0S1G0
FALSE	TRUE	FALSE	FALSE	FALSE	FALSE	FALSE	ENSP00000378394_PSAP_80_N4H5F4S2G0
FALSE	TRUE	FALSE	FALSE	FALSE	FALSE	FALSE	ENSP00000295550_COL6A3_2079_N5H6F0S0G0
FALSE	TRUE	FALSE	FALSE	FALSE	FALSE	FALSE	ENSP00000354335_MPEG1_185_N2H8F0S0G0
FALSE	TRUE	FALSE	FALSE	FALSE	FALSE	FALSE	ENSP00000486858_ANGPT2_240_N4H5F1S1G0
FALSE	TRUE	FALSE	FALSE	FALSE	FALSE	FALSE	ENSP00000217456_APMAP_196_N3H7F0S0G0
FALSE	TRUE	FALSE	FALSE	FALSE	FALSE	FALSE	ENSP00000261405_VWF_2290_N5H6F3S3G0
FALSE	TRUE	FALSE	FALSE	FALSE	TRUE	FALSE	ENSP00000346839_FN1_430_N7H3F2S0G0
FALSE	TRUE	FALSE	FALSE	FALSE	FALSE	FALSE	ENSP00000258733_GPNMB_249_N4H5F4S2G0
FALSE	TRUE	FALSE	FALSE	FALSE	FALSE	FALSE	ENSP00000261978_LTBP2_343_N8H5F1S0G0
FALSE	TRUE	FALSE	FALSE	FALSE	FALSE	FALSE	ENSP00000360248_ENTPD1_292_N5H6F3S1G0
FALSE	TRUE	FALSE	FALSE	FALSE	FALSE	FALSE	ENSP00000385834_TF_432_N5H4F3S1G0
FALSE	TRUE	FALSE	FALSE	FALSE	FALSE	FALSE	ENSP00000274306_GZMA_170_N2H7F0S0G0
FALSE	TRUE	FALSE	FALSE	FALSE	FALSE	FALSE	ENSP00000479395_CDH13_598_N3H5F2S1G0
FALSE	TRUE	FALSE	FALSE	FALSE	TRUE	FALSE	ENSP00000346839_FN1_528_N4H4F2S1G0
FALSE	TRUE	FALSE	FALSE	FALSE	FALSE	FALSE	ENSP00000243077_LRP1_1825_N2H8F0S0G0
FALSE	TRUE	FALSE	FALSE	FALSE	FALSE	FALSE	ENSP00000361097_MMRN2_350_N5H6F1S2G0
FALSE	TRUE	FALSE	FALSE	FALSE	FALSE	TRUE	ENSP00000256999_FOLH1_638_N2H8F0S0G0
FALSE	TRUE	FALSE	FALSE	FALSE	FALSE	FALSE	ENSP00000230538_LAMA4_315_N4H5F2S0G0
FALSE	TRUE	FALSE	FALSE	FALSE	FALSE	FALSE	ENSP00000457421_PECAM1_453_N6H6F2S2G0
FALSE	TRUE	FALSE	FALSE	FALSE	FALSE	FALSE	ENSP00000248598_FGL2_263_N5H6F0S1G0
FALSE	TRUE	TRUE	FALSE	FALSE	TRUE	FALSE	ENSP00000296388_P3H1_467_N2H6F0S0G0
FALSE	TRUE	FALSE	FALSE	FALSE	FALSE	FALSE	ENSP00000369071_POSTN_599_N5H3F1S0G0
FALSE	TRUE	FALSE	FALSE	FALSE	FALSE	FALSE	ENSP00000299610_MFAP4_137_N5H5F3S1G0
FALSE	TRUE	FALSE	FALSE	TRUE	TRUE	FALSE	ENSP00000053867_GRN_530_N3H4F1S1G0
FALSE	TRUE	FALSE	FALSE	FALSE	TRUE	FALSE	ENSP00000230538_LAMA4_315_N4H5F1S0G0
FALSE	TRUE	FALSE	FALSE	FALSE	FALSE	FALSE	ENSP00000296795_TLR3_52_N5H7F2S3G0
FALSE	TRUE	FALSE	FALSE	FALSE	FALSE	FALSE	ENSP00000268296_ITGAX_939_N2H8F0S0G0
FALSE	TRUE	FALSE	FALSE	FALSE	FALSE	FALSE	ENSP00000370839_SGCB_158_N2H9F0S0G0
FALSE	TRUE	FALSE	FALSE	FALSE	FALSE	FALSE	ENSP00000217456_APMAP_196_N3H6F0S0G0
FALSE	TRUE	FALSE	FALSE	FALSE	TRUE	FALSE	ENSP00000248598_FGL2_263_N2H5F0S0G0
FALSE	TRUE	FALSE	FALSE	FALSE	FALSE	FALSE	ENSP00000350265_ENPP3_236_N2H10F0S0G0
FALSE	TRUE	FALSE	FALSE	FALSE	TRUE	FALSE	ENSP00000346839_FN1_528_N3H4F2S1G0
FALSE	TRUE	FALSE	FALSE	FALSE	FALSE	FALSE	ENSP00000442242_TNC_1018_N2H7F0S0G0
FALSE	TRUE	FALSE	FALSE	FALSE	FALSE	FALSE	ENSP00000408146_HLA-DPB1_48_N2H3F0S0G0
FALSE	TRUE	FALSE	FALSE	FALSE	FALSE	FALSE	ENSP00000265131_TNC_166_N7H7F1S1G0
FALSE	TRUE	FALSE	FALSE	FALSE	FALSE	FALSE	ENSP00000453581_ACAN_333_N5H5F1S0G0
FALSE	TRUE	FALSE	FALSE	FALSE	FALSE	FALSE	ENSP00000305107_GIMAP8_170_N5H7F1S1G0
FALSE	TRUE	FALSE	FALSE	FALSE	FALSE	FALSE	ENSP00000306099_FGB_394_N2H10F0S0G0
FALSE	TRUE	FALSE	FALSE	FALSE	FALSE	FALSE	ENSP00000282397_FLT1_417_N4H5F0S2G0
FALSE	TRUE	TRUE	FALSE	FALSE	TRUE	FALSE	ENSP00000317232_FKBP10_182_N2H9F0S0G0
FALSE	TRUE	FALSE	FALSE	FALSE	FALSE	FALSE	ENSP00000258733_GPNMB_275_N4H6F2S2G0
FALSE	TRUE	FALSE	FALSE	FALSE	TRUE	FALSE	ENSP00000297268_COL1A2_1267_N2H7F0S0G0
FALSE	TRUE	TRUE	FALSE	FALSE	FALSE	FALSE	ENSP00000258526_PLXNC1_871_N2H9F0S0G0
FALSE	TRUE	FALSE	FALSE	FALSE	TRUE	FALSE	ENSP00000223127_PLOD3_548_N2H5F0S0G0
FALSE	TRUE	FALSE	FALSE	FALSE	FALSE	FALSE	ENSP00000343924_PRELP_124_N5H5F1S2G0
FALSE	TRUE	FALSE	FALSE	FALSE	FALSE	FALSE	ENSP00000343471_IKBIP_144_N2H8F0S0G0
FALSE	TRUE	FALSE	FALSE	FALSE	FALSE	FALSE	ENSP00000504756_LAMB1_677_N4H5F1S1G0
FALSE	TRUE	FALSE	FALSE	FALSE	FALSE	FALSE	ENSP00000504756_LAMB1_1279_N4H5F1S1G0
FALSE	TRUE	FALSE	FALSE	FALSE	FALSE	FALSE	ENSP00000306864_VASN_500_N2H8F0S0G0
FALSE	TRUE	FALSE	FALSE	FALSE	FALSE	FALSE	ENSP00000303242_ITGB2_212_N2H7F0S0G0
FALSE	TRUE	FALSE	FALSE	FALSE	FALSE	FALSE	ENSP00000360248_ENTPD1_292_N5H6F1S2G0
FALSE	TRUE	FALSE	FALSE	FALSE	FALSE	FALSE	ENSP00000361097_MMRN2_439_N5H6F1S1G0
FALSE	TRUE	FALSE	FALSE	FALSE	FALSE	FALSE	ENSP00000258341_LAMC1_1205_N4H5F3S2G0
FALSE	TRUE	FALSE	FALSE	FALSE	FALSE	FALSE	ENSP00000479395_CDH13_86_N6H7F1S4G0
FALSE	TRUE	FALSE	FALSE	FALSE	FALSE	FALSE	ENSP00000244519_BTN3A3_115_N2H9F0S0G0
FALSE	TRUE	FALSE	FALSE	FALSE	FALSE	FALSE	ENSP00000259253_UGGT1_269_N4H6F0S0G0
FALSE	TRUE	TRUE	TRUE	FALSE	TRUE	FALSE	ENSP00000346839_FN1_542_N4H5F1S0G0
FALSE	TRUE	FALSE	FALSE	FALSE	FALSE	FALSE	ENSP00000258733_GPNMB_275_N3H4F2S2G0
FALSE	TRUE	FALSE	FALSE	FALSE	FALSE	FALSE	ENSP00000480150_HYOU1_596_N5H3F1S0G0
FALSE	TRUE	TRUE	TRUE	FALSE	TRUE	FALSE	ENSP00000482784_THBS2_1069_N4H5F0S1G0
FALSE	TRUE	TRUE	TRUE	FALSE	FALSE	FALSE	ENSP00000282397_FLT1_164_N4H5F1S1G0
FALSE	TRUE	FALSE	FALSE	FALSE	FALSE	FALSE	ENSP00000261405_VWF_156_N4H5F3S1G0
FALSE	TRUE	FALSE	FALSE	FALSE	FALSE	FALSE	ENSP00000264832_ICAM1_406_N5H6F3S0G0
FALSE	TRUE	FALSE	FALSE	FALSE	FALSE	FALSE	ENSP00000350894_SERPINH1_120_N3H7F1S0G0
FALSE	TRUE	FALSE	FALSE	FALSE	FALSE	FALSE	ENSP00000282903_PLOD2_717_N2H9F0S0G0
FALSE	TRUE	FALSE	FALSE	FALSE	FALSE	FALSE	ENSP00000287097_CD109_419_N2H9F0S0G0
FALSE	TRUE	FALSE	FALSE	FALSE	FALSE	FALSE	ENSP00000350265_ENPP3_236_N2H7F0S0G0
FALSE	TRUE	FALSE	FALSE	FALSE	FALSE	FALSE	ENSP00000250092_CD68_199_N3H4F2S2G0
FALSE	TRUE	FALSE	FALSE	FALSE	FALSE	FALSE	ENSP00000393566_HLA-DPA1_109_N7H4F4S1G0
FALSE	TRUE	FALSE	FALSE	FALSE	TRUE	FALSE	ENSP00000346839_FN1_1007_N5H5F1S0G0
FALSE	TRUE	FALSE	FALSE	FALSE	FALSE	FALSE	ENSP00000361508_PLTP_143_N5H6F1S1G0
FALSE	TRUE	TRUE	FALSE	FALSE	TRUE	FALSE	ENSP00000223127_PLOD3_548_N2H9F0S0G0
FALSE	TRUE	FALSE	FALSE	FALSE	FALSE	FALSE	ENSP00000261405_VWF_211_N4H5F1S2G0
FALSE	TRUE	FALSE	FALSE	FALSE	FALSE	FALSE	ENSP00000333298_LAMP1_249_N5H6F1S1G0
FALSE	TRUE	FALSE	FALSE	FALSE	FALSE	FALSE	ENSP00000221930_TGFB1_176_N2H8F0S0G0
FALSE	TRUE	FALSE	FALSE	FALSE	FALSE	FALSE	ENSP00000261405_VWF_2546_N4H5F1S2G0
FALSE	TRUE	FALSE	FALSE	FALSE	FALSE	FALSE	ENSP00000261405_VWF_2790_N8H5F1S0G0
FALSE	TRUE	FALSE	FALSE	FALSE	FALSE	FALSE	ENSP00000274341_HAPLN1_56_N5H4F1S1G0
FALSE	TRUE	TRUE	FALSE	FALSE	TRUE	FALSE	ENSP00000282588_ITGA1_418_N2H8F0S0G0
FALSE	TRUE	FALSE	FALSE	FALSE	TRUE	FALSE	ENSP00000287097_CD109_247_N2H9F0S0G0
FALSE	TRUE	FALSE	FALSE	FALSE	FALSE	FALSE	ENSP00000278927_ESAM_213_N2H7F0S0G0
FALSE	TRUE	FALSE	FALSE	TRUE	FALSE	FALSE	ENSP00000264896_SCARB2_105_N4H5F4S2G0
FALSE	TRUE	TRUE	TRUE	TRUE	TRUE	FALSE	ENSP00000196061_PLOD1_538_N2H9F0S0G0
FALSE	TRUE	FALSE	FALSE	FALSE	TRUE	FALSE	ENSP00000353772_P4HA2_264_N2H6F0S0G0
FALSE	TRUE	FALSE	FALSE	FALSE	FALSE	FALSE	ENSP00000295550_COL6A3_2079_N5H4F1S0G0
FALSE	TRUE	FALSE	FALSE	FALSE	FALSE	FALSE	ENSP00000303242_ITGB2_116_N2H9F0S0G0
FALSE	TRUE	FALSE	FALSE	FALSE	FALSE	TRUE	ENSP00000426455_RNASET2_212_N2H7F0S0G0
FALSE	TRUE	TRUE	FALSE	FALSE	FALSE	FALSE	ENSP00000348170_HP_241_N4H4F2S2G0
FALSE	TRUE	FALSE	FALSE	FALSE	TRUE	FALSE	ENSP00000282903_PLOD2_717_N2H7F0S0G0
FALSE	TRUE	FALSE	FALSE	FALSE	FALSE	FALSE	ENSP00000320087_ANO6_361_N2H8F0S0G0
FALSE	TRUE	TRUE	FALSE	FALSE	TRUE	FALSE	ENSP00000346839_FN1_1236_N4H5F0S0G0
FALSE	TRUE	FALSE	FALSE	FALSE	FALSE	FALSE	ENSP00000299610_MFAP4_137_N5H3F1S0G0
FALSE	TRUE	FALSE	FALSE	FALSE	FALSE	FALSE	ENSP00000385834_TF_630_N7H3F3S0G0
FALSE	TRUE	FALSE	FALSE	FALSE	FALSE	FALSE	ENSP00000385834_TF_630_N4H7F2S1G0
FALSE	TRUE	FALSE	FALSE	FALSE	FALSE	FALSE	ENSP00000337354_LIPA_161_N2H9F0S0G0
FALSE	TRUE	FALSE	FALSE	FALSE	FALSE	FALSE	ENSP00000274341_HAPLN1_56_N5H6F1S1G0
FALSE	TRUE	FALSE	FALSE	FALSE	FALSE	FALSE	ENSP00000258341_LAMC1_1205_N6H7F0S1G0
FALSE	TRUE	FALSE	FALSE	FALSE	TRUE	FALSE	ENSP00000317232_FKBP10_407_N2H8F0S0G0
FALSE	TRUE	FALSE	FALSE	FALSE	FALSE	FALSE	ENSP00000403885_CD163_123_N5H6F1S1G0
FALSE	TRUE	FALSE	FALSE	FALSE	TRUE	FALSE	ENSP00000346839_FN1_430_N5H5F1S0G0
FALSE	TRUE	FALSE	FALSE	FALSE	FALSE	FALSE	ENSP00000282903_PLOD2_543_N2H7F0S0G0
FALSE	TRUE	FALSE	FALSE	FALSE	FALSE	FALSE	ENSP00000274341_HAPLN1_56_N4H5F2S1G0
FALSE	TRUE	FALSE	FALSE	FALSE	FALSE	FALSE	ENSP00000221466_FCGRT_125_N5H6F1S1G0
FALSE	TRUE	FALSE	FALSE	FALSE	FALSE	FALSE	ENSP00000293379_ITGA5_868_N4H5F1S1G0
FALSE	TRUE	FALSE	FALSE	FALSE	FALSE	FALSE	ENSP00000315130_CLU_86_N2H8F0S0G0
FALSE	TRUE	FALSE	FALSE	FALSE	FALSE	FALSE	ENSP00000252519_ACE2_103_N4H5F1S2G0
FALSE	TRUE	FALSE	FALSE	FALSE	FALSE	FALSE	ENSP00000252804_PXDN_1280_N2H6F0S0G0
FALSE	TRUE	FALSE	FALSE	FALSE	FALSE	FALSE	ENSP00000264896_SCARB2_105_N6H8F2S0G0
FALSE	TRUE	TRUE	FALSE	FALSE	TRUE	FALSE	ENSP00000408146_HLA-DPB1_48_N2H8F0S0G0
FALSE	TRUE	FALSE	FALSE	FALSE	FALSE	FALSE	ENSP00000265162_ENPEP_607_N6H7F1S1G0
FALSE	TRUE	FALSE	FALSE	FALSE	TRUE	FALSE	ENSP00000312946_STAB1_1727_N2H8F0S0G0
FALSE	TRUE	FALSE	FALSE	FALSE	FALSE	FALSE	ENSP00000382767_SEL1L3_818_N2H10F0S0G0
FALSE	TRUE	FALSE	FALSE	FALSE	TRUE	FALSE	ENSP00000287097_CD109_247_N2H7F0S0G0
FALSE	TRUE	FALSE	FALSE	FALSE	FALSE	FALSE	ENSP00000261405_VWF_2290_N2H8F0S0G0
FALSE	TRUE	FALSE	FALSE	FALSE	FALSE	FALSE	ENSP00000261405_VWF_156_N4H5F1S2G0
FALSE	TRUE	FALSE	FALSE	FALSE	FALSE	FALSE	ENSP00000248598_FGL2_263_N3H4F1S0G0
FALSE	TRUE	FALSE	FALSE	FALSE	TRUE	FALSE	ENSP00000346839_FN1_528_N5H3F1S0G0
FALSE	TRUE	FALSE	FALSE	FALSE	FALSE	FALSE	ENSP00000364114_HLA-DRB5_48_N5H6F1S1G0
FALSE	TRUE	FALSE	FALSE	FALSE	FALSE	FALSE	ENSP00000420094_PLOD2_154_N7H4F1S0G0
FALSE	TRUE	TRUE	TRUE	FALSE	FALSE	FALSE	ENSP00000346839_FN1_1291_N4H5F1S1G0
FALSE	TRUE	FALSE	FALSE	FALSE	TRUE	FALSE	ENSP00000265077_VCAN_1442_N8H5F1S0G0
FALSE	TRUE	FALSE	FALSE	FALSE	FALSE	FALSE	ENSP00000261405_VWF_211_N2H8F0S0G0
FALSE	TRUE	FALSE	FALSE	FALSE	FALSE	FALSE	ENSP00000479395_CDH13_500_N7H5F3S2G0
FALSE	TRUE	FALSE	FALSE	FALSE	FALSE	FALSE	ENSP00000282470_SPARCL1_169_N6H3F4S0G0
FALSE	TRUE	FALSE	FALSE	FALSE	FALSE	FALSE	ENSP00000265162_ENPEP_607_N6H8F2S0G0
FALSE	TRUE	FALSE	FALSE	FALSE	FALSE	FALSE	ENSP00000244519_BTN3A3_115_N2H6F0S0G0
FALSE	TRUE	FALSE	FALSE	FALSE	FALSE	FALSE	ENSP00000299157_IKBIP_154_N2H6F0S0G0
FALSE	TRUE	FALSE	FALSE	FALSE	FALSE	FALSE	ENSP00000261405_VWF_666_N4H5F1S1G0
FALSE	TRUE	FALSE	FALSE	FALSE	TRUE	FALSE	ENSP00000196061_PLOD1_538_N2H6F0S0G0
FALSE	TRUE	FALSE	FALSE	FALSE	TRUE	FALSE	ENSP00000317232_FKBP10_393_N2H8F0S0G0
FALSE	TRUE	FALSE	FALSE	FALSE	FALSE	FALSE	ENSP00000400376_ERAP2_85_N2H8F0S0G0
FALSE	TRUE	FALSE	FALSE	FALSE	FALSE	FALSE	ENSP00000258733_GPNMB_249_N4H5F2S3G0
FALSE	TRUE	FALSE	FALSE	FALSE	FALSE	FALSE	ENSP00000261405_VWF_1515_N2H8F0S0G0
FALSE	TRUE	FALSE	FALSE	FALSE	FALSE	FALSE	ENSP00000512341_ENSG00000289697_1029_N4H5F3S1G0
FALSE	TRUE	FALSE	FALSE	FALSE	TRUE	FALSE	ENSP00000317232_FKBP10_407_N2H7F0S0G0
FALSE	TRUE	FALSE	FALSE	FALSE	FALSE	FALSE	ENSP00000366243_CEMIP2_248_N2H10F0S0G0
FALSE	TRUE	FALSE	FALSE	FALSE	FALSE	FALSE	ENSP00000261405_VWF_2357_N5H6F3S2G0
FALSE	TRUE	FALSE	FALSE	FALSE	FALSE	FALSE	ENSP00000265162_ENPEP_324_N2H5F0S0G0
FALSE	TRUE	FALSE	FALSE	FALSE	FALSE	FALSE	ENSP00000415743_CD36_417_N4H3F0S2G0
FALSE	TRUE	TRUE	FALSE	FALSE	FALSE	FALSE	ENSP00000303242_ITGB2_212_N2H9F0S0G0
FALSE	TRUE	FALSE	FALSE	FALSE	FALSE	FALSE	ENSP00000349252_ITGAL_89_N4H5F1S1G0
FALSE	TRUE	FALSE	FALSE	FALSE	FALSE	FALSE	ENSP00000453581_ACAN_333_N5H4F1S0G0
FALSE	TRUE	FALSE	FALSE	FALSE	FALSE	FALSE	ENSP00000250092_CD68_199_N4H5F1S2G0
FALSE	TRUE	FALSE	FALSE	FALSE	FALSE	FALSE	ENSP00000457421_PECAM1_453_N5H6F2S1G0
FALSE	TRUE	FALSE	FALSE	FALSE	TRUE	FALSE	ENSP00000346839_FN1_542_N5H4F0S0G0
FALSE	TRUE	FALSE	FALSE	TRUE	FALSE	FALSE	ENSP00000261590_DSG2_462_N4H5F2S1G0
FALSE	TRUE	FALSE	FALSE	FALSE	FALSE	FALSE	ENSP00000385834_TF_630_N3H5F1S2G0
FALSE	TRUE	FALSE	FALSE	FALSE	FALSE	FALSE	ENSP00000385834_TF_630_N3H6F2S0G0
FALSE	TRUE	FALSE	FALSE	FALSE	FALSE	FALSE	ENSP00000279477_SIRPB1_269_N2H6F0S0G0
FALSE	TRUE	FALSE	FALSE	FALSE	FALSE	FALSE	ENSP00000262418_SLC4A1_642_N5H5F0S0G0
FALSE	TRUE	FALSE	FALSE	FALSE	FALSE	FALSE	ENSP00000223127_PLOD3_548_N4H6F1S0G0
FALSE	TRUE	FALSE	FALSE	FALSE	FALSE	FALSE	ENSP00000504756_LAMB1_1279_N6H7F1S1G0
FALSE	TRUE	FALSE	FALSE	FALSE	FALSE	FALSE	ENSP00000264790_MMRN1_840_N3H6F0S0G0
FALSE	TRUE	TRUE	FALSE	FALSE	FALSE	FALSE	ENSP00000303242_ITGB2_666_N3H6F0S1G0
FALSE	TRUE	FALSE	FALSE	FALSE	FALSE	FALSE	ENSP00000408146_HLA-DPB1_48_N2H9F0S0G0
FALSE	TRUE	TRUE	TRUE	FALSE	TRUE	FALSE	ENSP00000346839_FN1_1236_N4H4F0S0G0
FALSE	TRUE	FALSE	FALSE	FALSE	TRUE	FALSE	ENSP00000317232_FKBP10_407_N2H6F0S0G0
FALSE	TRUE	FALSE	FALSE	FALSE	FALSE	FALSE	ENSP00000346839_FN1_542_N2H4F0S0G0
FALSE	TRUE	FALSE	FALSE	FALSE	TRUE	FALSE	ENSP00000218388_TIMP1_53_N2H9F0S0G0
FALSE	TRUE	FALSE	FALSE	FALSE	FALSE	FALSE	ENSP00000385834_TF_630_N6H5F0S1G0
FALSE	TRUE	FALSE	FALSE	FALSE	FALSE	FALSE	ENSP00000248598_FGL2_263_N5H6F1S1G0
FALSE	TRUE	FALSE	FALSE	FALSE	FALSE	FALSE	ENSP00000378394_PSAP_80_N5H6F1S1G0
FALSE	TRUE	TRUE	FALSE	FALSE	FALSE	FALSE	ENSP00000403885_CD163_1027_N2H8F0S0G0
FALSE	TRUE	FALSE	FALSE	FALSE	FALSE	FALSE	ENSP00000393971_ECM2_356_N5H5F1S0G0
FALSE	TRUE	FALSE	FALSE	FALSE	FALSE	FALSE	ENSP00000385727_MAST4_2058_N3H5F1S2G0
FALSE	TRUE	FALSE	FALSE	FALSE	FALSE	FALSE	ENSP00000327336_BGN_311_N6H5F1S0G0
FALSE	TRUE	FALSE	FALSE	FALSE	TRUE	FALSE	ENSP00000346839_FN1_528_N7H3F2S0G0
FALSE	TRUE	FALSE	FALSE	FALSE	FALSE	FALSE	ENSP00000426455_RNASET2_106_N2H9F0S0G0
FALSE	TRUE	FALSE	FALSE	FALSE	FALSE	FALSE	ENSP00000479395_CDH13_598_N4H5F2S1G0
FALSE	TRUE	FALSE	FALSE	FALSE	TRUE	FALSE	ENSP00000346839_FN1_528_N4H3F1S0G0
FALSE	TRUE	FALSE	FALSE	FALSE	FALSE	FALSE	ENSP00000265983_HPX_187_N7H3F1S0G0
FALSE	TRUE	FALSE	FALSE	FALSE	FALSE	FALSE	ENSP00000265162_ENPEP_607_N4H5F4S2G0
FALSE	FALSE	TRUE	FALSE	FALSE	FALSE	FALSE	ENSP00000504475_CTSC_155_N5H4F1S1G0
FALSE	FALSE	TRUE	FALSE	FALSE	FALSE	FALSE	ENSP00000231751_LTF_497_N3H4F2S0G0
FALSE	FALSE	TRUE	FALSE	FALSE	FALSE	FALSE	ENSP00000265131_TNC_1093_N6H5F2S1G0
FALSE	FALSE	TRUE	FALSE	FALSE	FALSE	FALSE	ENSP00000222399_LAMB1_1279_N5H6F1S2G0
FALSE	FALSE	TRUE	FALSE	FALSE	FALSE	FALSE	ENSP00000307513_MRC2_364_N5H6F1S2G0
FALSE	FALSE	TRUE	FALSE	FALSE	TRUE	FALSE	ENSP00000261978_LTBP2_616_N4H5F1S2G0
FALSE	FALSE	TRUE	FALSE	FALSE	FALSE	FALSE	ENSP00000295633_FSTL1_144_N4H5F1S1G0
FALSE	FALSE	TRUE	FALSE	FALSE	FALSE	TRUE	ENSP00000231751_LTF_497_N4H5F2S1G0
FALSE	FALSE	TRUE	FALSE	FALSE	FALSE	FALSE	ENSP00000265131_TNC_1366_N4H5F3S0G0
FALSE	FALSE	TRUE	FALSE	FALSE	FALSE	FALSE	ENSP00000337053_SEL1L_272_N2H9F0S0G0
FALSE	FALSE	TRUE	FALSE	FALSE	FALSE	FALSE	ENSP00000265131_TNC_1366_N10H7F1S0G0
FALSE	FALSE	TRUE	FALSE	FALSE	FALSE	FALSE	ENSP00000347041_FMOD_166_N4H5F2S1G0
FALSE	FALSE	TRUE	FALSE	FALSE	FALSE	FALSE	ENSP00000507980_ADGRL3_1325_N2H5F2S0G0
FALSE	FALSE	TRUE	FALSE	FALSE	TRUE	FALSE	ENSP00000360882_COL5A1_1672_N2H9F0S0G0
FALSE	FALSE	TRUE	FALSE	FALSE	FALSE	FALSE	ENSP00000349437_IGF2R_2085_N4H5F1S1G0
FALSE	FALSE	TRUE	FALSE	FALSE	FALSE	FALSE	ENSP00000385521_FBLN1_136_N3H4F2S2G0
FALSE	FALSE	TRUE	TRUE	FALSE	FALSE	FALSE	ENSP00000320084_CD276_91_N4H5F1S1G0
FALSE	FALSE	TRUE	FALSE	FALSE	FALSE	FALSE	ENSP00000216286_NID2_703_N4H5F1S0G0
FALSE	FALSE	TRUE	FALSE	FALSE	FALSE	FALSE	ENSP00000303351_ITGB1_481_N2H9F0S0G0
FALSE	FALSE	TRUE	FALSE	FALSE	FALSE	FALSE	ENSP00000325146_COL12A1_1763_N3H5F0S1G0
FALSE	FALSE	TRUE	FALSE	FALSE	FALSE	FALSE	ENSP00000265131_TNC_1093_N7H4F4S2G0
FALSE	FALSE	TRUE	FALSE	FALSE	FALSE	FALSE	ENSP00000442242_TNC_184_N3H4F1S1G0
FALSE	FALSE	TRUE	FALSE	FALSE	FALSE	FALSE	ENSP00000497369_FOXP1_12_N3H3F1S0G0
FALSE	FALSE	TRUE	FALSE	FALSE	FALSE	FALSE	ENSP00000303351_ITGB1_406_N4H5F1S2G0
FALSE	FALSE	TRUE	TRUE	FALSE	FALSE	FALSE	ENSP00000361850_PLAU_322_N4H5F1S2G0
FALSE	FALSE	TRUE	FALSE	FALSE	FALSE	FALSE	ENSP00000500291_ACP2_267_N2H9F0S0G0
FALSE	FALSE	TRUE	FALSE	FALSE	FALSE	FALSE	ENSP00000330393_LEPR_688_N6H4F4S0G0
FALSE	FALSE	TRUE	FALSE	FALSE	TRUE	FALSE	ENSP00000252804_PXDN_1280_N2H9F0S0G0
FALSE	FALSE	TRUE	FALSE	FALSE	FALSE	FALSE	ENSP00000265131_TNC_1392_N4H6F1S2G0
FALSE	FALSE	TRUE	TRUE	TRUE	FALSE	FALSE	ENSP00000383938_CRELD2_300_N2H5F0S0G0
FALSE	FALSE	TRUE	FALSE	FALSE	FALSE	FALSE	ENSP00000237530_RPN2_106_N2H7F0S0G0
FALSE	FALSE	TRUE	FALSE	FALSE	FALSE	FALSE	ENSP00000277480_LCN2_85_N4H5F2S1G0
FALSE	FALSE	TRUE	FALSE	FALSE	FALSE	FALSE	ENSP00000442242_TNC_327_N5H5F1S1G0
FALSE	FALSE	TRUE	FALSE	FALSE	FALSE	FALSE	ENSP00000411355_PTPRC_337_N4H5F1S1G0
FALSE	FALSE	TRUE	FALSE	FALSE	TRUE	FALSE	ENSP00000265394_CPVL_307_N2H7F0S0G0
FALSE	FALSE	TRUE	FALSE	FALSE	FALSE	FALSE	ENSP00000265131_TNC_1093_N5H6F1S3G0
FALSE	FALSE	TRUE	FALSE	FALSE	FALSE	FALSE	ENSP00000442242_TNC_166_N4H5F1S0G0
FALSE	FALSE	TRUE	FALSE	FALSE	FALSE	FALSE	ENSP00000231751_LTF_497_N7H5F0S0G0
FALSE	FALSE	TRUE	FALSE	TRUE	TRUE	FALSE	ENSP00000265077_VCAN_1442_N6H8F1S2G0
FALSE	FALSE	TRUE	FALSE	FALSE	FALSE	FALSE	ENSP00000219022_OLFM4_411_N3H5F1S1G0
FALSE	FALSE	TRUE	TRUE	FALSE	FALSE	FALSE	ENSP00000300692_CD3D_74_N4H5F1S2G0
FALSE	FALSE	TRUE	TRUE	FALSE	FALSE	FALSE	ENSP00000405577_CLMP_74_N4H5F1S2G0
FALSE	FALSE	TRUE	FALSE	FALSE	FALSE	FALSE	ENSP00000348170_HP_241_N5H5F4S2G0
FALSE	FALSE	TRUE	FALSE	FALSE	FALSE	FALSE	ENSP00000504475_CTSC_155_N4H7F0S1G0
FALSE	FALSE	TRUE	FALSE	FALSE	FALSE	FALSE	ENSP00000249364_CALU_131_N4H5F2S2G0
FALSE	FALSE	TRUE	FALSE	FALSE	FALSE	FALSE	ENSP00000231751_LTF_497_N5H4F2S1G0
FALSE	FALSE	TRUE	FALSE	FALSE	FALSE	FALSE	ENSP00000298815_ARHGAP42_430_N3H5F0S2G0
FALSE	FALSE	TRUE	FALSE	FALSE	FALSE	FALSE	ENSP00000243077_LRP1_3839_N2H9F0S0G0
FALSE	FALSE	TRUE	FALSE	FALSE	FALSE	FALSE	ENSP00000360248_ENTPD1_371_N3H5F1S2G0
FALSE	FALSE	TRUE	FALSE	FALSE	FALSE	FALSE	ENSP00000504475_CTSC_155_N2H7F1S0G0
FALSE	FALSE	TRUE	FALSE	FALSE	FALSE	FALSE	ENSP00000442242_TNC_327_N4H4F0S2G0
FALSE	FALSE	TRUE	FALSE	FALSE	FALSE	FALSE	ENSP00000419070_SYPL1_53_N2H7F0S0G0
FALSE	FALSE	TRUE	TRUE	TRUE	FALSE	FALSE	ENSP00000265131_TNC_1366_N5H6F3S1G0
FALSE	FALSE	TRUE	FALSE	FALSE	FALSE	FALSE	ENSP00000349437_IGF2R_871_N4H5F1S2G0
FALSE	FALSE	TRUE	TRUE	FALSE	TRUE	FALSE	ENSP00000419446_ADAM9_381_N2H8F0S0G0
FALSE	FALSE	TRUE	FALSE	FALSE	FALSE	FALSE	ENSP00000222399_LAMB1_1279_N5H6F1S3G0
FALSE	FALSE	TRUE	FALSE	FALSE	FALSE	FALSE	ENSP00000262776_LGALS3BP_398_N4H5F3S1G0
FALSE	FALSE	TRUE	FALSE	FALSE	FALSE	FALSE	ENSP00000325146_COL12A1_1763_N2H9F0S0G0
FALSE	FALSE	TRUE	FALSE	FALSE	FALSE	FALSE	ENSP00000399815_DCN_116_N6H6F0S1G0
FALSE	FALSE	TRUE	FALSE	FALSE	FALSE	FALSE	ENSP00000303351_ITGB1_212_N5H6F1S1G0
FALSE	FALSE	TRUE	FALSE	FALSE	FALSE	FALSE	ENSP00000385521_FBLN1_136_N5H6F1S3G0
FALSE	FALSE	TRUE	FALSE	FALSE	TRUE	FALSE	ENSP00000222271_COMP_742_N2H10F0S0G0
FALSE	FALSE	TRUE	TRUE	FALSE	FALSE	FALSE	ENSP00000225275_MPO_323_N3H4F1S1G0
FALSE	FALSE	TRUE	FALSE	FALSE	FALSE	FALSE	ENSP00000265077_VCAN_1442_N4H5F3S1G0
FALSE	FALSE	TRUE	FALSE	FALSE	FALSE	FALSE	ENSP00000261978_LTBP2_343_N4H5F1S1G0
FALSE	FALSE	TRUE	TRUE	FALSE	TRUE	FALSE	ENSP00000346839_FN1_542_N5H6F1S0G0
FALSE	FALSE	TRUE	FALSE	FALSE	FALSE	FALSE	ENSP00000200639_LAMP2_275_N4H5F1S3G0
FALSE	FALSE	TRUE	FALSE	FALSE	FALSE	FALSE	ENSP00000219022_OLFM4_352_N2H7F0S0G0
FALSE	FALSE	TRUE	FALSE	FALSE	FALSE	FALSE	ENSP00000303351_ITGB1_406_N4H5F1S1G0
FALSE	FALSE	TRUE	FALSE	FALSE	FALSE	FALSE	ENSP00000419446_ADAM9_487_N2H7F0S0G0
FALSE	FALSE	TRUE	FALSE	FALSE	TRUE	FALSE	ENSP00000258733_GPNMB_249_N2H9F0S0G0
FALSE	FALSE	TRUE	FALSE	FALSE	FALSE	FALSE	ENSP00000231751_LTF_497_N3H4F0S1G0
FALSE	FALSE	TRUE	TRUE	FALSE	FALSE	FALSE	ENSP00000226279_CD38_219_N3H6F0S1G0
FALSE	FALSE	TRUE	FALSE	FALSE	FALSE	FALSE	ENSP00000346839_FN1_1007_N4H4F1S1G0
FALSE	FALSE	TRUE	FALSE	FALSE	FALSE	FALSE	ENSP00000231751_LTF_497_N7H4F1S0G0
FALSE	FALSE	TRUE	FALSE	FALSE	FALSE	FALSE	ENSP00000432556_CTSC_53_N3H6F0S1G0
FALSE	FALSE	TRUE	FALSE	FALSE	FALSE	FALSE	ENSP00000303242_ITGB2_666_N2H7F0S0G0
FALSE	FALSE	TRUE	FALSE	FALSE	FALSE	FALSE	ENSP00000442242_TNC_327_N4H6F2S0G0
FALSE	FALSE	TRUE	FALSE	FALSE	FALSE	FALSE	ENSP00000217939_MXRA5_624_N7H4F2S2G0
FALSE	FALSE	TRUE	FALSE	FALSE	FALSE	FALSE	ENSP00000284240_THY1_79_N4H5F1S1G0
FALSE	FALSE	TRUE	FALSE	FALSE	TRUE	FALSE	ENSP00000243077_LRP1_3788_N2H10F0S0G0
FALSE	FALSE	TRUE	FALSE	FALSE	FALSE	FALSE	ENSP00000282588_ITGA1_1113_N2H9F0S0G0
FALSE	FALSE	TRUE	FALSE	FALSE	FALSE	FALSE	ENSP00000406304_ERAP1_414_N2H3F1S0G0
FALSE	FALSE	TRUE	FALSE	FALSE	FALSE	FALSE	ENSP00000160262_ICAM3_295_N4H5F0S1G0
FALSE	FALSE	TRUE	FALSE	FALSE	FALSE	FALSE	ENSP00000230419_PTK7_405_N4H5F1S1G0
FALSE	FALSE	TRUE	FALSE	FALSE	FALSE	FALSE	ENSP00000200639_LAMP2_257_N4H5F1S1G0
FALSE	FALSE	TRUE	FALSE	TRUE	TRUE	FALSE	ENSP00000350894_SERPINH1_120_N2H3F0S0G0
FALSE	FALSE	TRUE	TRUE	FALSE	FALSE	FALSE	ENSP00000265131_TNC_1093_N4H7F1S1G0
FALSE	FALSE	TRUE	FALSE	FALSE	FALSE	FALSE	ENSP00000348170_HP_241_N4H8F1S1G0
FALSE	FALSE	TRUE	FALSE	FALSE	FALSE	FALSE	ENSP00000222399_LAMB1_1041_N4H5F1S0G0
FALSE	FALSE	TRUE	FALSE	FALSE	FALSE	FALSE	ENSP00000225275_MPO_355_N2H7F0S0G0
FALSE	FALSE	TRUE	FALSE	FALSE	FALSE	FALSE	ENSP00000258733_GPNMB_249_N3H4F0S1G0
FALSE	FALSE	TRUE	FALSE	FALSE	TRUE	FALSE	ENSP00000324532_LAMA3_2751_N2H8F0S0G0
FALSE	FALSE	TRUE	TRUE	FALSE	FALSE	FALSE	ENSP00000442242_TNC_184_N4H5F1S0G0
FALSE	FALSE	TRUE	TRUE	FALSE	FALSE	FALSE	ENSP00000217939_MXRA5_2007_N4H5F1S1G0
FALSE	FALSE	TRUE	FALSE	FALSE	FALSE	FALSE	ENSP00000258341_LAMC1_1395_N2H8F0S0G0
FALSE	FALSE	TRUE	FALSE	FALSE	FALSE	FALSE	ENSP00000398632_CD44_599_N2H8F0S0G0
FALSE	FALSE	TRUE	FALSE	FALSE	FALSE	FALSE	ENSP00000303351_ITGB1_212_N5H6F1S0G0
FALSE	FALSE	TRUE	FALSE	TRUE	FALSE	FALSE	ENSP00000315190_ITGA3_86_N2H9F0S0G0
FALSE	FALSE	TRUE	FALSE	FALSE	FALSE	FALSE	ENSP00000512972_ITGAV_74_N4H5F1S0G0
FALSE	FALSE	TRUE	FALSE	FALSE	FALSE	FALSE	ENSP00000333298_LAMP1_261_N2H7F0S0G0
FALSE	FALSE	TRUE	FALSE	FALSE	FALSE	FALSE	ENSP00000507980_ADGRL3_1325_N3H5F0S1G0
FALSE	FALSE	TRUE	FALSE	FALSE	FALSE	FALSE	ENSP00000357357_GBA_98_N4H5F1S2G0
FALSE	FALSE	TRUE	TRUE	TRUE	FALSE	FALSE	ENSP00000368678_AGRN_250_N2H8F1S0G0
FALSE	FALSE	TRUE	FALSE	FALSE	FALSE	FALSE	ENSP00000340815_SLC3A2_280_N4H5F0S1G0
FALSE	FALSE	TRUE	FALSE	FALSE	FALSE	FALSE	ENSP00000432556_CTSC_53_N2H10F0S0G0
FALSE	FALSE	TRUE	FALSE	FALSE	FALSE	FALSE	ENSP00000305714_BMP1_599_N4H5F1S1G0
FALSE	FALSE	TRUE	FALSE	FALSE	FALSE	FALSE	ENSP00000217939_MXRA5_624_N7H5F2S2G0
FALSE	FALSE	TRUE	TRUE	FALSE	FALSE	FALSE	ENSP00000264144_LAMC2_942_N4H5F1S2G0
FALSE	FALSE	TRUE	TRUE	TRUE	FALSE	FALSE	ENSP00000369677_EMILIN1_766_N4H5F0S1G0
FALSE	FALSE	TRUE	FALSE	FALSE	FALSE	FALSE	ENSP00000442242_TNC_327_N5H6F1S0G0
FALSE	FALSE	TRUE	TRUE	FALSE	TRUE	TRUE	ENSP00000353224_TFRC_727_N2H8F0S0G0
FALSE	FALSE	TRUE	TRUE	FALSE	FALSE	FALSE	ENSP00000265131_TNC_1366_N4H5F4S2G0
FALSE	FALSE	TRUE	FALSE	FALSE	FALSE	FALSE	ENSP00000334052_LGMN_263_N4H9F0S0G0
FALSE	FALSE	TRUE	FALSE	FALSE	FALSE	FALSE	ENSP00000284240_THY1_79_N4H5F1S2G0
FALSE	FALSE	TRUE	FALSE	FALSE	FALSE	FALSE	ENSP00000324532_LAMA3_2751_N3H4F0S1G0
FALSE	FALSE	TRUE	FALSE	FALSE	FALSE	FALSE	ENSP00000320940_NCOA1_765_N7H5F1S0G0
FALSE	FALSE	TRUE	FALSE	FALSE	FALSE	FALSE	ENSP00000315190_ITGA3_969_N4H5F0S1G0
FALSE	FALSE	TRUE	FALSE	FALSE	FALSE	FALSE	ENSP00000303242_ITGB2_666_N2H9F0S0G0
FALSE	FALSE	TRUE	FALSE	FALSE	FALSE	FALSE	ENSP00000360882_COL5A1_176_N2H9F0S0G0
FALSE	FALSE	TRUE	FALSE	FALSE	FALSE	FALSE	ENSP00000333298_LAMP1_103_N4H5F0S1G0
FALSE	FALSE	TRUE	FALSE	FALSE	FALSE	FALSE	ENSP00000355180_COL6A1_212_N4H5F1S2G0
FALSE	FALSE	TRUE	FALSE	FALSE	FALSE	FALSE	ENSP00000442242_TNC_1018_N2H8F0S0G0
FALSE	FALSE	TRUE	FALSE	FALSE	FALSE	FALSE	ENSP00000265131_TNC_1093_N6H3F4S0G0
FALSE	FALSE	TRUE	FALSE	FALSE	FALSE	FALSE	ENSP00000303351_ITGB1_212_N2H7F0S0G0
FALSE	FALSE	TRUE	FALSE	FALSE	FALSE	FALSE	ENSP00000200639_LAMP2_101_N6H7F0S4G0
FALSE	FALSE	TRUE	FALSE	FALSE	FALSE	FALSE	ENSP00000052754_DCN_303_N4H6F0S1G0
FALSE	FALSE	TRUE	FALSE	FALSE	FALSE	FALSE	ENSP00000442242_TNC_327_N5H5F1S0G0
FALSE	FALSE	TRUE	FALSE	FALSE	FALSE	FALSE	ENSP00000200181_ITGB4_695_N4H5F1S0G0
FALSE	FALSE	TRUE	FALSE	TRUE	FALSE	FALSE	ENSP00000346839_FN1_542_N5H6F1S1G0
FALSE	FALSE	TRUE	FALSE	FALSE	FALSE	FALSE	ENSP00000457421_PECAM1_151_N5H6F0S1G0
FALSE	FALSE	TRUE	FALSE	FALSE	FALSE	FALSE	ENSP00000200639_LAMP2_356_N4H5F2S0G0
FALSE	FALSE	TRUE	FALSE	TRUE	FALSE	FALSE	ENSP00000408024_ITGB6_421_N4H5F1S1G0
FALSE	FALSE	TRUE	TRUE	FALSE	FALSE	FALSE	ENSP00000508249_ITGA6_731_N4H5F1S0G0
FALSE	FALSE	TRUE	FALSE	FALSE	FALSE	FALSE	ENSP00000231368_LNPEP_145_N2H8F0S0G0
FALSE	FALSE	TRUE	FALSE	FALSE	FALSE	FALSE	ENSP00000512972_ITGAV_907_N4H5F1S1G0
FALSE	FALSE	TRUE	FALSE	FALSE	TRUE	TRUE	ENSP00000240617_PLBD1_71_N2H7F0S0G0
FALSE	FALSE	TRUE	TRUE	TRUE	FALSE	TRUE	ENSP00000480150_HYOU1_515_N2H8F0S0G0
FALSE	FALSE	TRUE	FALSE	FALSE	FALSE	FALSE	ENSP00000284240_THY1_42_N4H5F1S2G0
FALSE	FALSE	TRUE	FALSE	FALSE	TRUE	FALSE	ENSP00000303351_ITGB1_212_N4H5F1S0G0
FALSE	FALSE	TRUE	FALSE	FALSE	FALSE	FALSE	ENSP00000384169_FBLN2_1082_N4H5F1S1G0
FALSE	FALSE	TRUE	FALSE	FALSE	FALSE	TRUE	ENSP00000262776_LGALS3BP_551_N2H8F0S0G0
FALSE	FALSE	TRUE	FALSE	FALSE	FALSE	FALSE	ENSP00000219022_OLFM4_193_N4H5F1S1G0
FALSE	FALSE	TRUE	FALSE	FALSE	FALSE	FALSE	ENSP00000383115_COLEC12_386_N4H5F1S1G0
FALSE	FALSE	TRUE	FALSE	FALSE	FALSE	FALSE	ENSP00000264832_ICAM1_267_N4H5F1S2G0
FALSE	FALSE	TRUE	FALSE	FALSE	FALSE	FALSE	ENSP00000441691_ITGAM_692_N4H5F1S1G0
FALSE	FALSE	TRUE	TRUE	FALSE	FALSE	TRUE	ENSP00000225275_MPO_355_N2H6F0S0G0
FALSE	FALSE	TRUE	FALSE	FALSE	FALSE	FALSE	ENSP00000366937_BTN3A2_115_N4H5F1S1G0
FALSE	FALSE	TRUE	FALSE	FALSE	FALSE	FALSE	ENSP00000249364_CALU_131_N5H6F2S1G0
FALSE	FALSE	TRUE	FALSE	FALSE	FALSE	FALSE	ENSP00000296129_CDCP1_39_N4H5F0S1G0
FALSE	FALSE	TRUE	FALSE	FALSE	TRUE	FALSE	ENSP00000325146_COL12A1_2679_N4H5F0S1G0
FALSE	FALSE	TRUE	TRUE	FALSE	FALSE	FALSE	ENSP00000442242_TNC_327_N5H6F1S1G0
FALSE	FALSE	TRUE	FALSE	FALSE	TRUE	FALSE	ENSP00000261978_LTBP2_181_N6H3F4S0G0
FALSE	FALSE	TRUE	FALSE	FALSE	FALSE	FALSE	ENSP00000385521_FBLN1_136_N6H7F1S3G0
FALSE	FALSE	TRUE	TRUE	FALSE	FALSE	FALSE	ENSP00000265131_TNC_1366_N5H6F1S3G0
FALSE	FALSE	TRUE	TRUE	FALSE	FALSE	FALSE	ENSP00000419834_KIAA2012_789_N2H8F0S0G0
FALSE	FALSE	TRUE	FALSE	FALSE	FALSE	FALSE	ENSP00000442242_TNC_327_N5H7F0S1G0
FALSE	FALSE	TRUE	TRUE	FALSE	FALSE	FALSE	ENSP00000265131_TNC_1392_N5H6F1S1G0
FALSE	FALSE	TRUE	FALSE	FALSE	FALSE	FALSE	ENSP00000262776_LGALS3BP_580_N2H8F0S0G0
FALSE	FALSE	TRUE	TRUE	FALSE	TRUE	FALSE	ENSP00000346839_FN1_542_N4H5F0S0G0
FALSE	FALSE	TRUE	FALSE	FALSE	FALSE	FALSE	ENSP00000295550_COL6A3_3037_N4H5F1S1G0
FALSE	FALSE	TRUE	TRUE	FALSE	TRUE	FALSE	ENSP00000242209_FKBP9_286_N2H8F0S0G0
FALSE	FALSE	TRUE	TRUE	TRUE	FALSE	FALSE	ENSP00000296181_ITGB5_586_N2H8F0S0G0
FALSE	FALSE	TRUE	FALSE	FALSE	FALSE	FALSE	ENSP00000405984_GLG1_210_N4H5F3S2G0
FALSE	FALSE	TRUE	FALSE	FALSE	FALSE	FALSE	ENSP00000333298_LAMP1_261_N2H8F0S0G0
FALSE	FALSE	TRUE	TRUE	FALSE	FALSE	FALSE	ENSP00000320084_CD276_215_N4H5F1S1G0
FALSE	FALSE	TRUE	FALSE	FALSE	FALSE	FALSE	ENSP00000385704_SULF1_623_N4H5F1S2G0
FALSE	FALSE	TRUE	FALSE	FALSE	FALSE	FALSE	ENSP00000349437_IGF2R_626_N4H5F1S2G0
FALSE	FALSE	TRUE	FALSE	FALSE	FALSE	FALSE	ENSP00000346839_FN1_1291_N5H6F1S2G0
FALSE	FALSE	TRUE	FALSE	FALSE	FALSE	FALSE	ENSP00000442242_TNC_166_N4H5F4S1G0
FALSE	FALSE	TRUE	FALSE	FALSE	TRUE	FALSE	ENSP00000346839_FN1_1007_N3H4F1S0G0
FALSE	FALSE	TRUE	FALSE	TRUE	FALSE	FALSE	ENSP00000257857_CD63_130_N4H5F1S1G0
FALSE	FALSE	TRUE	FALSE	FALSE	FALSE	FALSE	ENSP00000385521_FBLN1_136_N5H6F3S1G0
FALSE	FALSE	TRUE	FALSE	FALSE	FALSE	FALSE	ENSP00000376899_PTGFRN_286_N5H4F1S1G0
FALSE	FALSE	TRUE	FALSE	FALSE	FALSE	FALSE	ENSP00000325146_COL12A1_1763_N4H5F1S2G0
FALSE	FALSE	TRUE	FALSE	FALSE	FALSE	FALSE	ENSP00000408146_HLA-DPB1_48_N4H5F1S1G0
FALSE	FALSE	TRUE	FALSE	FALSE	FALSE	FALSE	ENSP00000340815_SLC3A2_280_N6H7F0S3G0
FALSE	FALSE	TRUE	FALSE	FALSE	FALSE	FALSE	ENSP00000262776_LGALS3BP_551_N5H6F1S0G0
FALSE	FALSE	TRUE	FALSE	FALSE	FALSE	FALSE	ENSP00000265131_TNC_1366_N4H5F1S0G0
FALSE	FALSE	TRUE	FALSE	FALSE	FALSE	FALSE	ENSP00000403885_CD163_123_N10H7F1S0G0
FALSE	FALSE	TRUE	FALSE	FALSE	FALSE	FALSE	ENSP00000325146_COL12A1_1763_N3H5F1S1G0
FALSE	FALSE	TRUE	TRUE	FALSE	FALSE	FALSE	ENSP00000512972_ITGAV_74_N3H5F1S1G0
FALSE	FALSE	TRUE	FALSE	FALSE	FALSE	FALSE	ENSP00000000412_M6PR_83_N6H3F5S0G0
FALSE	FALSE	TRUE	FALSE	FALSE	TRUE	FALSE	ENSP00000325146_COL12A1_1763_N4H5F0S1G0
FALSE	FALSE	TRUE	FALSE	FALSE	FALSE	FALSE	ENSP00000200639_LAMP2_275_N6H7F0S1G0
FALSE	FALSE	TRUE	FALSE	FALSE	FALSE	FALSE	ENSP00000442242_TNC_327_N5H5F1S2G0
FALSE	FALSE	TRUE	FALSE	FALSE	FALSE	FALSE	ENSP00000271588_HMCN1_3221_N4H5F1S1G0
FALSE	FALSE	TRUE	FALSE	FALSE	FALSE	FALSE	ENSP00000284240_THY1_42_N4H5F1S1G0
FALSE	FALSE	TRUE	FALSE	FALSE	FALSE	FALSE	ENSP00000508249_ITGA6_731_N4H4F1S0G0
FALSE	FALSE	TRUE	FALSE	FALSE	FALSE	FALSE	ENSP00000500291_ACP2_267_N2H8F0S0G0
FALSE	FALSE	TRUE	FALSE	FALSE	FALSE	FALSE	ENSP00000231751_LTF_497_N4H7F0S1G0
FALSE	FALSE	TRUE	FALSE	FALSE	FALSE	FALSE	ENSP00000265077_VCAN_1442_N5H7F1S0G0
FALSE	FALSE	TRUE	FALSE	FALSE	FALSE	FALSE	ENSP00000309968_ADAM17_539_N2H9F0S0G0
FALSE	FALSE	TRUE	FALSE	FALSE	FALSE	FALSE	ENSP00000334052_LGMN_263_N6H4F1S2G0
FALSE	FALSE	TRUE	FALSE	FALSE	FALSE	FALSE	ENSP00000385521_FBLN1_136_N4H5F1S1G0
FALSE	FALSE	TRUE	FALSE	FALSE	FALSE	FALSE	ENSP00000400376_ERAP2_119_N2H6F0S0G0
FALSE	FALSE	TRUE	TRUE	FALSE	FALSE	FALSE	ENSP00000442242_TNC_166_N6H7F1S2G0
FALSE	FALSE	TRUE	FALSE	FALSE	FALSE	FALSE	ENSP00000315190_ITGA3_86_N2H8F0S0G0
FALSE	FALSE	TRUE	FALSE	FALSE	TRUE	FALSE	ENSP00000508249_ITGA6_284_N2H8F0S0G0
FALSE	FALSE	TRUE	FALSE	FALSE	FALSE	FALSE	ENSP00000349437_IGF2R_435_N4H5F1S1G0
FALSE	FALSE	TRUE	FALSE	FALSE	TRUE	FALSE	ENSP00000320940_NCOA1_765_N4H5F1S1G0
FALSE	FALSE	TRUE	FALSE	FALSE	FALSE	FALSE	ENSP00000242786_ADGRE5_33_N4H5F1S2G0
FALSE	FALSE	TRUE	FALSE	FALSE	FALSE	FALSE	ENSP00000263621_ELANE_88_N3H4F0S1G0
FALSE	FALSE	TRUE	FALSE	FALSE	FALSE	FALSE	ENSP00000324532_LAMA3_2162_N4H5F1S2G0
FALSE	FALSE	TRUE	FALSE	FALSE	FALSE	FALSE	ENSP00000441691_ITGAM_900_N3H5F0S1G0
FALSE	FALSE	TRUE	FALSE	FALSE	TRUE	FALSE	ENSP00000317232_FKBP10_294_N2H9F0S0G0
FALSE	FALSE	TRUE	FALSE	FALSE	FALSE	FALSE	ENSP00000243077_LRP1_3089_N5H6F1S1G0
FALSE	FALSE	TRUE	FALSE	FALSE	FALSE	FALSE	ENSP00000496114_SCN7A_1103_N3H5F0S2G0
FALSE	FALSE	TRUE	FALSE	FALSE	FALSE	FALSE	ENSP00000432556_CTSC_53_N2H8F0S0G0
FALSE	FALSE	TRUE	FALSE	FALSE	FALSE	FALSE	ENSP00000320084_CD276_104_N3H5F1S1G0
FALSE	FALSE	TRUE	FALSE	FALSE	FALSE	FALSE	ENSP00000295702_SSR2_88_N2H9F0S0G0
FALSE	FALSE	TRUE	FALSE	FALSE	FALSE	FALSE	ENSP00000442242_TNC_1034_N4H5F1S0G0
FALSE	FALSE	TRUE	FALSE	FALSE	FALSE	FALSE	ENSP00000271643_ADAMTSL4_1001_N4H5F1S1G0
FALSE	FALSE	TRUE	FALSE	FALSE	FALSE	FALSE	ENSP00000442242_TNC_327_N4H5F2S1G0
FALSE	FALSE	TRUE	FALSE	FALSE	FALSE	FALSE	ENSP00000265131_TNC_1119_N3H4F1S0G0
FALSE	FALSE	TRUE	FALSE	FALSE	FALSE	FALSE	ENSP00000411355_PTPRC_531_N6H7F1S2G0
FALSE	FALSE	TRUE	TRUE	TRUE	FALSE	FALSE	ENSP00000457421_PECAM1_84_N5H5F1S2G0
FALSE	FALSE	TRUE	TRUE	FALSE	TRUE	FALSE	ENSP00000233997_AZU1_171_N3H4F1S1G0
FALSE	FALSE	TRUE	FALSE	FALSE	FALSE	FALSE	ENSP00000000412_M6PR_83_N8H5F1S0G0
FALSE	FALSE	TRUE	FALSE	FALSE	TRUE	FALSE	ENSP00000295550_COL6A3_2331_N2H8F0S0G0
FALSE	FALSE	TRUE	TRUE	FALSE	FALSE	FALSE	ENSP00000265131_TNC_1366_N5H6F1S1G0
FALSE	FALSE	TRUE	FALSE	TRUE	FALSE	FALSE	ENSP00000432556_CTSC_53_N3H6F2S1G0
FALSE	FALSE	TRUE	FALSE	FALSE	FALSE	FALSE	ENSP00000442242_TNC_166_N5H5F1S1G0
FALSE	FALSE	TRUE	TRUE	FALSE	FALSE	FALSE	ENSP00000249364_CALU_131_N4H5F1S1G0
FALSE	FALSE	TRUE	TRUE	FALSE	FALSE	FALSE	ENSP00000200639_LAMP2_101_N6H7F0S3G0
FALSE	FALSE	TRUE	TRUE	FALSE	FALSE	FALSE	ENSP00000442242_TNC_327_N4H5F1S0G0
FALSE	FALSE	TRUE	FALSE	FALSE	FALSE	FALSE	ENSP00000346839_FN1_542_N4H5F1S2G0
FALSE	FALSE	TRUE	FALSE	FALSE	FALSE	FALSE	ENSP00000455897_MRC1_1205_N5H6F3S1G0
FALSE	FALSE	TRUE	FALSE	FALSE	FALSE	FALSE	ENSP00000303351_ITGB1_669_N4H5F1S1G0
FALSE	FALSE	TRUE	FALSE	FALSE	FALSE	FALSE	ENSP00000303351_ITGB1_212_N2H8F0S0G0
FALSE	FALSE	TRUE	TRUE	FALSE	FALSE	FALSE	ENSP00000217939_MXRA5_2500_N3H6F0S1G0
FALSE	FALSE	TRUE	FALSE	FALSE	FALSE	FALSE	ENSP00000188790_FAP_49_N3H6F0S1G0
FALSE	FALSE	TRUE	FALSE	FALSE	FALSE	FALSE	ENSP00000265131_TNC_1392_N3H4F1S0G0
FALSE	FALSE	TRUE	FALSE	FALSE	FALSE	FALSE	ENSP00000188790_FAP_99_N4H5F2S1G0
FALSE	FALSE	TRUE	FALSE	FALSE	FALSE	FALSE	ENSP00000303351_ITGB1_669_N5H6F1S1G0
FALSE	FALSE	TRUE	FALSE	FALSE	FALSE	FALSE	ENSP00000315190_ITGA3_86_N5H6F1S1G0
FALSE	FALSE	TRUE	TRUE	TRUE	TRUE	FALSE	ENSP00000265077_VCAN_1442_N4H6F2S2G0
FALSE	FALSE	TRUE	FALSE	FALSE	FALSE	FALSE	ENSP00000325146_COL12A1_1763_N3H4F1S1G0
FALSE	FALSE	TRUE	FALSE	FALSE	FALSE	FALSE	ENSP00000217456_APMAP_196_N2H8F0S0G0
FALSE	FALSE	TRUE	FALSE	FALSE	TRUE	FALSE	ENSP00000482784_THBS2_1069_N4H5F0S2G0
FALSE	FALSE	TRUE	FALSE	FALSE	FALSE	FALSE	ENSP00000265131_TNC_1119_N3H4F1S1G0
FALSE	FALSE	TRUE	FALSE	FALSE	FALSE	FALSE	ENSP00000399815_DCN_116_N5H5F0S1G0
FALSE	FALSE	TRUE	FALSE	FALSE	FALSE	FALSE	ENSP00000264039_GPC1_116_N4H5F1S1G0
FALSE	FALSE	TRUE	FALSE	FALSE	FALSE	FALSE	ENSP00000318472_NCAM1_347_N4H5F1S1G0
FALSE	FALSE	TRUE	FALSE	FALSE	FALSE	FALSE	ENSP00000378394_PSAP_80_N4H4F1S1G0
FALSE	FALSE	TRUE	FALSE	FALSE	FALSE	FALSE	ENSP00000385521_FBLN1_136_N5H6F1S2G0
FALSE	FALSE	TRUE	TRUE	FALSE	FALSE	FALSE	ENSP00000442242_TNC_166_N6H7F1S3G0
FALSE	FALSE	TRUE	FALSE	FALSE	FALSE	FALSE	ENSP00000497653_COL17A1_66_N6H6F2S0G0
FALSE	FALSE	TRUE	FALSE	TRUE	FALSE	FALSE	ENSP00000480150_HYOU1_869_N2H5F0S0G0
FALSE	FALSE	TRUE	TRUE	FALSE	TRUE	FALSE	ENSP00000447260_HNRNPA1_215_N6H5F4S2G0
FALSE	FALSE	TRUE	FALSE	FALSE	FALSE	FALSE	ENSP00000390625_HNRNPLL_525_N4H5F1S1G0
FALSE	FALSE	TRUE	FALSE	FALSE	TRUE	FALSE	ENSP00000350102_TOR4A_314_N2H8F0S0G0
FALSE	FALSE	TRUE	TRUE	FALSE	FALSE	FALSE	ENSP00000217939_MXRA5_2500_N3H5F0S1G0
FALSE	FALSE	TRUE	FALSE	FALSE	FALSE	FALSE	ENSP00000303351_ITGB1_669_N2H9F0S0G0
FALSE	FALSE	TRUE	FALSE	FALSE	FALSE	FALSE	ENSP00000258733_GPNMB_249_N5H6F1S2G0
FALSE	FALSE	TRUE	FALSE	FALSE	FALSE	FALSE	ENSP00000362201_SPOCK2_225_N4H5F1S1G0
FALSE	FALSE	TRUE	FALSE	FALSE	FALSE	FALSE	ENSP00000231751_LTF_497_N6H7F1S1G0
FALSE	FALSE	TRUE	FALSE	FALSE	FALSE	FALSE	ENSP00000411355_PTPRC_421_N5H6F0S2G0
FALSE	FALSE	TRUE	FALSE	FALSE	FALSE	FALSE	ENSP00000346839_FN1_1291_N5H6F1S3G0
FALSE	FALSE	TRUE	FALSE	FALSE	FALSE	FALSE	ENSP00000442242_TNC_166_N3H4F2S2G0
FALSE	FALSE	TRUE	FALSE	FALSE	FALSE	FALSE	ENSP00000282588_ITGA1_217_N4H5F1S1G0
FALSE	FALSE	TRUE	FALSE	FALSE	TRUE	FALSE	ENSP00000262776_LGALS3BP_69_N2H8F0S0G0
FALSE	FALSE	TRUE	FALSE	FALSE	FALSE	FALSE	ENSP00000265131_TNC_1366_N7H4F4S1G0
FALSE	FALSE	TRUE	FALSE	FALSE	FALSE	FALSE	ENSP00000385521_FBLN1_136_N6H7F1S2G0
FALSE	FALSE	TRUE	FALSE	FALSE	FALSE	FALSE	ENSP00000398632_CD44_57_N4H5F1S2G0
FALSE	FALSE	TRUE	FALSE	FALSE	FALSE	FALSE	ENSP00000303351_ITGB1_212_N4H5F3S0G0
FALSE	FALSE	TRUE	TRUE	FALSE	FALSE	FALSE	ENSP00000403885_CD163_123_N5H6F1S2G0
FALSE	FALSE	TRUE	FALSE	FALSE	FALSE	FALSE	ENSP00000333298_LAMP1_261_N5H6F4S1G0
FALSE	FALSE	TRUE	FALSE	TRUE	FALSE	FALSE	ENSP00000284240_THY1_42_N7H4F4S1G0
FALSE	FALSE	TRUE	FALSE	FALSE	FALSE	FALSE	ENSP00000265131_TNC_1392_N5H6F2S1G0
FALSE	FALSE	TRUE	FALSE	FALSE	FALSE	FALSE	ENSP00000233997_AZU1_171_N4H4F1S1G0
FALSE	FALSE	TRUE	FALSE	FALSE	FALSE	FALSE	ENSP00000284240_THY1_42_N5H6F1S2G0
FALSE	FALSE	TRUE	FALSE	FALSE	FALSE	FALSE	ENSP00000303242_ITGB2_666_N3H6F2S0G0
FALSE	FALSE	TRUE	FALSE	TRUE	FALSE	FALSE	ENSP00000349437_IGF2R_1312_N2H9F0S0G0
FALSE	FALSE	TRUE	FALSE	FALSE	TRUE	FALSE	ENSP00000363827_HSPG2_1755_N4H5F1S0G0
FALSE	FALSE	TRUE	TRUE	FALSE	FALSE	FALSE	ENSP00000265131_TNC_1093_N4H5F1S1G0
FALSE	FALSE	TRUE	FALSE	FALSE	TRUE	TRUE	ENSP00000225275_MPO_323_N2H6F0S0G0
FALSE	FALSE	TRUE	FALSE	FALSE	FALSE	FALSE	ENSP00000325527_FBN1_1902_N4H5F1S2G0
FALSE	FALSE	TRUE	FALSE	FALSE	FALSE	FALSE	ENSP00000231751_LTF_497_N4H5F3S3G0
FALSE	FALSE	TRUE	FALSE	FALSE	FALSE	FALSE	ENSP00000264896_SCARB2_304_N8H8F2S3G0
FALSE	FALSE	TRUE	TRUE	FALSE	FALSE	FALSE	ENSP00000200181_ITGB4_695_N4H5F1S1G0
FALSE	FALSE	TRUE	TRUE	TRUE	FALSE	FALSE	ENSP00000303351_ITGB1_520_N2H8F0S0G0
FALSE	FALSE	TRUE	FALSE	FALSE	FALSE	FALSE	ENSP00000442242_TNC_788_N4H5F1S1G0
FALSE	FALSE	TRUE	FALSE	FALSE	FALSE	FALSE	ENSP00000325146_COL12A1_2679_N7H5F1S0G0
FALSE	FALSE	TRUE	FALSE	FALSE	FALSE	FALSE	ENSP00000273283_ITIH1_285_N4H7F1S0G0
FALSE	FALSE	TRUE	FALSE	FALSE	FALSE	FALSE	ENSP00000411355_PTPRC_337_N4H5F1S2G0
FALSE	FALSE	TRUE	FALSE	FALSE	FALSE	FALSE	ENSP00000299767_HSP90B1_217_N2H7F0S0G0
FALSE	FALSE	TRUE	FALSE	FALSE	FALSE	FALSE	ENSP00000333298_LAMP1_261_N5H6F2S0G0
FALSE	FALSE	TRUE	FALSE	FALSE	FALSE	FALSE	ENSP00000398632_CD44_57_N5H4F1S1G0
FALSE	FALSE	TRUE	FALSE	FALSE	FALSE	FALSE	ENSP00000263621_ELANE_173_N3H4F1S1G0
FALSE	FALSE	TRUE	TRUE	TRUE	FALSE	FALSE	ENSP00000243077_LRP1_4364_N4H5F1S2G0
FALSE	FALSE	TRUE	FALSE	FALSE	TRUE	TRUE	ENSP00000333298_LAMP1_103_N2H7F0S0G0
FALSE	FALSE	TRUE	FALSE	FALSE	FALSE	FALSE	ENSP00000265077_VCAN_1442_N4H5F1S2G0
FALSE	FALSE	TRUE	FALSE	FALSE	FALSE	FALSE	ENSP00000303351_ITGB1_406_N2H9F0S0G0
FALSE	FALSE	TRUE	FALSE	FALSE	FALSE	FALSE	ENSP00000399815_DCN_116_N3H6F1S1G0
FALSE	FALSE	TRUE	FALSE	FALSE	FALSE	FALSE	ENSP00000264039_GPC1_79_N4H5F1S2G0
FALSE	FALSE	TRUE	FALSE	FALSE	FALSE	FALSE	ENSP00000242786_ADGRE5_108_N4H5F1S1G0
FALSE	FALSE	TRUE	FALSE	FALSE	FALSE	FALSE	ENSP00000325146_COL12A1_2528_N3H4F0S0G0
FALSE	FALSE	TRUE	FALSE	TRUE	FALSE	FALSE	ENSP00000318165_OS9_177_N2H8F0S0G0
FALSE	FALSE	TRUE	FALSE	FALSE	FALSE	FALSE	ENSP00000265131_TNC_1093_N6H7F1S3G0
FALSE	FALSE	TRUE	FALSE	FALSE	FALSE	FALSE	ENSP00000264832_ICAM1_267_N4H5F3S1G0
FALSE	FALSE	TRUE	FALSE	FALSE	TRUE	FALSE	ENSP00000217939_MXRA5_2415_N4H5F1S0G0
FALSE	FALSE	TRUE	FALSE	FALSE	FALSE	FALSE	ENSP00000347041_FMOD_166_N5H6F1S2G0
FALSE	FALSE	TRUE	FALSE	FALSE	FALSE	FALSE	ENSP00000333298_LAMP1_261_N7H8F1S0G0
FALSE	FALSE	TRUE	FALSE	FALSE	FALSE	FALSE	ENSP00000230419_PTK7_116_N5H4F1S2G0
FALSE	FALSE	TRUE	FALSE	FALSE	FALSE	FALSE	ENSP00000271588_HMCN1_5267_N4H5F1S1G0
FALSE	FALSE	TRUE	FALSE	FALSE	FALSE	FALSE	ENSP00000351811_EDC4_154_N3H5F0S2G0
FALSE	FALSE	TRUE	FALSE	FALSE	FALSE	FALSE	ENSP00000300527_COL6A2_785_N2H9F0S0G0
FALSE	FALSE	TRUE	TRUE	TRUE	FALSE	FALSE	ENSP00000383938_CRELD2_300_N2H6F0S0G0
FALSE	FALSE	TRUE	FALSE	FALSE	FALSE	FALSE	ENSP00000305988_ALCAM_306_N4H5F1S2G0
FALSE	FALSE	TRUE	TRUE	FALSE	FALSE	FALSE	ENSP00000442242_TNC_327_N4H5F1S2G0
FALSE	FALSE	TRUE	FALSE	FALSE	FALSE	FALSE	ENSP00000399815_DCN_116_N4H7F1S1G0
FALSE	FALSE	TRUE	FALSE	FALSE	FALSE	FALSE	ENSP00000347041_FMOD_166_N5H6F2S1G0
FALSE	FALSE	TRUE	TRUE	FALSE	FALSE	FALSE	ENSP00000264039_GPC1_79_N4H5F1S1G0
FALSE	FALSE	TRUE	FALSE	FALSE	FALSE	FALSE	ENSP00000442242_TNC_166_N7H5F1S0G0
FALSE	FALSE	TRUE	TRUE	FALSE	FALSE	FALSE	ENSP00000442242_TNC_1446_N4H5F1S2G0
FALSE	FALSE	TRUE	FALSE	TRUE	FALSE	FALSE	ENSP00000249364_CALU_131_N4H5F2S1G0
FALSE	FALSE	TRUE	FALSE	FALSE	FALSE	FALSE	ENSP00000354090_SIGLEC14_100_N4H5F0S1G0
FALSE	FALSE	TRUE	FALSE	FALSE	TRUE	FALSE	ENSP00000243077_LRP1_1575_N2H9F0S0G0
FALSE	FALSE	TRUE	FALSE	FALSE	FALSE	FALSE	ENSP00000303351_ITGB1_50_N2H8F0S0G0
FALSE	FALSE	TRUE	FALSE	FALSE	FALSE	FALSE	ENSP00000442242_TNC_327_N4H6F1S1G0
FALSE	FALSE	TRUE	FALSE	FALSE	FALSE	FALSE	ENSP00000265131_TNC_1093_N4H5F1S0G0
FALSE	FALSE	TRUE	FALSE	FALSE	FALSE	FALSE	ENSP00000249364_CALU_131_N4H5F3S0G0
FALSE	FALSE	TRUE	FALSE	TRUE	FALSE	FALSE	ENSP00000264832_ICAM1_406_N4H5F1S1G0
FALSE	FALSE	TRUE	FALSE	FALSE	FALSE	TRUE	ENSP00000432556_CTSC_53_N2H6F0S0G0
FALSE	FALSE	TRUE	FALSE	FALSE	FALSE	FALSE	ENSP00000318165_OS9_177_N2H7F0S0G0
FALSE	FALSE	TRUE	FALSE	FALSE	FALSE	FALSE	ENSP00000299957_GOLM2_150_N4H5F1S2G0
FALSE	FALSE	TRUE	FALSE	FALSE	FALSE	FALSE	ENSP00000307513_MRC2_140_N4H5F1S1G0
FALSE	FALSE	TRUE	TRUE	FALSE	FALSE	FALSE	ENSP00000265131_TNC_1366_N5H6F1S2G0
FALSE	FALSE	TRUE	FALSE	FALSE	TRUE	FALSE	ENSP00000410715_SFRP4_194_N3H6F0S1G0
FALSE	FALSE	TRUE	FALSE	FALSE	FALSE	FALSE	ENSP00000264832_ICAM1_267_N6H7F1S2G0
FALSE	FALSE	TRUE	TRUE	FALSE	FALSE	FALSE	ENSP00000225275_MPO_483_N4H4F1S1G0
FALSE	FALSE	TRUE	TRUE	TRUE	FALSE	FALSE	ENSP00000265131_TNC_1093_N4H5F1S2G0
FALSE	FALSE	TRUE	FALSE	TRUE	FALSE	FALSE	ENSP00000363603_FUCA1_268_N4H5F1S2G0
FALSE	FALSE	TRUE	FALSE	FALSE	FALSE	FALSE	ENSP00000455897_MRC1_104_N5H6F1S2G0
FALSE	FALSE	TRUE	FALSE	FALSE	FALSE	FALSE	ENSP00000303351_ITGB1_50_N4H5F0S1G0
FALSE	FALSE	TRUE	FALSE	FALSE	FALSE	FALSE	ENSP00000299767_HSP90B1_502_N2H8F0S0G0
FALSE	FALSE	TRUE	FALSE	FALSE	TRUE	FALSE	ENSP00000325146_COL12A1_1763_N4H5F0S0G0
FALSE	FALSE	TRUE	FALSE	FALSE	FALSE	FALSE	ENSP00000399815_DCN_116_N6H6F0S2G0
FALSE	FALSE	TRUE	FALSE	FALSE	FALSE	FALSE	ENSP00000442242_TNC_184_N4H4F1S1G0
FALSE	FALSE	TRUE	FALSE	FALSE	FALSE	FALSE	ENSP00000325527_FBN1_1581_N5H6F1S1G0
FALSE	FALSE	TRUE	FALSE	FALSE	FALSE	FALSE	ENSP00000303351_ITGB1_212_N2H10F0S0G0
FALSE	FALSE	TRUE	FALSE	FALSE	FALSE	FALSE	ENSP00000258341_LAMC1_1241_N2H8F0S0G0
FALSE	FALSE	TRUE	FALSE	FALSE	FALSE	FALSE	ENSP00000217939_MXRA5_2007_N3H4F1S1G0
FALSE	FALSE	TRUE	FALSE	FALSE	FALSE	FALSE	ENSP00000364114_HLA-DRB5_48_N4H5F1S2G0
FALSE	FALSE	TRUE	FALSE	FALSE	FALSE	FALSE	ENSP00000258341_LAMC1_1107_N4H5F0S0G0
FALSE	FALSE	TRUE	TRUE	FALSE	FALSE	FALSE	ENSP00000457421_PECAM1_151_N5H4F0S1G0
FALSE	FALSE	TRUE	TRUE	FALSE	FALSE	FALSE	ENSP00000442242_TNC_327_N5H6F1S2G0
FALSE	FALSE	TRUE	FALSE	FALSE	FALSE	FALSE	ENSP00000442242_TNC_327_N4H4F2S2G0
FALSE	FALSE	TRUE	FALSE	FALSE	FALSE	FALSE	ENSP00000222399_LAMB1_1279_N2H8F0S0G0
FALSE	FALSE	TRUE	FALSE	FALSE	FALSE	FALSE	ENSP00000320940_NCOA1_765_N2H10F0S0G0
FALSE	FALSE	TRUE	FALSE	FALSE	TRUE	FALSE	ENSP00000325146_COL12A1_2679_N4H4F1S1G0
FALSE	FALSE	TRUE	FALSE	FALSE	TRUE	FALSE	ENSP00000251582_ADAMTS2_949_N4H5F1S1G0
FALSE	FALSE	TRUE	FALSE	FALSE	FALSE	FALSE	ENSP00000231751_LTF_497_N6H6F1S1G0
FALSE	FALSE	TRUE	TRUE	FALSE	FALSE	FALSE	ENSP00000265131_TNC_1093_N5H6F3S1G0
FALSE	FALSE	TRUE	TRUE	TRUE	TRUE	FALSE	ENSP00000265077_VCAN_1442_N5H7F1S1G0
FALSE	FALSE	TRUE	FALSE	FALSE	FALSE	FALSE	ENSP00000264832_ICAM1_406_N5H6F0S1G0
FALSE	FALSE	TRUE	FALSE	FALSE	TRUE	FALSE	ENSP00000242209_FKBP9_286_N2H9F0S0G0
FALSE	FALSE	TRUE	FALSE	FALSE	FALSE	FALSE	ENSP00000349437_IGF2R_626_N4H5F1S1G0
FALSE	FALSE	TRUE	TRUE	FALSE	FALSE	FALSE	ENSP00000346839_FN1_1291_N4H5F1S2G0
FALSE	FALSE	TRUE	FALSE	FALSE	FALSE	FALSE	ENSP00000307513_MRC2_364_N4H5F1S2G0
FALSE	FALSE	TRUE	FALSE	FALSE	TRUE	FALSE	ENSP00000305692_GAA_390_N2H3F0S0G0
FALSE	FALSE	TRUE	FALSE	FALSE	FALSE	FALSE	ENSP00000313854_CLPTM1L_229_N2H8F0S0G0
FALSE	FALSE	TRUE	FALSE	FALSE	FALSE	FALSE	ENSP00000346839_FN1_430_N4H5F3S0G0
FALSE	FALSE	TRUE	FALSE	FALSE	FALSE	FALSE	ENSP00000254528_EMILIN2_587_N5H6F0S1G0
FALSE	FALSE	TRUE	FALSE	FALSE	FALSE	FALSE	ENSP00000320084_CD276_91_N5H6F1S2G0
FALSE	FALSE	TRUE	FALSE	TRUE	FALSE	FALSE	ENSP00000262776_LGALS3BP_551_N3H4F1S1G0
FALSE	FALSE	TRUE	FALSE	FALSE	FALSE	FALSE	ENSP00000233242_APOB_3895_N7H4F0S1G0
FALSE	FALSE	TRUE	FALSE	FALSE	FALSE	FALSE	ENSP00000358765_TPBG_275_N4H5F1S2G0
FALSE	FALSE	TRUE	TRUE	FALSE	FALSE	FALSE	ENSP00000305107_GIMAP8_170_N3H5F1S2G0
FALSE	FALSE	TRUE	FALSE	FALSE	FALSE	FALSE	ENSP00000231751_LTF_497_N7H4F0S1G0
FALSE	FALSE	TRUE	FALSE	FALSE	FALSE	FALSE	ENSP00000330393_LEPR_688_N7H5F2S1G0
FALSE	FALSE	TRUE	FALSE	FALSE	FALSE	FALSE	ENSP00000442242_TNC_327_N4H4F1S1G0
FALSE	FALSE	TRUE	FALSE	FALSE	FALSE	FALSE	ENSP00000366937_BTN3A2_115_N4H5F1S2G0
FALSE	FALSE	TRUE	FALSE	FALSE	FALSE	FALSE	ENSP00000309968_ADAM17_539_N4H5F1S0G0
FALSE	FALSE	TRUE	FALSE	FALSE	FALSE	FALSE	ENSP00000442242_TNC_184_N4H5F1S2G0
FALSE	FALSE	TRUE	TRUE	FALSE	FALSE	FALSE	ENSP00000265131_TNC_1366_N4H5F1S2G0
FALSE	FALSE	TRUE	TRUE	FALSE	TRUE	TRUE	ENSP00000225275_MPO_323_N2H7F0S0G0
FALSE	FALSE	TRUE	FALSE	FALSE	FALSE	FALSE	ENSP00000442242_TNC_327_N4H4F2S1G0
FALSE	FALSE	TRUE	FALSE	FALSE	FALSE	FALSE	ENSP00000385521_FBLN1_136_N4H5F1S2G0
FALSE	FALSE	TRUE	FALSE	FALSE	FALSE	FALSE	ENSP00000271588_HMCN1_2155_N4H5F1S1G0
FALSE	FALSE	TRUE	FALSE	FALSE	TRUE	FALSE	ENSP00000386043_LTBP1_378_N6H3F4S0G0
FALSE	FALSE	TRUE	TRUE	TRUE	FALSE	FALSE	ENSP00000480150_HYOU1_869_N2H7F0S0G0
FALSE	FALSE	TRUE	TRUE	FALSE	FALSE	FALSE	ENSP00000265131_TNC_1093_N5H6F1S2G0
FALSE	FALSE	TRUE	FALSE	FALSE	FALSE	FALSE	ENSP00000231751_LTF_497_N5H6F3S1G0
FALSE	FALSE	TRUE	FALSE	FALSE	FALSE	FALSE	ENSP00000503339_HNRNPA3_287_N7H9F3S1G0
FALSE	FALSE	TRUE	FALSE	FALSE	FALSE	FALSE	ENSP00000442242_TNC_327_N5H4F1S1G0
FALSE	FALSE	TRUE	FALSE	FALSE	TRUE	FALSE	ENSP00000325146_COL12A1_1763_N4H5F1S0G0
FALSE	FALSE	TRUE	FALSE	FALSE	FALSE	FALSE	ENSP00000287097_CD109_118_N2H9F0S0G0
FALSE	FALSE	TRUE	TRUE	FALSE	FALSE	FALSE	ENSP00000376899_PTGFRN_286_N5H4F1S2G0
FALSE	FALSE	TRUE	FALSE	FALSE	TRUE	FALSE	ENSP00000325146_COL12A1_2679_N3H4F1S1G0
FALSE	FALSE	TRUE	FALSE	FALSE	FALSE	FALSE	ENSP00000265131_TNC_1119_N4H5F1S0G0
FALSE	FALSE	TRUE	FALSE	FALSE	FALSE	TRUE	ENSP00000231751_LTF_497_N4H5F2S0G0
FALSE	FALSE	TRUE	TRUE	FALSE	FALSE	FALSE	ENSP00000265131_TNC_1392_N3H4F1S1G0
FALSE	FALSE	TRUE	FALSE	FALSE	TRUE	FALSE	ENSP00000217939_MXRA5_2415_N4H5F1S1G0
FALSE	FALSE	TRUE	TRUE	FALSE	FALSE	FALSE	ENSP00000265131_TNC_1392_N4H5F1S0G0
FALSE	FALSE	TRUE	FALSE	FALSE	FALSE	FALSE	ENSP00000393887_AHSG_176_N3H4F2S2G0
FALSE	FALSE	TRUE	FALSE	FALSE	FALSE	FALSE	ENSP00000442242_TNC_327_N5H5F0S2G0
FALSE	FALSE	TRUE	FALSE	FALSE	TRUE	FALSE	ENSP00000295550_COL6A3_2331_N2H9F0S0G0
FALSE	FALSE	TRUE	TRUE	FALSE	FALSE	FALSE	ENSP00000230419_PTK7_116_N4H5F1S1G0
FALSE	FALSE	TRUE	FALSE	FALSE	FALSE	FALSE	ENSP00000265077_VCAN_1442_N6H8F1S1G0
FALSE	FALSE	TRUE	TRUE	TRUE	FALSE	FALSE	ENSP00000503163_PRKCSH_483_N2H7F0S0G0
FALSE	FALSE	TRUE	FALSE	FALSE	FALSE	FALSE	ENSP00000303351_ITGB1_212_N4H5F1S1G0
FALSE	FALSE	TRUE	FALSE	FALSE	FALSE	FALSE	ENSP00000429430_TENM2_1773_N2H10F0S0G0
FALSE	FALSE	TRUE	FALSE	FALSE	FALSE	FALSE	ENSP00000265131_TNC_1366_N4H7F1S1G0
FALSE	FALSE	TRUE	FALSE	FALSE	FALSE	FALSE	ENSP00000315190_ITGA3_86_N2H10F0S0G0
FALSE	FALSE	TRUE	FALSE	FALSE	FALSE	FALSE	ENSP00000380227_ITGA4_138_N4H5F1S1G0
FALSE	FALSE	TRUE	FALSE	FALSE	FALSE	FALSE	ENSP00000303351_ITGB1_50_N2H9F0S0G0
FALSE	FALSE	TRUE	FALSE	FALSE	FALSE	FALSE	ENSP00000330393_LEPR_688_N6H4F2S1G0
FALSE	FALSE	TRUE	FALSE	FALSE	FALSE	FALSE	ENSP00000442242_TNC_184_N5H6F1S0G0
FALSE	FALSE	TRUE	TRUE	FALSE	FALSE	FALSE	ENSP00000337053_SEL1L_195_N2H9F0S0G0
FALSE	FALSE	TRUE	TRUE	FALSE	FALSE	FALSE	ENSP00000265131_TNC_1392_N5H6F1S3G0
FALSE	FALSE	TRUE	FALSE	FALSE	FALSE	FALSE	ENSP00000231751_LTF_497_N7H4F0S0G0
FALSE	FALSE	TRUE	FALSE	FALSE	FALSE	FALSE	ENSP00000264896_SCARB2_249_N2H8F0S0G0
FALSE	FALSE	TRUE	FALSE	FALSE	FALSE	FALSE	ENSP00000496114_SCN7A_1103_N3H5F0S1G0
FALSE	FALSE	TRUE	FALSE	FALSE	FALSE	FALSE	ENSP00000252599_COLGALT1_96_N2H8F0S0G0
FALSE	FALSE	TRUE	FALSE	FALSE	FALSE	FALSE	ENSP00000347041_FMOD_166_N4H5F1S1G0
FALSE	FALSE	TRUE	FALSE	FALSE	FALSE	FALSE	ENSP00000000412_M6PR_83_N7H4F2S2G0
FALSE	FALSE	TRUE	TRUE	TRUE	FALSE	FALSE	ENSP00000480150_HYOU1_922_N6H5F1S2G0
FALSE	FALSE	TRUE	FALSE	FALSE	FALSE	FALSE	ENSP00000231751_LTF_497_N6H7F2S1G0
FALSE	FALSE	TRUE	FALSE	FALSE	FALSE	FALSE	ENSP00000231751_LTF_497_N5H5F1S1G0
FALSE	FALSE	TRUE	FALSE	FALSE	FALSE	FALSE	ENSP00000284240_THY1_42_N5H6F1S1G0
FALSE	FALSE	TRUE	FALSE	FALSE	TRUE	FALSE	ENSP00000324532_LAMA3_2751_N2H9F0S0G0
FALSE	FALSE	TRUE	FALSE	FALSE	FALSE	FALSE	ENSP00000398632_CD44_57_N5H6F1S1G0
FALSE	FALSE	TRUE	FALSE	FALSE	FALSE	TRUE	ENSP00000231751_LTF_497_N4H5F1S1G0
FALSE	FALSE	TRUE	FALSE	FALSE	FALSE	FALSE	ENSP00000265131_TNC_1366_N7H4F4S2G0
FALSE	FALSE	TRUE	TRUE	TRUE	FALSE	FALSE	ENSP00000218388_TIMP1_101_N4H5F1S2G0
FALSE	FALSE	TRUE	TRUE	FALSE	FALSE	FALSE	ENSP00000508249_ITGA6_958_N2H9F0S0G0
FALSE	FALSE	TRUE	FALSE	FALSE	TRUE	FALSE	ENSP00000346839_FN1_1236_N4H5F1S1G0
FALSE	FALSE	TRUE	FALSE	FALSE	FALSE	FALSE	ENSP00000411355_PTPRC_337_N5H4F1S1G0
FALSE	FALSE	TRUE	FALSE	FALSE	FALSE	FALSE	ENSP00000230419_PTK7_116_N5H6F1S2G0
FALSE	FALSE	TRUE	FALSE	FALSE	FALSE	FALSE	ENSP00000188790_FAP_99_N4H5F1S2G0
FALSE	FALSE	TRUE	FALSE	FALSE	FALSE	FALSE	ENSP00000355180_COL6A1_804_N2H9F0S0G0
FALSE	FALSE	TRUE	TRUE	FALSE	FALSE	FALSE	ENSP00000258733_GPNMB_249_N5H5F1S1G0
FALSE	FALSE	TRUE	FALSE	FALSE	FALSE	FALSE	ENSP00000380505_NEB_5828_N6H5F4S2G0
FALSE	FALSE	TRUE	FALSE	FALSE	FALSE	FALSE	ENSP00000282397_FLT1_251_N4H5F0S1G0
FALSE	FALSE	TRUE	FALSE	FALSE	FALSE	FALSE	ENSP00000442242_TNC_327_N5H6F2S1G0
FALSE	FALSE	TRUE	FALSE	FALSE	FALSE	FALSE	ENSP00000441691_ITGAM_240_N4H5F2S1G0
FALSE	FALSE	TRUE	FALSE	FALSE	FALSE	FALSE	ENSP00000257189_DSG3_459_N5H4F1S0G0
FALSE	FALSE	TRUE	FALSE	FALSE	FALSE	FALSE	ENSP00000258526_PLXNC1_141_N4H5F1S1G0
FALSE	FALSE	TRUE	FALSE	FALSE	TRUE	FALSE	ENSP00000327290_ITGA11_82_N4H5F1S1G0
FALSE	FALSE	TRUE	FALSE	FALSE	FALSE	FALSE	ENSP00000359596_CLCA2_822_N2H8F0S0G0
FALSE	FALSE	TRUE	FALSE	FALSE	FALSE	FALSE	ENSP00000275493_EGFR_352_N2H7F0S0G0
FALSE	FALSE	TRUE	FALSE	FALSE	FALSE	FALSE	ENSP00000442242_TNC_166_N3H4F1S1G0
FALSE	FALSE	TRUE	FALSE	FALSE	FALSE	FALSE	ENSP00000398632_CD44_57_N4H6F0S2G0
FALSE	FALSE	TRUE	FALSE	FALSE	FALSE	FALSE	ENSP00000265131_TNC_1366_N6H3F4S0G0
FALSE	FALSE	TRUE	TRUE	TRUE	FALSE	FALSE	ENSP00000432556_CTSC_53_N2H6F1S0G0
FALSE	FALSE	TRUE	FALSE	FALSE	FALSE	FALSE	ENSP00000410715_SFRP4_194_N4H5F1S1G0
FALSE	FALSE	TRUE	FALSE	FALSE	FALSE	FALSE	ENSP00000385521_FBLN1_136_N5H6F1S0G0
FALSE	FALSE	TRUE	FALSE	FALSE	FALSE	FALSE	ENSP00000243077_LRP1_3839_N2H8F0S0G0
FALSE	FALSE	TRUE	FALSE	FALSE	FALSE	FALSE	ENSP00000322788_MMP1_143_N4H5F1S2G0
FALSE	FALSE	TRUE	FALSE	TRUE	FALSE	FALSE	ENSP00000258145_GNS_111_N6H10F3S1G0
FALSE	FALSE	TRUE	FALSE	TRUE	FALSE	FALSE	ENSP00000188790_FAP_99_N4H5F1S1G0
FALSE	FALSE	TRUE	FALSE	FALSE	FALSE	FALSE	ENSP00000508249_ITGA6_731_N4H5F0S0G0
FALSE	FALSE	TRUE	FALSE	FALSE	FALSE	FALSE	ENSP00000349437_IGF2R_2136_N4H5F1S1G0
FALSE	FALSE	TRUE	FALSE	FALSE	FALSE	FALSE	ENSP00000325146_COL12A1_1763_N3H4F0S1G0
FALSE	FALSE	TRUE	FALSE	FALSE	FALSE	FALSE	ENSP00000200639_LAMP2_356_N4H5F0S1G0
FALSE	FALSE	TRUE	FALSE	FALSE	FALSE	FALSE	ENSP00000000412_M6PR_83_N7H4F4S2G0
FALSE	FALSE	TRUE	TRUE	FALSE	FALSE	FALSE	ENSP00000323696_CRTAP_87_N2H9F0S0G0
FALSE	FALSE	TRUE	TRUE	FALSE	TRUE	FALSE	ENSP00000325146_COL12A1_1763_N4H5F1S1G0
FALSE	FALSE	TRUE	FALSE	FALSE	FALSE	FALSE	ENSP00000333298_LAMP1_103_N4H7F0S1G0
FALSE	FALSE	TRUE	FALSE	FALSE	FALSE	FALSE	ENSP00000346839_FN1_1007_N3H4F1S1G0
FALSE	FALSE	TRUE	FALSE	FALSE	FALSE	FALSE	ENSP00000309376_CD164_72_N6H6F1S1G0
FALSE	FALSE	TRUE	FALSE	FALSE	TRUE	FALSE	ENSP00000325146_COL12A1_1763_N3H6F0S1G0
FALSE	FALSE	TRUE	FALSE	FALSE	FALSE	FALSE	ENSP00000442242_TNC_1034_N4H4F1S1G0
FALSE	FALSE	TRUE	FALSE	FALSE	FALSE	FALSE	ENSP00000296181_ITGB5_586_N2H7F0S0G0
FALSE	FALSE	TRUE	FALSE	FALSE	FALSE	FALSE	ENSP00000346839_FN1_528_N3H4F1S1G0
FALSE	FALSE	TRUE	FALSE	FALSE	TRUE	FALSE	ENSP00000368678_AGRN_250_N4H5F2S0G0
FALSE	FALSE	TRUE	FALSE	FALSE	FALSE	FALSE	ENSP00000411355_PTPRC_470_N5H6F1S1G0
FALSE	FALSE	TRUE	FALSE	FALSE	FALSE	FALSE	ENSP00000257910_TSPAN31_109_N7H4F1S0G0
FALSE	FALSE	TRUE	TRUE	TRUE	FALSE	FALSE	ENSP00000348384_LAMB3_810_N2H8F0S0G0
FALSE	FALSE	TRUE	FALSE	FALSE	TRUE	FALSE	ENSP00000355961_INTS7_369_N3H5F1S1G0
FALSE	FALSE	TRUE	FALSE	TRUE	FALSE	FALSE	ENSP00000257857_CD63_150_N5H6F3S1G0
FALSE	FALSE	TRUE	FALSE	FALSE	TRUE	FALSE	ENSP00000300527_COL6A2_140_N2H8F0S0G0
FALSE	FALSE	TRUE	FALSE	FALSE	FALSE	FALSE	ENSP00000231751_LTF_497_N4H5F0S2G0
FALSE	FALSE	TRUE	TRUE	FALSE	FALSE	FALSE	ENSP00000230419_PTK7_567_N4H5F1S1G0
FALSE	FALSE	TRUE	TRUE	FALSE	FALSE	FALSE	ENSP00000503163_PRKCSH_483_N2H8F0S0G0
FALSE	FALSE	TRUE	FALSE	FALSE	TRUE	FALSE	ENSP00000369071_POSTN_599_N3H3F1S0G0
FALSE	FALSE	TRUE	FALSE	FALSE	FALSE	FALSE	ENSP00000303351_ITGB1_669_N4H5F2S1G0
FALSE	FALSE	TRUE	FALSE	FALSE	TRUE	FALSE	ENSP00000315190_ITGA3_605_N2H8F0S0G0
FALSE	FALSE	TRUE	FALSE	FALSE	FALSE	FALSE	ENSP00000442242_TNC_166_N5H6F1S3G0
FALSE	FALSE	TRUE	FALSE	FALSE	FALSE	FALSE	ENSP00000265131_TNC_1366_N8H5F1S0G0
FALSE	FALSE	TRUE	FALSE	FALSE	FALSE	FALSE	ENSP00000385521_FBLN1_136_N5H6F1S1G0
FALSE	FALSE	TRUE	FALSE	FALSE	FALSE	FALSE	ENSP00000442242_TNC_184_N6H3F4S0G0
FALSE	FALSE	TRUE	FALSE	FALSE	FALSE	FALSE	ENSP00000275493_EGFR_352_N2H8F0S0G0
FALSE	FALSE	TRUE	TRUE	FALSE	FALSE	FALSE	ENSP00000265131_TNC_1093_N5H6F1S1G0
FALSE	FALSE	TRUE	FALSE	FALSE	FALSE	FALSE	ENSP00000231751_LTF_497_N6H7F1S2G0
FALSE	FALSE	TRUE	FALSE	FALSE	FALSE	FALSE	ENSP00000248598_FGL2_336_N4H5F2S1G0
FALSE	FALSE	TRUE	FALSE	FALSE	FALSE	FALSE	ENSP00000054950_RCN1_53_N4H5F3S1G0
FALSE	FALSE	TRUE	FALSE	FALSE	FALSE	FALSE	ENSP00000303351_ITGB1_212_N2H9F0S0G0
FALSE	FALSE	TRUE	TRUE	FALSE	FALSE	FALSE	ENSP00000257189_DSG3_459_N4H5F1S2G0
FALSE	FALSE	TRUE	TRUE	FALSE	FALSE	FALSE	ENSP00000327290_ITGA11_331_N4H5F1S2G0
FALSE	FALSE	TRUE	FALSE	FALSE	TRUE	FALSE	ENSP00000243077_LRP1_3788_N2H8F0S0G0
FALSE	FALSE	TRUE	FALSE	FALSE	FALSE	FALSE	ENSP00000420608_EMC1_913_N2H8F0S0G0
FALSE	FALSE	TRUE	FALSE	FALSE	FALSE	FALSE	ENSP00000399815_DCN_116_N4H7F1S2G0
FALSE	FALSE	TRUE	TRUE	FALSE	FALSE	FALSE	ENSP00000480150_HYOU1_596_N2H5F0S0G0
FALSE	FALSE	TRUE	FALSE	FALSE	FALSE	FALSE	ENSP00000231751_LTF_156_N6H7F2S1G0
FALSE	FALSE	TRUE	FALSE	FALSE	FALSE	FALSE	ENSP00000442242_TNC_327_N2H8F0S0G0
FALSE	FALSE	TRUE	FALSE	FALSE	FALSE	TRUE	ENSP00000309968_ADAM17_539_N2H8F0S0G0
FALSE	FALSE	TRUE	TRUE	FALSE	FALSE	FALSE	ENSP00000442242_TNC_327_N4H6F0S2G0
FALSE	FALSE	TRUE	FALSE	FALSE	FALSE	FALSE	ENSP00000346839_FN1_430_N7H4F1S0G0
FALSE	FALSE	TRUE	FALSE	FALSE	FALSE	FALSE	ENSP00000363827_HSPG2_89_N3H4F0S1G0
FALSE	FALSE	TRUE	FALSE	FALSE	FALSE	FALSE	ENSP00000325146_COL12A1_2679_N3H5F1S1G0
FALSE	FALSE	TRUE	TRUE	TRUE	FALSE	FALSE	ENSP00000323696_CRTAP_87_N2H8F0S0G0
FALSE	FALSE	TRUE	FALSE	FALSE	FALSE	FALSE	ENSP00000231368_LNPEP_834_N4H5F1S1G0
FALSE	FALSE	TRUE	TRUE	TRUE	FALSE	FALSE	ENSP00000320084_CD276_91_N4H5F1S2G0
FALSE	FALSE	TRUE	FALSE	TRUE	FALSE	FALSE	ENSP00000200639_LAMP2_275_N5H6F0S1G0
FALSE	FALSE	TRUE	TRUE	FALSE	FALSE	FALSE	ENSP00000442242_TNC_166_N5H6F3S1G0
FALSE	FALSE	TRUE	FALSE	FALSE	FALSE	FALSE	ENSP00000263621_ELANE_88_N4H5F0S2G0
FALSE	FALSE	TRUE	FALSE	FALSE	FALSE	FALSE	ENSP00000386043_LTBP1_378_N4H5F1S1G0
FALSE	FALSE	TRUE	FALSE	FALSE	FALSE	FALSE	ENSP00000296585_ITGA2_343_N4H5F0S2G0
FALSE	FALSE	TRUE	FALSE	FALSE	FALSE	FALSE	ENSP00000303242_ITGB2_666_N3H5F0S1G0
FALSE	FALSE	TRUE	FALSE	FALSE	FALSE	FALSE	ENSP00000282588_ITGA1_317_N4H5F1S1G0
FALSE	FALSE	TRUE	FALSE	FALSE	FALSE	FALSE	ENSP00000330393_LEPR_688_N7H5F4S1G0
FALSE	FALSE	TRUE	TRUE	FALSE	FALSE	FALSE	ENSP00000442242_TNC_327_N4H6F0S1G0
FALSE	FALSE	TRUE	FALSE	FALSE	TRUE	FALSE	ENSP00000325146_COL12A1_2679_N3H4F1S0G0
FALSE	FALSE	TRUE	FALSE	FALSE	FALSE	FALSE	ENSP00000233997_AZU1_126_N5H6F0S2G0
FALSE	FALSE	TRUE	FALSE	FALSE	FALSE	FALSE	ENSP00000398632_CD44_57_N5H5F3S1G0
FALSE	FALSE	TRUE	FALSE	FALSE	FALSE	FALSE	ENSP00000497653_COL17A1_66_N6H6F0S1G0
FALSE	FALSE	TRUE	FALSE	FALSE	TRUE	FALSE	ENSP00000346839_FN1_528_N4H4F1S1G0
FALSE	FALSE	TRUE	FALSE	FALSE	FALSE	FALSE	ENSP00000325146_COL12A1_2528_N4H5F0S0G0
FALSE	FALSE	TRUE	FALSE	FALSE	FALSE	FALSE	ENSP00000378130_CFI_103_N2H9F0S0G0
FALSE	FALSE	TRUE	FALSE	FALSE	FALSE	FALSE	ENSP00000265983_HPX_64_N4H4F2S1G0
FALSE	FALSE	TRUE	FALSE	FALSE	FALSE	FALSE	ENSP00000348170_HP_241_N5H5F2S3G0
FALSE	FALSE	TRUE	FALSE	FALSE	FALSE	FALSE	ENSP00000324532_LAMA3_2584_N4H5F1S2G0
FALSE	FALSE	TRUE	FALSE	FALSE	FALSE	FALSE	ENSP00000442242_TNC_166_N4H5F3S0G0
FALSE	FALSE	TRUE	FALSE	FALSE	FALSE	FALSE	ENSP00000284240_THY1_119_N4H5F1S1G0
FALSE	FALSE	TRUE	TRUE	TRUE	FALSE	FALSE	ENSP00000340815_SLC3A2_264_N4H5F1S2G0
FALSE	FALSE	TRUE	FALSE	FALSE	FALSE	FALSE	ENSP00000386043_LTBP1_378_N4H5F1S2G0
FALSE	FALSE	TRUE	TRUE	FALSE	FALSE	TRUE	ENSP00000353224_TFRC_727_N2H9F0S0G0
FALSE	FALSE	TRUE	FALSE	FALSE	FALSE	FALSE	ENSP00000432556_CTSC_53_N2H9F0S0G0
FALSE	FALSE	TRUE	TRUE	FALSE	FALSE	FALSE	ENSP00000265131_TNC_1392_N5H6F1S2G0
FALSE	FALSE	TRUE	FALSE	FALSE	FALSE	FALSE	ENSP00000442242_TNC_1034_N3H4F1S0G0
FALSE	FALSE	TRUE	FALSE	FALSE	FALSE	FALSE	ENSP00000411355_PTPRC_531_N5H6F1S1G0
FALSE	FALSE	TRUE	TRUE	TRUE	FALSE	FALSE	ENSP00000226279_CD38_100_N5H5F1S2G0
FALSE	FALSE	TRUE	FALSE	FALSE	FALSE	FALSE	ENSP00000411355_PTPRC_531_N5H6F2S2G0
FALSE	FALSE	TRUE	FALSE	FALSE	FALSE	FALSE	ENSP00000262776_LGALS3BP_551_N2H9F0S0G0
FALSE	FALSE	TRUE	FALSE	FALSE	FALSE	FALSE	ENSP00000398632_CD44_57_N5H6F0S3G0
FALSE	FALSE	TRUE	FALSE	FALSE	FALSE	FALSE	ENSP00000398632_CD44_57_N4H5F3S1G0
FALSE	FALSE	TRUE	TRUE	FALSE	FALSE	FALSE	ENSP00000249364_CALU_131_N4H5F1S2G0
FALSE	FALSE	TRUE	FALSE	FALSE	FALSE	FALSE	ENSP00000348384_LAMB3_810_N2H9F0S0G0
FALSE	FALSE	TRUE	FALSE	FALSE	FALSE	FALSE	ENSP00000432556_CTSC_53_N2H5F0S0G0
FALSE	FALSE	TRUE	FALSE	FALSE	FALSE	FALSE	ENSP00000258733_GPNMB_249_N4H5F1S1G0
FALSE	FALSE	TRUE	FALSE	FALSE	FALSE	FALSE	ENSP00000309953_EFEMP2_198_N4H5F1S0G0
FALSE	FALSE	TRUE	FALSE	FALSE	FALSE	FALSE	ENSP00000325527_FBN1_1369_N4H5F1S1G0
FALSE	FALSE	TRUE	FALSE	FALSE	FALSE	FALSE	ENSP00000410715_SFRP4_38_N4H5F1S2G0
FALSE	FALSE	TRUE	FALSE	FALSE	FALSE	FALSE	ENSP00000508249_ITGA6_731_N2H8F0S0G0
FALSE	FALSE	TRUE	TRUE	TRUE	TRUE	FALSE	ENSP00000482784_THBS2_316_N4H5F1S1G0
FALSE	FALSE	TRUE	FALSE	FALSE	FALSE	FALSE	ENSP00000252999_LAMA5_95_N2H8F0S0G0
FALSE	FALSE	TRUE	FALSE	FALSE	FALSE	FALSE	ENSP00000265131_TNC_1093_N4H7F1S0G0
FALSE	FALSE	TRUE	FALSE	FALSE	FALSE	FALSE	ENSP00000325146_COL12A1_1763_N2H8F0S0G0
FALSE	FALSE	TRUE	FALSE	FALSE	FALSE	FALSE	ENSP00000346839_FN1_430_N4H5F1S2G0
FALSE	FALSE	TRUE	FALSE	FALSE	FALSE	FALSE	ENSP00000442242_TNC_1034_N3H3F1S0G0
FALSE	FALSE	TRUE	FALSE	FALSE	FALSE	FALSE	ENSP00000200639_LAMP2_75_N6H6F1S2G0
FALSE	FALSE	TRUE	TRUE	TRUE	FALSE	FALSE	ENSP00000383938_CRELD2_300_N2H8F0S0G0
FALSE	FALSE	TRUE	FALSE	FALSE	FALSE	FALSE	ENSP00000299767_HSP90B1_502_N2H9F0S0G0
FALSE	FALSE	TRUE	FALSE	FALSE	FALSE	FALSE	ENSP00000306276_LRRC15_369_N4H5F2S1G0
FALSE	FALSE	TRUE	FALSE	FALSE	FALSE	FALSE	ENSP00000258733_GPNMB_249_N4H4F1S1G0
FALSE	FALSE	TRUE	FALSE	FALSE	FALSE	FALSE	ENSP00000442242_TNC_1799_N4H5F1S2G0
FALSE	FALSE	TRUE	FALSE	FALSE	FALSE	FALSE	ENSP00000403885_CD163_1001_N5H6F1S1G0
FALSE	FALSE	TRUE	FALSE	FALSE	FALSE	FALSE	ENSP00000000412_M6PR_83_N3H6F2S1G0
FALSE	FALSE	TRUE	FALSE	FALSE	FALSE	FALSE	ENSP00000504475_CTSC_155_N3H7F0S0G0
FALSE	FALSE	TRUE	FALSE	TRUE	FALSE	FALSE	ENSP00000226279_CD38_219_N4H5F1S2G0
FALSE	FALSE	TRUE	FALSE	FALSE	FALSE	FALSE	ENSP00000359073_VAV3_375_N8H5F1S0G0
FALSE	FALSE	TRUE	FALSE	FALSE	FALSE	FALSE	ENSP00000243077_LRP1_3048_N6H7F1S1G0
FALSE	FALSE	TRUE	FALSE	FALSE	FALSE	FALSE	ENSP00000333298_LAMP1_261_N6H7F1S0G0
FALSE	FALSE	TRUE	FALSE	TRUE	FALSE	TRUE	ENSP00000260118_GGH_203_N2H6F0S0G0
FALSE	FALSE	TRUE	FALSE	FALSE	FALSE	FALSE	ENSP00000219022_OLFM4_411_N4H5F1S1G0
FALSE	FALSE	TRUE	FALSE	FALSE	FALSE	FALSE	ENSP00000360248_ENTPD1_73_N5H6F1S1G0
FALSE	FALSE	TRUE	FALSE	FALSE	FALSE	FALSE	ENSP00000298815_ARHGAP42_430_N3H5F0S1G0
FALSE	FALSE	TRUE	FALSE	FALSE	FALSE	FALSE	ENSP00000411355_PTPRC_470_N5H6F0S1G0
FALSE	FALSE	TRUE	FALSE	FALSE	FALSE	FALSE	ENSP00000362381_TOR2A_149_N2H9F0S0G0
FALSE	FALSE	TRUE	FALSE	FALSE	FALSE	FALSE	ENSP00000395473_MAN2B1_133_N3H4F1S1G0
FALSE	FALSE	TRUE	FALSE	FALSE	FALSE	FALSE	ENSP00000265131_TNC_1093_N7H4F4S1G0
FALSE	FALSE	TRUE	FALSE	FALSE	FALSE	FALSE	ENSP00000441691_ITGAM_692_N4H5F2S1G0
FALSE	FALSE	TRUE	FALSE	FALSE	FALSE	FALSE	ENSP00000349437_IGF2R_2085_N4H5F1S2G0
FALSE	FALSE	TRUE	FALSE	FALSE	FALSE	FALSE	ENSP00000000412_M6PR_83_N7H4F4S1G0
FALSE	FALSE	TRUE	FALSE	FALSE	FALSE	FALSE	ENSP00000398632_CD44_57_N4H5F0S2G0
FALSE	FALSE	TRUE	FALSE	FALSE	FALSE	FALSE	ENSP00000363827_HSPG2_3072_N4H5F1S1G0
FALSE	FALSE	TRUE	FALSE	FALSE	FALSE	FALSE	ENSP00000457421_PECAM1_453_N5H5F1S2G0
FALSE	FALSE	TRUE	FALSE	FALSE	FALSE	FALSE	ENSP00000325146_COL12A1_2528_N3H4F0S1G0
FALSE	FALSE	TRUE	FALSE	FALSE	TRUE	FALSE	ENSP00000243077_LRP1_3788_N2H9F0S0G0
FALSE	FALSE	TRUE	FALSE	TRUE	FALSE	FALSE	ENSP00000349437_IGF2R_1312_N2H8F0S0G0
FALSE	FALSE	FALSE	TRUE	FALSE	FALSE	FALSE	ENSP00000265131_TNC_1366_N4H5F3S1G0
FALSE	FALSE	FALSE	TRUE	FALSE	FALSE	FALSE	ENSP00000261590_DSG2_462_N5H6F1S2G0
FALSE	FALSE	FALSE	TRUE	TRUE	TRUE	FALSE	ENSP00000350894_SERPINH1_120_N2H5F0S0G0
FALSE	FALSE	FALSE	TRUE	FALSE	FALSE	FALSE	ENSP00000422554_ADAMTS12_215_N4H5F1S2G0
FALSE	FALSE	FALSE	TRUE	FALSE	FALSE	FALSE	ENSP00000305988_ALCAM_265_N6H6F1S1G0
FALSE	FALSE	FALSE	TRUE	FALSE	FALSE	FALSE	ENSP00000442242_TNC_1121_N5H6F3S1G0
FALSE	FALSE	FALSE	TRUE	FALSE	FALSE	FALSE	ENSP00000237536_SOGA1_1081_N3H6F1S1G0
FALSE	FALSE	FALSE	TRUE	TRUE	FALSE	FALSE	ENSP00000295633_FSTL1_144_N4H5F1S2G0
FALSE	FALSE	FALSE	TRUE	TRUE	TRUE	FALSE	ENSP00000249842_ISLR_309_N3H6F0S1G0
FALSE	FALSE	FALSE	TRUE	FALSE	TRUE	FALSE	ENSP00000249842_ISLR_309_N3H6F1S1G0
FALSE	FALSE	FALSE	TRUE	FALSE	FALSE	FALSE	ENSP00000442242_TNC_38_N5H5F2S3G0
FALSE	FALSE	FALSE	TRUE	TRUE	FALSE	FALSE	ENSP00000369071_POSTN_599_N4H5F0S2G0
FALSE	FALSE	FALSE	TRUE	FALSE	FALSE	FALSE	ENSP00000231751_LTF_642_N4H5F1S2G0
FALSE	FALSE	FALSE	TRUE	TRUE	FALSE	FALSE	ENSP00000340900_MIA3_246_N2H8F0S0G0
FALSE	FALSE	FALSE	TRUE	FALSE	TRUE	FALSE	ENSP00000346839_FN1_542_N3H4F1S0G0
FALSE	FALSE	FALSE	TRUE	FALSE	FALSE	FALSE	ENSP00000257189_DSG3_459_N5H4F1S1G0
FALSE	FALSE	FALSE	TRUE	FALSE	FALSE	FALSE	ENSP00000296129_CDCP1_386_N4H5F1S2G0
FALSE	FALSE	FALSE	TRUE	FALSE	FALSE	FALSE	ENSP00000353224_TFRC_251_N4H5F1S2G0
FALSE	FALSE	FALSE	TRUE	FALSE	FALSE	FALSE	ENSP00000442242_TNC_327_N5H6F3S1G0
FALSE	FALSE	FALSE	TRUE	TRUE	FALSE	FALSE	ENSP00000200639_LAMP2_275_N5H6F1S1G0
FALSE	FALSE	FALSE	TRUE	TRUE	FALSE	FALSE	ENSP00000500291_ACP2_167_N2H9F0S0G0
FALSE	FALSE	FALSE	TRUE	TRUE	FALSE	TRUE	ENSP00000262776_LGALS3BP_125_N3H4F1S1G0
FALSE	FALSE	FALSE	TRUE	FALSE	FALSE	FALSE	ENSP00000457421_PECAM1_84_N5H5F3S1G0
FALSE	FALSE	FALSE	TRUE	FALSE	FALSE	FALSE	ENSP00000263735_EPCAM_74_N4H5F1S1G0
FALSE	FALSE	FALSE	TRUE	FALSE	FALSE	FALSE	ENSP00000346839_FN1_542_N3H4F1S1G0
FALSE	FALSE	FALSE	TRUE	FALSE	FALSE	FALSE	ENSP00000504756_LAMB1_1279_N2H6F0S0G0
FALSE	FALSE	FALSE	TRUE	FALSE	FALSE	FALSE	ENSP00000385704_SULF1_131_N4H5F0S1G0
FALSE	FALSE	FALSE	TRUE	TRUE	FALSE	FALSE	ENSP00000225719_CPD_626_N3H5F0S1G0
FALSE	FALSE	FALSE	TRUE	FALSE	FALSE	FALSE	ENSP00000388336_SYPL1_53_N3H6F1S1G0
FALSE	FALSE	FALSE	TRUE	FALSE	FALSE	FALSE	ENSP00000257189_DSG3_459_N4H5F2S1G0
FALSE	FALSE	FALSE	TRUE	TRUE	FALSE	FALSE	ENSP00000261590_DSG2_462_N5H6F1S1G0
FALSE	FALSE	FALSE	TRUE	FALSE	FALSE	FALSE	ENSP00000504475_CTSC_155_N2H6F1S0G0
FALSE	FALSE	FALSE	TRUE	TRUE	FALSE	FALSE	ENSP00000480150_HYOU1_931_N2H8F0S0G0
FALSE	FALSE	FALSE	TRUE	FALSE	TRUE	FALSE	ENSP00000260356_THBS1_708_N4H5F1S1G0
FALSE	FALSE	FALSE	TRUE	TRUE	FALSE	FALSE	ENSP00000221992_CEACAM5_580_N4H5F1S1G0
FALSE	FALSE	FALSE	TRUE	FALSE	TRUE	FALSE	ENSP00000346839_FN1_542_N4H4F1S0G0
FALSE	FALSE	FALSE	TRUE	FALSE	FALSE	FALSE	ENSP00000275493_EGFR_603_N4H5F1S2G0
FALSE	FALSE	FALSE	TRUE	FALSE	FALSE	FALSE	ENSP00000218388_TIMP1_53_N4H5F2S1G0
FALSE	FALSE	FALSE	TRUE	FALSE	FALSE	FALSE	ENSP00000353608_DSC3_546_N4H5F0S1G0
FALSE	FALSE	FALSE	TRUE	FALSE	FALSE	FALSE	ENSP00000360248_ENTPD1_292_N5H5F1S2G0
FALSE	FALSE	FALSE	TRUE	FALSE	FALSE	FALSE	ENSP00000263735_EPCAM_111_N2H5F2S0G0
FALSE	FALSE	FALSE	TRUE	FALSE	FALSE	FALSE	ENSP00000264234_UPK1B_131_N2H7F0S0G0
FALSE	FALSE	FALSE	TRUE	FALSE	TRUE	TRUE	ENSP00000254508_NUP210_1441_N2H9F0S0G0
FALSE	FALSE	FALSE	TRUE	FALSE	FALSE	FALSE	ENSP00000353224_TFRC_251_N5H6F1S3G0
FALSE	FALSE	FALSE	TRUE	FALSE	FALSE	FALSE	ENSP00000359596_CLCA2_822_N4H5F1S2G0
FALSE	FALSE	FALSE	TRUE	FALSE	FALSE	FALSE	ENSP00000504475_CTSC_155_N3H4F1S0G0
FALSE	FALSE	FALSE	TRUE	FALSE	FALSE	FALSE	ENSP00000249364_CALU_131_N5H6F3S1G0
FALSE	FALSE	FALSE	TRUE	FALSE	FALSE	FALSE	ENSP00000258733_GPNMB_249_N4H5F1S2G0
FALSE	FALSE	FALSE	TRUE	TRUE	FALSE	FALSE	ENSP00000346839_FN1_542_N3H5F0S1G0
FALSE	FALSE	FALSE	TRUE	TRUE	TRUE	FALSE	ENSP00000350894_SERPINH1_120_N2H8F0S0G0
FALSE	FALSE	FALSE	TRUE	FALSE	FALSE	FALSE	ENSP00000244763_SSR1_136_N2H9F0S0G0
FALSE	FALSE	FALSE	TRUE	FALSE	FALSE	FALSE	ENSP00000369071_POSTN_599_N3H4F0S1G0
FALSE	FALSE	FALSE	TRUE	FALSE	FALSE	FALSE	ENSP00000265131_TNC_1366_N6H7F1S2G0
FALSE	FALSE	FALSE	TRUE	TRUE	FALSE	FALSE	ENSP00000480150_HYOU1_931_N2H7F0S0G0
FALSE	FALSE	FALSE	TRUE	FALSE	FALSE	FALSE	ENSP00000257189_DSG3_459_N4H5F1S1G0
FALSE	FALSE	FALSE	TRUE	FALSE	FALSE	FALSE	ENSP00000264896_SCARB2_105_N5H6F4S2G0
FALSE	FALSE	FALSE	TRUE	TRUE	FALSE	FALSE	ENSP00000500291_ACP2_167_N2H8F0S0G0
FALSE	FALSE	FALSE	TRUE	FALSE	FALSE	FALSE	ENSP00000305988_ALCAM_306_N4H5F2S1G0
FALSE	FALSE	FALSE	TRUE	FALSE	FALSE	FALSE	ENSP00000442242_TNC_1446_N4H5F1S1G0
FALSE	FALSE	FALSE	TRUE	FALSE	FALSE	FALSE	ENSP00000200181_ITGB4_327_N4H5F1S1G0
FALSE	FALSE	FALSE	TRUE	TRUE	FALSE	FALSE	ENSP00000346635_ERO1B_140_N6H7F1S2G0
FALSE	FALSE	FALSE	TRUE	TRUE	FALSE	FALSE	ENSP00000340900_MIA3_246_N2H6F0S0G0
FALSE	FALSE	FALSE	TRUE	FALSE	FALSE	FALSE	ENSP00000242786_ADGRE5_108_N5H5F1S2G0
FALSE	FALSE	FALSE	TRUE	FALSE	FALSE	FALSE	ENSP00000322788_MMP1_143_N4H5F1S1G0
FALSE	FALSE	FALSE	TRUE	FALSE	FALSE	FALSE	ENSP00000442242_TNC_38_N5H5F0S3G0
FALSE	FALSE	FALSE	TRUE	TRUE	FALSE	FALSE	ENSP00000200639_LAMP2_356_N4H5F1S2G0
FALSE	FALSE	FALSE	TRUE	FALSE	FALSE	FALSE	ENSP00000258733_GPNMB_200_N2H7F0S0G0
FALSE	FALSE	FALSE	TRUE	FALSE	FALSE	FALSE	ENSP00000388768_SEMA4D_379_N5H5F1S2G0
FALSE	FALSE	FALSE	TRUE	FALSE	FALSE	FALSE	ENSP00000284878_CXADR_106_N4H5F0S1G0
FALSE	FALSE	FALSE	TRUE	FALSE	FALSE	FALSE	ENSP00000262776_LGALS3BP_551_N6H7F1S1G0
FALSE	FALSE	FALSE	TRUE	FALSE	FALSE	FALSE	ENSP00000231751_LTF_497_N7H8F5S1G0
FALSE	FALSE	FALSE	TRUE	TRUE	FALSE	FALSE	ENSP00000480150_HYOU1_596_N2H8F0S0G0
FALSE	FALSE	FALSE	TRUE	FALSE	FALSE	FALSE	ENSP00000258145_GNS_111_N8H8F2S2G0
FALSE	FALSE	FALSE	TRUE	FALSE	FALSE	FALSE	ENSP00000275493_EGFR_196_N2H5F0S0G0
FALSE	FALSE	FALSE	TRUE	FALSE	FALSE	FALSE	ENSP00000284878_CXADR_106_N4H5F1S1G0
FALSE	FALSE	FALSE	TRUE	FALSE	FALSE	FALSE	ENSP00000265131_TNC_1093_N4H5F3S1G0
FALSE	FALSE	FALSE	TRUE	FALSE	FALSE	FALSE	ENSP00000349437_IGF2R_2085_N2H8F0S0G0
FALSE	FALSE	FALSE	TRUE	FALSE	FALSE	FALSE	ENSP00000258341_LAMC1_1107_N2H8F0S0G0
FALSE	FALSE	FALSE	TRUE	TRUE	FALSE	FALSE	ENSP00000265077_VCAN_1442_N7H9F1S0G0
FALSE	FALSE	FALSE	TRUE	FALSE	FALSE	FALSE	ENSP00000309968_ADAM17_539_N4H5F0S1G0
FALSE	FALSE	FALSE	TRUE	FALSE	FALSE	FALSE	ENSP00000346839_FN1_542_N3H5F1S1G0
FALSE	FALSE	FALSE	TRUE	FALSE	FALSE	FALSE	ENSP00000271324_CD53_129_N5H6F1S2G0
FALSE	FALSE	FALSE	TRUE	FALSE	FALSE	FALSE	ENSP00000361359_CD40_180_N4H5F1S1G0
FALSE	FALSE	FALSE	TRUE	FALSE	FALSE	FALSE	ENSP00000305714_BMP1_599_N4H5F1S2G0
FALSE	FALSE	FALSE	TRUE	FALSE	FALSE	FALSE	ENSP00000265131_TNC_1366_N6H7F3S1G0
FALSE	FALSE	FALSE	TRUE	TRUE	FALSE	FALSE	ENSP00000295770_STT3B_641_N2H9F0S0G0
FALSE	FALSE	FALSE	TRUE	FALSE	FALSE	FALSE	ENSP00000242786_ADGRE5_33_N5H5F1S1G0
FALSE	FALSE	FALSE	TRUE	FALSE	TRUE	FALSE	ENSP00000482784_THBS2_330_N4H5F1S0G0
FALSE	FALSE	FALSE	TRUE	TRUE	TRUE	TRUE	ENSP00000262776_LGALS3BP_125_N2H8F0S0G0
FALSE	FALSE	FALSE	TRUE	FALSE	FALSE	FALSE	ENSP00000365351_ITGBL1_405_N4H5F1S2G0
FALSE	FALSE	FALSE	TRUE	TRUE	FALSE	FALSE	ENSP00000340815_SLC3A2_264_N5H6F1S3G0
FALSE	FALSE	FALSE	TRUE	FALSE	FALSE	FALSE	ENSP00000494884_CD59_43_N6H6F1S3G0
FALSE	FALSE	FALSE	TRUE	FALSE	FALSE	FALSE	ENSP00000278937_MPZL2_39_N4H5F0S1G0
FALSE	FALSE	FALSE	TRUE	FALSE	FALSE	FALSE	ENSP00000403885_CD163_1027_N5H6F0S3G0
FALSE	FALSE	FALSE	TRUE	FALSE	FALSE	FALSE	ENSP00000353608_DSC3_392_N4H5F0S1G0
FALSE	FALSE	FALSE	TRUE	FALSE	FALSE	FALSE	ENSP00000275493_EGFR_603_N4H5F1S1G0
FALSE	FALSE	FALSE	TRUE	FALSE	FALSE	FALSE	ENSP00000349320_CACNA2D1_136_N4H5F1S1G0
FALSE	FALSE	FALSE	TRUE	FALSE	FALSE	FALSE	ENSP00000303351_ITGB1_520_N2H7F0S0G0
FALSE	FALSE	FALSE	TRUE	FALSE	FALSE	FALSE	ENSP00000334329_UNC5B_222_N4H5F1S2G0
FALSE	FALSE	FALSE	TRUE	TRUE	FALSE	FALSE	ENSP00000500291_ACP2_167_N2H7F0S0G0
FALSE	FALSE	FALSE	TRUE	TRUE	FALSE	FALSE	ENSP00000340900_MIA3_250_N2H6F0S0G0
FALSE	FALSE	FALSE	TRUE	FALSE	FALSE	FALSE	ENSP00000284878_CXADR_106_N4H5F0S2G0
FALSE	FALSE	FALSE	TRUE	FALSE	FALSE	FALSE	ENSP00000218388_TIMP1_53_N5H6F1S1G0
FALSE	FALSE	FALSE	TRUE	FALSE	FALSE	FALSE	ENSP00000294728_VCAM1_561_N5H6F1S3G0
FALSE	FALSE	FALSE	TRUE	TRUE	FALSE	FALSE	ENSP00000225719_CPD_1070_N4H5F1S1G0
FALSE	FALSE	FALSE	TRUE	FALSE	FALSE	FALSE	ENSP00000368678_AGRN_250_N2H9F1S0G0
FALSE	FALSE	FALSE	TRUE	FALSE	FALSE	FALSE	ENSP00000353608_DSC3_546_N4H5F0S2G0
FALSE	FALSE	FALSE	TRUE	TRUE	FALSE	FALSE	ENSP00000309732_CD44_57_N5H5F1S2G0
[truncated: 1,106 more rows]

## Sheet: S-U_G_only (PDAC)
Glycform	Log2FC(median)	Log2FC(mean)	Wilcoxon(Unpaired)(Stats)	Wilcoxon(Unpaired)(P-value)	FDR	"-LOG10(FDR)"	Significance	Protein significance
ENSP00000265983_HPX_64_N4H4F1S1G0	2.86822	2.15867	3424	7.7885e-08	3.1537e-07	6.50118	S-U	NS
ENSP00000316032_NUP98_589_N3H5F1S1G0	2.30581	2.06661	2239	8.12611e-10	4.56562e-09	8.3405	S-U	NS
ENSP00000258341_LAMC1_1205_N2H6F0S0G0	1.9388	1.56806	5432	3.39638e-13	3.64156e-12	11.4387	S-U	NS
ENSP00000260061_LRRC32_203_N2H9F0S0G0	1.92508	2.01165	5976	2.06152e-16	4.96938e-15	14.3037	S-U	NS
ENSP00000265983_HPX_64_N5H4F0S2G0	1.86779	1.52502	5479	1.67319e-10	1.0737e-09	8.96912	S-U	NS
ENSP00000316032_NUP98_589_N3H5F1S0G0	1.86264	1.90747	2119	4.32719e-09	2.15689e-08	7.66617	S-U	NS
ENSP00000320940_NCOA1_765_N5H4F1S1G0	1.85089	1.70843	1956	4.41811e-09	2.19689e-08	7.65819	S-U	NS
ENSP00000258341_LAMC1_1205_N2H7F0S0G0	1.79575	1.62412	5862	4.06528e-15	6.85966e-14	13.1637	S-U	NS
ENSP00000258341_LAMC1_1205_N2H4F0S0G0	1.78728	1.54372	2489	1.86473e-08	8.36689e-08	7.07744	S-U	NS
ENSP00000378786_HLA-DRA_143_N2H7F0S0G0	1.76339	1.40908	5380	3.98628e-12	3.48309e-11	10.458	S-U	NS
ENSP00000320940_NCOA1_765_N4H5F1S1G0	1.66392	1.61805	4555	1.34013e-11	1.05057e-10	9.97857	S-U	NS
ENSP00000299957_GOLM2_150_N6H3F3S0G0	1.63547	1.27289	1978	1.7197e-05	4.83893e-05	4.31525	S-U	D
ENSP00000355961_INTS7_369_N3H5F1S1G0	1.63185	1.19155	3271	4.81166e-08	2.02396e-07	6.6938	S-U	NS
ENSP00000256637_SORT1_406_N2H9F0S0G0	1.62731	1.40469	3997	3.21433e-08	1.38791e-07	6.85764	S-U	NS
ENSP00000305920_GLB1_116_N3H5F1S0G0	1.62395	1.56165	3351	1.10557e-08	5.14915e-08	7.28826	S-U	D
ENSP00000265983_HPX_64_N4H5F0S2G0	1.61992	1.34526	5713	5.48615e-12	4.62102e-11	10.3353	S-U	NS
ENSP00000265983_HPX_64_N4H4F1S2G0	1.52776	1.737	3138	1.28102e-06	4.29496e-06	5.36704	S-U	NS
ENSP00000315130_CLU_103_N5H6F1S2G0	1.52566	0.999383	1916	5.66822e-06	1.72154e-05	4.76408	S-U	NS
ENSP00000256637_SORT1_406_N2H10F0S0G0	1.47359	1.57186	4926	3.14084e-08	1.35835e-07	6.86699	S-U	NS
ENSP00000260061_LRRC32_203_N2H10F0S0G0	1.4648	1.47824	5597	2.37479e-15	4.21443e-14	13.3753	S-U	NS
ENSP00000330658_PAPPA_429_N2H5F0S0G0	1.45969	0.96003	2861	4.34802e-07	1.57585e-06	5.80248	S-U	NS
ENSP00000222399_LAMB1_1279_N3H3F1S0G0	1.45095	1.28724	2132	6.45297e-06	1.93702e-05	4.71287	S-U	NS
ENSP00000493153_PPT1_232_N2H6F0S0G0	1.43	1.3874	4557	4.11273e-08	1.74337e-07	6.75861	S-U	D
ENSP00000225275_MPO_323_N2H7F0S0G0	1.4184	1.74537	5037	6.1438e-09	2.98575e-08	7.52495	S-U	NS
ENSP00000225275_MPO_323_N2H6F0S0G0	1.41004	1.49055	4638	1.90793e-08	8.53471e-08	7.06881	S-U	NS
ENSP00000261590_DSG2_462_N5H5F2S1G0	1.40517	1.64265	5591	1.78785e-16	4.3711e-15	14.3594	S-U	NS
ENSP00000258341_LAMC1_1205_N2H5F0S0G0	1.4021	1.05266	4558	6.91451e-11	4.75424e-10	9.32292	S-U	NS
ENSP00000265983_HPX_64_N4H5F0S1G0	1.35359	1.05857	5437	1.68336e-09	8.98695e-09	8.04639	S-U	NS
ENSP00000334319_PCLO_4748_N3H5F0S2G0	1.3509	1.24192	2698	1.57368e-09	8.43202e-09	8.07407	S-U	D
ENSP00000500291_ACP2_177_N2H3F1S0G0	1.34304	1.30752	2314	5.46116e-08	2.27118e-07	6.64375	S-U	D
ENSP00000378786_HLA-DRA_143_N2H9F0S0G0	1.33757	1.51057	5478	3.55392e-11	2.56885e-10	9.59026	S-U	NS
ENSP00000320940_NCOA1_765_N4H5F1S0G0	1.32223	1.2708	4466	3.07648e-08	1.33219e-07	6.87543	S-U	NS
ENSP00000320940_NCOA1_765_N3H4F1S0G0	1.31967	1.19404	1603	3.17851e-06	1.0045e-05	4.99805	S-U	NS
ENSP00000315130_CLU_103_N5H6F1S3G0	1.31457	1.41674	5942	2.71011e-14	3.73429e-13	12.4278	S-U	NS
ENSP00000282003_OBI1_704_N4H5F1S1G0	1.31063	1.05817	2055	6.74139e-05	0.000171078	3.76681	S-U	NS
ENSP00000361508_PLTP_143_N4H5F1S1G0	1.30481	1.43642	4253	5.5113e-12	4.63841e-11	10.3336	S-U	NS
ENSP00000252999_LAMA5_1330_N2H9F0S0G0	1.30241	0.955554	4581	1.76032e-07	6.74318e-07	6.17114	S-U	D
ENSP00000315130_CLU_103_N5H6F0S3G0	1.26779	1.24034	4031	3.35048e-09	1.70304e-08	7.76878	S-U	NS
ENSP00000265983_HPX_240_N6H3F5S0G0	1.24911	1.06453	1918	0.00101402	0.00212097	2.67347	S-U	NS
ENSP00000493153_PPT1_232_N2H7F0S0G0	1.24712	1.01764	4345	3.07673e-07	1.13671e-06	5.94435	S-U	D
ENSP00000305692_GAA_390_N2H3F0S0G0	1.23881	1.21181	5293	6.69027e-09	3.22392e-08	7.49162	S-U	NS
ENSP00000356438_PTGS2_53_N2H9F0S0G0	1.21837	1.38273	3593	1.1349e-07	4.50504e-07	6.3463	S-U	NS
ENSP00000361508_PLTP_143_N4H5F1S0G0	1.21661	1.22566	3678	1.49521e-10	9.67155e-10	9.0145	S-U	NS
ENSP00000378786_HLA-DRA_143_N2H8F0S0G0	1.19614	1.19457	5471	8.65071e-10	4.83135e-09	8.31593	S-U	NS
ENSP00000216286_NID2_703_N6H3F4S0G0	1.1923	1.02201	5477	3.63185e-11	2.61783e-10	9.58206	S-U	NS
ENSP00000323929_A2M_1424_N4H5F1S1G0	1.191	0.886286	3929	0.00296341	0.00569393	2.24459	S-U	NS
ENSP00000265983_HPX_64_N5H4F0S1G0	1.1869	0.977189	4544	5.32439e-08	2.21699e-07	6.65424	S-U	NS
ENSP00000320940_NCOA1_765_N4H4F1S0G0	1.15437	0.950529	1720	5.99323e-06	1.81063e-05	4.74217	S-U	NS
ENSP00000320940_NCOA1_765_N5H4F1S0G0	1.14683	1.13934	2394	1.71115e-06	5.64333e-06	5.24846	S-U	NS
ENSP00000265983_HPX_64_N5H6F1S3G0	1.1167	0.895414	3435	5.82216e-07	2.0622e-06	5.68567	S-U	NS
ENSP00000315130_CLU_103_N4H5F0S2G0	1.11591	1.13249	5864	1.75114e-13	2.00718e-12	11.6974	S-U	NS
ENSP00000265983_HPX_64_N4H5F1S2G0	1.10829	1.00566	5416	2.52546e-09	1.30955e-08	7.88288	S-U	NS
ENSP00000258341_LAMC1_576_N2H5F0S0G0	1.09376	0.856105	5498	5.05834e-10	2.95323e-09	8.5297	S-U	NS
ENSP00000265983_HPX_64_N3H4F0S1G0	1.09186	1.06456	3914	1.209e-08	5.58287e-08	7.25314	S-U	NS
ENSP00000315130_CLU_374_N4H5F0S2G0	1.07993	0.997499	5668	1.46737e-11	1.13793e-10	9.94389	S-U	NS
ENSP00000360269_TACSTD2_120_N2H6F0S0G0	1.05572	1.09571	3734	1.27578e-08	5.87279e-08	7.23116	S-U	NS
ENSP00000351075_SUSD2_162_N2H5F0S0G0	1.02418	0.914199	4762	3.97458e-08	1.68842e-07	6.77252	S-U	NS
ENSP00000254508_NUP210_1441_N2H9F0S0G0	1.00612	0.974674	3461	5.99951e-05	0.000153691	3.81335	S-U	NS

## Sheet: SD_BP_top10
Gene_set	Term	Overlap	P-value	Adjusted P-value	Odds Ratio	Combined Score	Genes	-Log10(Adj.P)
GO_Biological_Process_2023	Regulation Of Integrin-Mediated Signaling Pathway (GO:2001044)	5/19	3.92437e-07	0.000460721	43.9663	648.542	CD63;LAMA2;LAMA1;LAMB1;LAMC1	3.33656
GO_Biological_Process_2023	Regulation Of Extracellular Matrix Organization (GO:1903053)	5/23	1.10554e-06	0.000648953	34.1891	468.909	LAMA2;LAMA1;LAMB1;CEL;LAMC1	3.18779
GO_Biological_Process_2023	Positive Regulation Of Integrin-Mediated Signaling Pathway (GO:2001046)	4/12	2.15095e-06	0.000841738	61.1914	798.523	LAMA2;LAMA1;LAMB1;LAMC1	3.07482
GO_Biological_Process_2023	Cell-Matrix Adhesion (GO:0007160)	8/109	3.54813e-06	0.00104138	9.89247	124.141	VTN;CD63;ITGA2;ITGA6;L1CAM;NID2;CD34;CD44	2.98239
GO_Biological_Process_2023	Regulation Of Basement Membrane Organization (GO:0110011)	3/5	5.54696e-06	0.00113822	182.503	2208.7	LAMA2;LAMB1;LAMC1	2.94377
GO_Biological_Process_2023	Positive Regulation Of Muscle Cell Differentiation (GO:0051149)	4/15	5.81713e-06	0.00113822	44.4961	536.387	LAMA2;LAMA1;LAMB1;LAMC1	2.94377
GO_Biological_Process_2023	Receptor-Mediated Endocytosis (GO:0006898)	8/122	8.20942e-06	0.00134605	8.75861	102.565	SCARB2;LMBRD1;CALCRL;INSR;PPT1;CD36;HSPG2;IGF2R	2.87094
GO_Biological_Process_2023	ERAD Pathway (GO:0036503)	7/89	9.30199e-06	0.00134605	10.6047	122.858	FOXRED2;OS9;EDEM1;SEL1L;ERLIN1;UGGT1;HSP90B1	2.87094
GO_Biological_Process_2023	Homophilic Cell Adhesion Via Plasma Membrane Adhesion Molecules (GO:0007156)	6/60	1.0319e-05	0.00134605	13.7361	157.712	CEACAM5;NPTN;PECAM1;PLXNB2;DSG2;L1CAM	2.87094
GO_Biological_Process_2023	Protein Transport (GO:0015031)	12/313	1.24209e-05	0.00145821	5.05665	57.1206	CALCRL;LAMP2;SEL1L;ERP29;PPT1;MIA3;CD36;APOB;CLU;SIL1;TMED6;HSP90B1	2.83618

## Sheet: SD_CC_top10
Gene_set	Term	Overlap	P-value	Adjusted P-value	Odds Ratio	Combined Score	Genes	-Log10(Adj.P)
GO_Cellular_Component_2023	Collagen-Containing Extracellular Matrix (GO:0062023)	33/373	1.54309e-24	2.17576e-22	14.2261	779.99	ITIH5;ITIH4;SERPINA3;LAMA5;COL15A1;TINAGL1;LAMA2;LAMA1;LAMA4;SEMA3B;LAMC1;CLU;NID2;ORM2;HSP90B1;SERPINA5;VTN;HPX;ABI3BP;PSAP;VWF;AHSG;LAMB1;L1CAM;HSPG2;SOD3;DCN;AZGP1;FRAS1;COL6A1;COL6A3;COL6A6;FGFR1	21.6624
GO_Cellular_Component_2023	Endoplasmic Reticulum Lumen (GO:0005788)	24/284	1.51563e-17	1.06852e-15	12.7242	492.783	LRPAP1;ERO1B;COL15A1;AHSG;PRKCSH;LAMB1;MIA3;LAMC1;CNPY3;JMJD8;HSP90B1;SUMF1;FOXRED2;GANAB;ARSL;OS9;COL6A1;ERP29;CALU;COL6A3;HYOU1;APOB;UGGT1;CES1	14.9712
GO_Cellular_Component_2023	Lysosome (GO:0005764)	28/503	1.33908e-15	5.58637e-14	8.26929	283.197	SCARB2;CD63;CALCRL;TINAGL1;CPQ;CLU;NCSTN;LAMP1;ANPEP;LAMP2;PSAP;ENPP1;ACP2;APOB;CD34;HGSNAT;GAA;CEL;HSPG2;GRIN2B;DCN;ELAPOR1;LMBRD1;GLB1;COL6A1;PPT1;CD68;PCYOX1	13.2529
GO_Cellular_Component_2023	Secretory Granule Membrane (GO:0030667)	22/279	1.58478e-15	5.58637e-14	11.6379	396.599	HGSNAT;CD63;PIGR;TMEM30A;GAA;GP2;ITPR2;ANO6;CLU;CUZD1;IGF2R;SERPINA5;NCSTN;LAMP1;ANPEP;LAMP2;PSAP;PECAM1;CD36;CD47;CD68;CD44	13.2529
GO_Cellular_Component_2023	Intracellular Organelle Lumen (GO:0070013)	32/856	6.59602e-13	1.86008e-11	5.50935	154.521	ERO1B;CD63;COL15A1;PRKCSH;MIA3;LAMC1;HSP90B1;HPX;FOXRED2;GANAB;ARSL;OS9;APOB;UGGT1;AHSG;INSR;LAMB1;CNPY3;JMJD8;HSPG2;SOD3;DCN;SUMF1;BTD;GLB1;COL6A1;ERP29;CALU;COL6A3;HYOU1;SERPINI1;CES1	10.7305
GO_Cellular_Component_2023	Basement Membrane (GO:0005604)	10/46	3.72011e-12	8.74227e-11	35.2528	927.759	LAMA5;COL15A1;FRAS1;LAMA2;LAMA1;LAMA4;LAMB1;LAMC1;NID2;HSPG2	10.0584
GO_Cellular_Component_2023	Lytic Vacuole (GO:0000323)	16/223	5.72464e-11	1.15311e-09	10.1138	238.519	CALCRL;TINAGL1;CPQ;GAA;CEL;CLU;GRIN2B;ELAPOR1;LAMP1;LAMP2;PSAP;PPT1;ACP2;CD68;CD34;PCYOX1	8.93813
GO_Cellular_Component_2023	Azurophil Granule Membrane (GO:0035577)	9/58	1.12984e-09	1.99135e-08	23.1464	476.843	PIGR;CD63;NCSTN;TMEM30A;LAMP1;GAA;LAMP2;PSAP;CD68	7.70085
GO_Cellular_Component_2023	Lysosomal Lumen (GO:0043202)	10/86	2.43156e-09	3.80945e-08	16.665	330.545	SCARB2;GLB1;GAA;LAMP2;PSAP;PPT1;CEL;APOB;HSPG2;DCN	7.41914
GO_Cellular_Component_2023	Azurophil Granule (GO:0042582)	12/155	6.67034e-09	9.40519e-08	10.7298	201.995	PIGR;SERPINA3;CD63;NCSTN;TMEM30A;LAMP1;GLB1;GAA;LAMP2;PSAP;CD68;ORM2	7.02663

## Sheet: SD_MF_top10
Gene_set	Term	Overlap	P-value	Adjusted P-value	Odds Ratio	Combined Score	Genes	-Log10(Adj.P)
GO_Molecular_Function_2023	Low-Density Lipoprotein Particle Receptor Binding (GO:0050750)	5/22	8.71034e-07	0.000191627	36.202	505.148	LRPAP1;APOB;CLU;HSPG2;HSP90B1	3.71754
GO_Molecular_Function_2023	Lipoprotein Particle Receptor Binding (GO:0070325)	5/27	2.58215e-06	0.000284037	27.9673	359.851	LRPAP1;APOB;CLU;HSPG2;HSP90B1	3.54663
GO_Molecular_Function_2023	Amyloid-Beta Binding (GO:0001540)	7/79	4.19473e-06	0.000307614	12.0837	149.616	LRPAP1;ITGA2;INSR;CD36;CLU;HSPG2;GRIN2B	3.51199
GO_Molecular_Function_2023	Metalloexopeptidase Activity (GO:0008235)	5/57	0.000109562	0.00602592	11.8144	107.736	CPQ;ANPEP;CPD;DPEP1;CPE	2.21998
GO_Molecular_Function_2023	Insulin-Like Growth Factor Binding (GO:0005520)	3/15	0.000237419	0.0104464	30.4018	253.724	INSR;ITGA6;IGF2R	1.98103
GO_Molecular_Function_2023	Exopeptidase Activity (GO:0008238)	4/52	0.00090857	0.0245641	10.178	71.2829	ANPEP;DPEP1;CPE;CEL	1.6097
GO_Molecular_Function_2023	Oxidoreductase Activity, Acting On A Sulfur Group Of Donors, Oxygen As Acceptor (GO:0016670)	2/6	0.00100489	0.0245641	60.4573	417.329	PCYOX1;SUMF1	1.6097
GO_Molecular_Function_2023	Alpha-Glucosidase Activity (GO:0090599)	2/6	0.00100489	0.0245641	60.4573	417.329	GANAB;GAA	1.6097
GO_Molecular_Function_2023	Serine-Type Exopeptidase Activity (GO:0070008)	2/6	0.00100489	0.0245641	60.4573	417.329	CPD;CPVL	1.6097
GO_Molecular_Function_2023	Protein Binding Involved In Heterotypic Cell-Cell Adhesion (GO:0086080)	2/9	0.00237255	0.0487133	34.5418	208.764	DSG2;CD47	1.31235

## Sheet: SU_BP_top10
Gene_set	Term	Overlap	P-value	Adjusted P-value	Odds Ratio	Combined Score	Genes	-Log10(Adj.P)
GO_Biological_Process_2023	Integrin-Mediated Signaling Pathway (GO:0007229)	20/85	4.52945e-22	6.57223e-19	32.995	1621.58	ITGB1;LAMA5;SEMA7A;ITGAM;ITGB5;ITGA3;ITGB3;ITGA2;ITGA1;FN1;ADAM10;FBLN1;THY1;CEACAM1;ITGA11;ADAM9;ITGAV;ITGA6;ITGB6;ITGA5	18.1823
GO_Biological_Process_2023	Cell-Matrix Adhesion (GO:0007160)	21/109	3.70417e-21	2.68737e-18	25.6997	1209.04	ITGB1;ECM2;ITGAM;ITGB5;ITGA3;ITGB3;ITGA2;ITGA1;FN1;THY1;ADAMTS12;NID2;FBLN5;THBS3;VTN;ITGA11;ADAM9;ITGAV;ITGA6;ITGB6;ITGA5	17.5707
GO_Biological_Process_2023	Collagen Fibril Organization (GO:0030199)	12/42	7.74185e-15	3.74448e-12	41.1792	1338	ADAMTS2;COL1A2;COL5A1;COL14A1;LUM;COL11A1;COL12A1;COL5A2;PXDN;SERPINH1;PLOD3;P3H4	11.4266
GO_Biological_Process_2023	Extracellular Matrix Organization (GO:0030198)	19/176	2.13732e-14	7.75311e-12	12.847	404.38	POSTN;ECM2;COL14A1;LUM;COL11A1;COL12A1;PLOD3;ADAM10;P3H4;LAMC1;ADAMTS12;NID2;ADAMTS2;COL1A2;COL5A1;COL5A2;PXDN;SERPINH1;HMCN1	11.1105
GO_Biological_Process_2023	Endodermal Cell Differentiation (GO:0035987)	10/31	3.5942e-13	1.04304e-10	48.5395	1390.87	VTN;ITGB5;LAMB3;COL11A1;COL12A1;LAMA3;FN1;ITGAV;LAMB1;ITGA5	9.9817
GO_Biological_Process_2023	Endoderm Formation (GO:0001706)	9/35	5.61927e-11	1.35893e-08	35.0947	828.313	VTN;ITGB5;LAMB3;COL12A1;LAMA3;FN1;ITGAV;LAMB1;ITGA5	7.8668
GO_Biological_Process_2023	Supramolecular Fiber Organization (GO:0097435)	19/316	6.56378e-10	1.36058e-07	6.74276	142.571	TNFAIP6;LUM;COL14A1;COL11A1;COL12A1;PLOD3;P3H4;LTBP2;FBLN5;MFAP4;EFEMP2;ADAMTS2;COL1A2;COL5A1;PXDN;COL5A2;SERPINH1;ELMO3;HNRNPA1	6.86628
GO_Biological_Process_2023	Protein Hydroxylation (GO:0018126)	6/13	1.69134e-09	3.06766e-07	85.6667	1730.27	P3H1;PLOD3;P3H4;PLOD2;P3H3;PLOD1	6.51319
GO_Biological_Process_2023	Peptidyl-Lysine Hydroxylation (GO:0017185)	5/7	2.17107e-09	3.50025e-07	248.668	4960.45	PLOD3;P3H4;PLOD2;P3H3;PLOD1	6.4559
GO_Biological_Process_2023	Regulation Of Transforming Growth Factor Beta Production (GO:0071634)	6/16	7.69405e-09	1.11641e-06	59.9576	1120.18	FN1;ITGAV;ITGB6;LRRC32;PTGS2;LTBP1	5.95218

## Sheet: SU_CC_top10
Gene_set	Term	Overlap	P-value	Adjusted P-value	Odds Ratio	Combined Score	Genes	-Log10(Adj.P)
GO_Cellular_Component_2023	Collagen-Containing Extracellular Matrix (GO:0062023)	67/373	2.43875e-65	3.48741e-63	31.149	4634.25	LGALS3BP;SERPINA3;ORM1;SPARC;COL14A1;COL12A1;TNC;LAMC1;CLU;COMP;EFEMP2;HMCN1;CTSD;CTSC;POSTN;AHSG;BGN;P3H1;F2;HSPG2;DCN;VCAN;COL6A2;PXDN;SERPING1;COL6A3;MXRA5;LAMA5;SEMA7A;SERPINC1;COL11A1;LAMA4;FGL2;LAMA3;LTBP4;FBLN1;LTBP2;PRELP;AEBP1;ITIH1;THBS2;FBLN2;LTBP1;NID2;THBS1;FBLN5;KNG1;THBS3;HPX;VTN;APOH;PSAP;SERPINH1;A2M;LAMB3;LUM;FN1;LAMB1;SULF1;AGT;MFAP4;COL1A2;COL5A1;CILP;COL5A2;AGRN;FBN1	62.4575
GO_Cellular_Component_2023	Intracellular Organelle Lumen (GO:0070013)	54/856	5.73033e-28	4.09719e-26	8.52599	534.806	ERO1A;ORM1;SPARC;TNFAIP6;COL14A1;COL12A1;TNC;LAMC1;TIMP1;GUSB;CTSD;CTSC;AHSG;BGN;P3H1;ADAM10;F2;OLFM4;HSPG2;MUC5AC;DCN;VCAN;COL6A2;SERPING1;COL6A3;TOR4A;ASAH1;SERPINC1;COL11A1;FGL2;PRELP;PTGS2;GNS;LTBP1;THBS1;KNG1;C3;HPX;SERPINH1;LUM;FN1;LAMB1;MUC5B;CP;COL1A2;LRG1;P4HA1;COL5A1;P4HA2;GLB1;COL5A2;CALU;AGRN;FBN1	25.3875
GO_Cellular_Component_2023	Endoplasmic Reticulum Lumen (GO:0005788)	34/284	1.51575e-26	7.22506e-25	15.6368	929.628	ERO1A;TOR4A;SERPINC1;COL14A1;COL11A1;COL12A1;TNC;LAMC1;PTGS2;LTBP1;THBS1;KNG1;C3;SERPINH1;TIMP1;CTSC;AHSG;FN1;P3H1;ADAM10;LAMB1;F2;CP;VCAN;COL1A2;P4HA1;COL5A1;P4HA2;COL6A2;COL5A2;CALU;SERPING1;COL6A3;FBN1	24.1412
GO_Cellular_Component_2023	Vacuolar Lumen (GO:0005775)	27/161	3.16527e-25	1.13158e-23	22.3827	1262.66	SERPINA3;ASAH1;GRN;PRELP;MPO;GNS;C3;CREG1;LAMP2;PSAP;GUSB;CTSD;CTSC;CTSA;LUM;GAA;BGN;AZU1;HSPG2;DCN;GALNS;VCAN;GLB1;PPT1;MAN2B1;AGRN;LGMN	22.9463
GO_Cellular_Component_2023	Lysosomal Lumen (GO:0043202)	20/86	5.85022e-22	1.67316e-20	32.4934	1588.62	CTSA;ASAH1;LUM;GAA;BGN;PRELP;HSPG2;GNS;DCN;GALNS;VCAN;GLB1;LAMP2;PSAP;PPT1;MAN2B1;GUSB;AGRN;CTSD;LGMN	19.7765
GO_Cellular_Component_2023	Secretory Granule Lumen (GO:0034774)	30/316	1.52991e-20	3.64629e-19	11.7615	536.637	TOR4A;LGALS3BP;SERPINA3;ORM1;GRN;SPARC;GNS;MPO;CLU;THBS1;KNG1;C3;ISLR;APOH;CREG1;TIMP1;A2M;GUSB;CTSD;CTSC;CTSA;AHSG;FN1;AZU1;OLFM4;GALNS;LRG1;GLB1;SERPING1;MAN2B1	18.4381
GO_Cellular_Component_2023	Azurophil Granule (GO:0042582)	20/155	1.27261e-16	2.59977e-15	15.8301	579.387	CTSA;PIGR;SERPINA3;GRN;GAA;AZU1;OLFM4;MPO;GNS;C3;GALNS;LAMP1;CEACAM6;GLB1;CREG1;LAMP2;PSAP;MAN2B1;GUSB;CTSC	14.5851
GO_Cellular_Component_2023	Basement Membrane (GO:0005604)	13/46	6.66116e-16	1.10533e-14	40.7614	1424.41	LAMA5;LAMA4;LAMA3;TNC;LAMB1;LAMC1;NID2;HSPG2;EFEMP2;PXDN;HMCN1;AGRN;FBN1	13.9565
GO_Cellular_Component_2023	Platelet Alpha Granule (GO:0031091)	16/89	6.95664e-16	1.10533e-14	22.9939	802.525	TOR4A;SERPINA3;ORM1;SPARC;AHSG;ITGB3;FN1;THBS2;CLU;THBS1;KNG1;ISLR;CD109;SERPING1;TIMP1;A2M	13.9565
GO_Cellular_Component_2023	Lysosome (GO:0005764)	31/503	8.18259e-16	1.17011e-14	7.33619	254.855	ASAH1;GRN;LRP1;PRELP;GNS;MPO;CLU;CLN5;LAMP1;LAMP2;PSAP;ACP2;GUSB;CTSD;CTSC;CTSA;LUM;SORT1;GAA;BGN;HSPG2;CP;DCN;GALNS;VCAN;GLB1;PPT1;HLA-DRA;MAN2B1;AGRN;LGMN	13.9318

## Sheet: SU_MF_top10
Gene_set	Term	Overlap	P-value	Adjusted P-value	Odds Ratio	Combined Score	Genes	-Log10(Adj.P)
GO_Molecular_Function_2023	Calcium Ion Binding (GO:0005509)	21/346	6.61236e-11	1.29602e-08	6.87501	161.147	ITGB1;SPARC;LRP1;TNFAIP6;CEMIP2;C1R;LTBP4;FBLN1;ITIH1;CLU;THBS1;THBS3;COMP;PCLO;CALU;DSG2;FKBP9;ITGA5;AGRN;DUOX2;FBN1	7.88739
GO_Molecular_Function_2023	Transforming Growth Factor Beta Binding (GO:0050431)	7/21	1.06725e-09	1.04591e-07	50.2081	1037.21	CD109;LTBP4;LTBP2;ITGAV;LRRC32;LTBP1;THBS1	6.98051
GO_Molecular_Function_2023	Metal Ion Binding (GO:0046872)	23/521	4.01545e-09	2.62343e-07	4.92416	95.1994	ITGB1;POSTN;SPARC;LRP1;TNFAIP6;CEMIP2;C1R;LTBP4;PLOD3;FBLN1;ITIH1;CLU;THBS1;THBS3;COMP;PCLO;CALU;DSG2;FKBP9;ITGA5;AGRN;DUOX2;FBN1	6.58113
GO_Molecular_Function_2023	Protease Binding (GO:0002020)	11/125	6.38423e-08	3.12827e-06	9.84011	163.02	COMP;ITGB1;COL1A2;ITGA3;SERPINC1;ITGB3;PSAP;FN1;ITGAV;TIMP1;THBS1	5.5047
GO_Molecular_Function_2023	Cell-Matrix Adhesion Mediator Activity (GO:0098634)	4/6	1.55148e-07	6.08181e-06	197.94	3103.48	ITGB1;ITGA2;ITGA1;ITGA11	5.21597
GO_Molecular_Function_2023	Endopeptidase Inhibitor Activity (GO:0004866)	10/112	2.24107e-07	7.32084e-06	9.9525	152.384	SERPINA3;AHSG;SERPINC1;SERPINH1;FETUB;SERPING1;SPINT2;TIMP1;THBS1;KNG1	5.13544
GO_Molecular_Function_2023	Endopeptidase Activity (GO:0004175)	14/335	9.37705e-06	0.000262557	4.4704	51.755	C1S;C1R;F11;ADAM10;F2;ADAMTS12;ADAM28;ADAMTS2;PLAU;PAPPA;ADAM9;CTSD;CTSC;LGMN	3.58078
GO_Molecular_Function_2023	Insulin-Like Growth Factor Binding (GO:0005520)	4/15	1.31361e-05	0.000321835	35.9727	404.339	ITGB3;ITGA6;ITGAV;IGF2R	3.49237
GO_Molecular_Function_2023	Procollagen-Proline Dioxygenase Activity (GO:0019798)	3/7	3.5511e-05	0.00077335	73.8507	756.65	P4HA1;P4HA2;P3H3	3.11162
GO_Molecular_Function_2023	Fibroblast Growth Factor Binding (GO:0017134)	4/20	4.47978e-05	0.000878037	24.725	247.58	ITGB3;ITGAV;THBS1;GLG1	3.05649

[truncated: 13 more sheets: BRC_P_PDC000121, CCRCC_G_PDC000471, CCRCC_P_PDC000128, CRC_P_PDC000117, GBM_P_PDC000205, HNSCC_P_PDC000222, LSCC_P_PDC000232, LUAD_P_PDC000149, OVC_G_PDC000250, PDAC_PandG_271_272, UCEC_G_PDC000445, UCEC_P_PDC000126, UCEC_P_PDC000441]
