# Supplementary material for: Glycoprotein-Notebook: A Pan-Cancer Glycoproteomic Database and Toolkit for Analysis of Protein Glycosylation Changes Associated With Cancer Phenotypes
Source: Mol Cell Proteomics. 2025 Oct 13;24(11):101089. doi: 10.1016/j.mcpro.2025.101089 (PMC12681939; doi:10.1016/j.mcpro.2025.101089)
Supplement: Supplementary Table S3 [file mmc5.xlsx]

## Sheet: readme
Hallmark_enrichment
Term	Pathway name
Group	Comparison Label
Adjusted P-value	FDR
Size	The number of Proteins overlapped in this pathway
Genes	Gene names of Proteins overlapped in this pathway
"-Log10(FDR)"
glycoNMF	NMF-based glycoform clustering result
Sample	sample name
Survival_in_days	survival days
OS_Event	Vital status (0: alive, 1: dead)
Multiomics.NMF	NMF-based multiomics clustering reported in literature (C1: classical, C2 : basal like)
GlycoNMF	NMF-based glycoform clustering
Multiomics.GlycoNMF	combined subtypes
xCell	xCell-based Tumor microenvironment score clustering, A ( acinar -high), B(immune cold), C(immune cold), D(immune hot)
survival	survival analysis for glycopeptides
Variable	Glycopetpides
Tertile_33	Refers to the threshold of lower one-third cutoff (33rd percentile) of the variable’s distribution.
Tertile_66	Refers to the threshold of upper two-thirds cutoff (66rd percentile) of the variable’s distribution.
Log-rank p-value	The p-value from the log-rank test

## Sheet: Hallmark_enrichment
Term	Group	Adjusted P-value	Size	Genes	"-Log10(FDR)"
Epithelial Mesenchymal Transition	C1 vs C2	3.49664e-08	16	SPARC;LAMA2;LRP1;LAMA1;LUM;BGN;FBLN1;LAMC1;THBS2;DCN;FBLN5;MFAP5;SFRP4;EFEMP2;VCAN;ABI3BP	7.4563488063115955
Coagulation	C1 vs C2	0.000928887	8	TF;SERPINA1;SPARC;C1S;LRP1;VWF;CPQ;ITIH1	3.032037255801361
Myogenesis	C1 vs C2	0.00151919	7	COL15A1;SPARC;LAMA2;PLXNB2;APOD;AEBP1;SOD3	2.8183889933670794
Angiogenesis	C1 vs C2	0.00221777	4	LRPAP1;VCAN;LUM;SERPINA5	2.654082630132194
Complement	C1 vs C2	0.00821776	7	SERPINA1;C1S;LRP1;CPQ;ITIH1;LIPA;CTSC	2.0852463711541604
Xenobiotic Metabolism	C1 vs C2	0.078898	4	SLC12A4;FETUB;FBLN1;ITIH1	1.1029339239354499
KRAS Signaling Up	C1 vs C2	0.26806624604674995	4	PIGR;CPE;ITGBL1;APOD	0.5717578673991223
Apoptosis	C1 vs C2	0.28535313745274454	3	LUM;BGN;DCN	0.5446173480285559
Hypoxia	C1 vs C2	0.3170095629643122	3	BGN;PCK1;DCN	0.49892763658354633
Apical Junction	C1 vs C2	0.5385483697857185	3	VCAN;VWF;CD34	0.26877528440380993
UV Response Dn	C1 vs C2	0.5515216043738979	2	LAMC1;FBLN5	0.25843747057357086
Glycolysis	C1 vs C2	0.5544640228884644	2	VCAN;DCN	0.2561266283568714
Protein Secretion	C1 vs C2	0.5913267236885276	1	CTSC	0.22817249358975417
mTORC1 Signaling	C1 vs C2	0.7159149059684132	1	CTSC	0.1451385951007635
Interferon Gamma Response	C1 vs C2	0.7209660971554737	1	C1S	0.14208515714531572
IL-2/STAT5 Signaling	C1 vs C2	0.7209660971554737	1	ITIH5	0.14208515714531572
Epithelial Mesenchymal Transition	C2 vs C1	3.137237208983785e-30	45	ITGB1;ECM2;ITGB5;LRP1;COL11A1;ITGB3;COL12A1;LAMA3;TNC;PLOD3;FBLN1;LAMC2;PLOD2;LAMC1;PLOD1;THY1;THBS2;FBLN2;FSTL1;NID2;NT5E;SGCD;SERPINH1;CD59;ITGAV;TIMP1;POSTN;ITGA2;FN1;P3H1;DCN;VCAN;BMP1;COL1A2;COL5A1;FAP;COL5A3;COL6A2;COL5A2;CALU;COL6A3;ITGA5;FMOD;MXRA5;FBN1	29.503452642711895
Complement	C2 vs C1	5.148351961049561e-08	19	ITGAM;LRP1;C1R;FN1;C4BPB;CP;F3;C3;DOCK10;CTSL;LAMP2;SERPING1;CD59;TIMP1;CD46;CTSD;CD55;CTSC;LTF	7.288331770719345
Angiogenesis	C2 vs C1	3.6489795103844243e-06	8	NRP1;POSTN;VCAN;APOH;COL5A2;ITGAV;TIMP1;FSTL1	5.437828575262911
Apical Junction	C2 vs C1	2.090870426752983e-05	15	ITGB1;LAMB3;ITGA3;ITGA2;LAMA3;LAMC2;THY1;ICAM1;THBS3;MAPK11;VCAN;BMP1;PTPRC;CD276;FBN1	4.679672879994279
Coagulation	C2 vs C1	6.598372609562325e-05	13	LRP1;C1R;ITGB3;ITGA2;FN1;F3;C3;BMP1;PLAU;LAMP2;SERPING1;TIMP1;FBN1	4.180563163524277
Glycolysis	C2 vs C1	0.00057634	11	ERO1A;NT5E;VCAN;COL5A1;P4HA1;P4HA2;PLOD2;PLOD1;MERTK;DCN;SAP30	3.2393214605019107
mTORC1 Signaling	C2 vs C1	0.00336387	8	ERO1A;P4HA1;TFRC;ITGB2;SERPINH1;PLOD2;CTSC;HSP90B1	2.473160610489117
IL-2/STAT5 Signaling	C2 vs C1	0.00360184	9	NRP1;NT5E;CDCP1;P4HA1;COL6A1;ENPP1;ITGA6;ITGAV;IGF2R	2.4434755634177656
KRAS Signaling Up	C2 vs C1	0.00881617	10	ERO1A;NRP1;SERPINA3;ADAM17;GPNMB;PLAU;ITGA2;ITGB2;ITGBL1;PTGS2	2.0547200449688283
TNF-alpha Signaling via NF-kB	C2 vs C1	0.00881617	7	ABCA1;LAMB3;PLAU;TNC;PTGS2;F3;ICAM1	2.0547200449688283
UV Response Dn	C2 vs C1	0.012646071255237867	8	NRP1;ATRN;COL1A2;ITGB3;COL11A1;COL5A2;LAMC1;F3	1.8980443754510443
Hypoxia	C2 vs C1	0.0129721	8	ERO1A;COL5A1;P4HA1;P4HA2;CP;F3;DCN;SAP30	1.8869900091633807
Allograft Rejection	C2 vs C1	0.026843420705242524	8	PTPRC;ITGB2;CD47;THY1;TIMP1;ITGAL;ELANE;ICAM1	1.571162142051812
Protein Secretion	C2 vs C1	0.0302321	5	ABCA1;LAMP2;ADAM10;CTSC;IGF2R	1.5195320386811488
UV Response Up	C2 vs C1	0.047600912356775514	5	APOM;TFRC;CREG1;C4BPB;ICAM1	1.322384723167829
Myogenesis	C2 vs C1	0.10509794137038359	6	ITGB1;SGCD;ATP6AP1;ITGB5;COL6A2;COL6A3	0.9784057907295014
Interferon Gamma Response	C2 vs C1	0.20975725885677746	5	LGALS3BP;C1R;SERPING1;PTGS2;ICAM1	0.6782830010504164
Apoptosis	C2 vs C1	0.6047445608131162	3	TIMP1;IGF2R;DCN	0.21842802907517359
Xenobiotic Metabolism	C2 vs C1	0.8152415164525862	2	ACP2;FBLN1	0.0887137
Epithelial Mesenchymal Transition	C1 vs NAT	2.410829197001761e-34	60	ITGB1;ECM1;SPARC;ECM2;ITGB5;ITGB3;COL12A1;TNC;PLOD3;PLOD2;LAMC2;PLOD1;LAMC1;COMP;EFEMP2;SGCD;ITGAV;TIMP1;COLGALT1;POSTN;IGFBP3;ITGA2;WNT5A;BGN;P3H1;DCN;SFRP4;VCAN;COL6A2;COL6A3;ITGA5;MXRA5;LRP1;COL11A1;LAMA3;FBLN1;THY1;THBS2;FSTL1;NID2;FBLN2;THBS1;FBLN5;GPC1;ABI3BP;SERPINH1;CD59;VCAM1;LUM;FUCA1;FN1;MFAP5;COL1A2;FAP;COL5A1;COL5A3;COL5A2;CALU;FMOD;FBN1	33.6178
Coagulation	C1 vs NAT	8.87941632362559e-19	34	SPARC;SERPINA1;CFH;C1S;LRP1;CPQ;C1R;SERPINC1;ITGB3;CFI;ITIH1;CLU;C8A;THBS1;COMP;C3;PLAU;C9;LAMP2;TIMP1;VWF;ITGA2;F12;F11;FN1;F2;TF;PROC;SERPING1;ADAM9;HRG;KLKB1;LGMN;FBN1	18.051615581041194
Complement	C1 vs NAT	3.777204016189482e-11	29	SERPINA1;ITGAM;CFH;C1S;LRP1;SERPINC1;CPQ;C1R;PRCP;ITIH1;CLU;C3;PCLO;CTSL;C9;LAMP2;CD59;TIMP1;CTSD;CTSC;CD55;ERAP2;FN1;F2;CP;SERPING1;ADAM9;KLKB1;LGMN	10.422829557213134
Angiogenesis	C1 vs NAT	1.4013362300244707e-06	10	VTN;POSTN;VCAN;LUM;APOH;COL5A2;ITGAV;TIMP1;FSTL1;SERPINA5	5.853457649635811
Myogenesis	C1 vs NAT	0.000334749	15	ITGB1;SPARC;ITGB5;ATP6AP1;GAA;IGFBP3;AEBP1;CLU;SOD3;SGCD;COL6A2;PLXNB2;COL6A3;APOD;AGRN	3.4752802051262974
KRAS Signaling Up	C1 vs NAT	0.00217934	16	ERO1A;SERPINA3;PIGR;SPON1;CFH;FUCA1;IGFBP3;ITGA2;ITGB2;TOR1AIP2;GPNMB;PLAU;ITGBL1;APOD;TSPAN1;MPZL2	2.661675017839168
Glycolysis	C1 vs NAT	0.00712153	13	ERO1A;CHPF2;IGFBP3;PLOD2;PLOD1;DCN;VCAN;P4HA1;COL5A1;P4HA2;GPC1;AGRN;GUSB	2.147426413733762
Xenobiotic Metabolism	C1 vs NAT	0.00794568	11	VTN;ENTPD5;F11;FETUB;FBLN1;ACP2;SPINT2;PTGDS;HRG;SERPINA6;ITIH1	2.0998689629909078
Apical Junction	C1 vs NAT	0.00794568	15	ITGB1;VCAM1;VWF;LAMB3;ITGA3;ITGA2;LAMA3;LAMC2;THY1;THBS3;MAPK11;VCAN;ADAM9;MPZL2;FBN1	2.0998689629909078
Protein Secretion	C1 vs NAT	0.00913552	8	CD63;TSPAN8;LAMP2;PPT1;ADAM10;CTSC;IGF2R;CLN5	2.039266571700851
Hypoxia	C1 vs NAT	0.0211608	11	ERO1A;P4HA1;COL5A1;P4HA2;GAA;GPC1;IGFBP3;BGN;PCK1;CP;DCN	1.6744687265455078
mTORC1 Signaling	C1 vs NAT	0.0239459	9	ERO1A;TFRC;P4HA1;ITGB2;FGL2;SERPINH1;PLOD2;CTSC;LGMN	1.6207682797839469
Interferon Gamma Response	C1 vs NAT	0.0397804	10	LGALS3BP;CD74;VCAM1;CFH;TNFAIP6;C1S;C1R;FGL2;SERPING1;TOR1B	1.4003306315187065
IL-2/STAT5 Signaling	C1 vs NAT	0.0979969	9	TWSG1;ECM1;P2RX4;P4HA1;SERPINC1;FGL2;ITGAV;ITGA6;IGF2R	1.0087874869002924
Apoptosis	C1 vs NAT	0.14454053829844457	8	LUM;PPT1;BGN;TIMP1;F2;CLU;IGF2R;DCN	0.8400103322137735
UV Response Dn	C1 vs NAT	0.20152405076394495	8	ATRN;COL1A2;ITGB3;COL11A1;COL5A2;LAMC1;LTBP1;FBLN5	0.6956731158218336
UV Response Up	C1 vs NAT	0.31758717848244294	5	APOM;TFRC;EPCAM;CREG1;PPT1	0.4981370390746773
Allograft Rejection	C1 vs NAT	0.547017	7	CD74;STAB1;ITGB2;HLA-DRA;THY1;TIMP1;F2	0.26199897166888214
TNF-alpha Signaling via NF-kB	C1 vs NAT	0.6995725143357613	4	TNFAIP6;LAMB3;PLAU;TNC	0.15516726195322744
Epithelial Mesenchymal Transition	C2 vs NAT	9.634656996754696e-35	65	ITGB1;ECM1;SPARC;ECM2;ITGB5;ITGB3;COL12A1;TNC;PLOD3;PLOD2;LAMC2;PLOD1;LAMC1;COMP;EFEMP2;SGCD;QSOX1;ITGAV;TIMP1;COLGALT1;POSTN;IGFBP3;ITGA2;WNT5A;BGN;P3H1;DCN;SFRP4;VCAN;LOX;COL6A2;COL6A3;ITGA5;MXRA5;CD44;LRRC15;LAMA2;LRP1;COL11A1;LAMA3;FBLN1;THY1;THBS2;FSTL1;NID2;FBLN2;THBS1;FBLN5;NT5E;GPC1;SERPINH1;CD59;VCAM1;LUM;FUCA1;FN1;COL1A2;BMP1;FAP;COL5A1;COL5A3;COL5A2;CALU;FMOD;FBN1	34.016163742043126
Coagulation	C2 vs NAT	2.3357836124093398e-21	39	C1QA;SPARC;SERPINA1;CFH;C1S;LRP1;CPQ;C1R;SERPINC1;ITGB3;CFI;C8B;ITIH1;CLU;THBS1;COMP;C3;PLAU;C9;LAMP2;TIMP1;VWF;ITGA2;F12;MST1;F11;FN1;F2;F3;TF;PROC;BMP1;SERPING1;ADAM9;F13B;HRG;KLKB1;LGMN;FBN1	20.631567392847916
Complement	C2 vs NAT	2.6122657455640025e-11	32	C1QA;SERPINA1;ITGAM;CFH;C1S;LRP1;SERPINC1;CPQ;C1R;C4BPB;ITIH1;CLU;C3;PCLO;CTSL;C9;LAMP2;CD59;TIMP1;CTSD;CTSC;CD55;ERAP2;FN1;F2;CP;F3;SERPING1;ADAM9;KLKB1;LGMN;LTF	10.582982644410203
Angiogenesis	C2 vs NAT	6.156389457048059e-07	11	NRP1;VTN;POSTN;VCAN;LUM;APOH;COL5A2;ITGAV;TIMP1;FSTL1;SERPINA5	6.21067
Glycolysis	C2 vs NAT	7.987750288794301e-06	20	ERO1A;CHPF2;IGFBP3;PLOD2;PLOD1;MERTK;EGFR;DCN;SAP30;NT5E;VCAN;P4HA1;COL5A1;P4HA2;GPC1;QSOX1;AGRN;GUSB;CD44;DSC2	5.097575520402966
Apical Junction	C2 vs NAT	0.00047152	20	ITGB1;VCAM1;VWF;LAMB3;ITGA3;ITGA2;LAMA3;LAMC2;THY1;EGFR;ICAM1;THBS3;MAPK11;VCAN;PTPRC;BMP1;ADAM9;MPZL2;CD276;FBN1	3.3265000800161926
Protein Secretion	C2 vs NAT	0.00047152	11	ABCA1;CD63;TSPAN8;LAMP2;M6PR;PPT1;ADAM10;CTSC;EGFR;IGF2R;CLN5	3.3265000800161926
KRAS Signaling Up	C2 vs NAT	0.000541166	19	ERO1A;SERPINA3;PIGR;NRP1;SPON1;CFH;FUCA1;IGFBP3;ITGA2;ITGB2;TOR1AIP2;PTGS2;ADAM17;GPNMB;PLAU;ITGBL1;APOD;TSPAN1;MPZL2	3.26667
Myogenesis	C2 vs NAT	0.0017601	15	ITGB1;SPARC;ITGB5;ATP6AP1;LAMA2;GAA;IGFBP3;AEBP1;CLU;SGCD;COL6A2;PLXNB2;COL6A3;APOD;AGRN	2.7544630355259807
IL-2/STAT5 Signaling	C2 vs NAT	0.00296096	14	NRP1;ECM1;SERPINC1;CTSZ;FGL2;IGF2R;NT5E;P2RX4;P4HA1;COL6A1;ENPP1;ITGAV;ITGA6;CD44	2.5285681914477136
Hypoxia	C2 vs NAT	0.00395802	14	ERO1A;GAA;IGFBP3;BGN;CP;F3;EGFR;DCN;SAP30;LOX;P4HA1;COL5A1;P4HA2;GPC1	2.402522095040621
Allograft Rejection	C2 vs NAT	0.00482121	15	CD74;TGFB2;ITGB2;THY1;F2;ITGAL;EGFR;ICAM1;PTPRC;STAB1;HLA-DRA;TIMP1;CD47;ELANE;TLR2	2.3168438759190826
mTORC1 Signaling	C2 vs NAT	0.00820453	11	ERO1A;TFRC;P4HA1;ITGB2;FGL2;SERPINH1;M6PR;PLOD2;CALR;CTSC;LGMN	2.085946308652959
UV Response Up	C2 vs NAT	0.014688557904903438	9	APOM;TFRC;EPCAM;CREG1;BSG;PPT1;GGH;C4BPB;ICAM1	1.8330208403354067
TNF-alpha Signaling via NF-kB	C2 vs NAT	0.0161339	10	ABCA1;TNFAIP6;LAMB3;PLAU;TNC;PTGS2;F3;CD44;ICAM1;TLR2	1.7922608104378004
Interferon Gamma Response	C2 vs NAT	0.017636734001560895	12	LGALS3BP;CD74;VCAM1;CFH;TNFAIP6;C1S;C1R;FGL2;SERPING1;PTGS2;TOR1B;ICAM1	1.7535818351012036
Xenobiotic Metabolism	C2 vs NAT	0.018504439510506385	11	VTN;TGFB2;ENTPD5;F11;FETUB;FBLN1;ACP2;SPINT2;HRG;ITIH1;HGFAC	1.73272
Apoptosis	C2 vs NAT	0.061918205587151484	10	TGFB2;LUM;PPT1;BGN;TIMP1;F2;CLU;IGF2R;DCN;CD44	1.2081816381599588
UV Response Dn	C2 vs NAT	0.10174298989044403	10	NRP1;ATRN;COL1A2;ITGB3;COL11A1;COL5A2;LAMC1;LTBP1;F3;FBLN5	0.9924955040366679
Epithelial Mesenchymal Transition	C1 vs ND	7.506787874895881e-38	62	ITGB1;ECM1;SPARC;ECM2;SERPINE2;ITGB5;COL12A1;TNC;PLOD3;PLOD2;LAMC2;PLOD1;LAMC1;COMP;EFEMP2;SGCD;QSOX1;ITGAV;TIMP1;COLGALT1;POSTN;IGFBP3;ITGA2;BGN;P3H1;DCN;SFRP4;VCAN;COL6A2;CDH11;COL6A3;ITGA5;MXRA5;LAMA2;LRP1;COL11A1;LAMA3;FBLN1;THY1;THBS2;FSTL1;NID2;FBLN2;THBS1;FBLN5;GPC1;ABI3BP;SERPINH1;CD59;SLIT2;LUM;FUCA1;FN1;MFAP5;COL1A2;FAP;COL5A1;COL5A3;COL5A2;CALU;FMOD;FBN1	37.1245
Coagulation	C1 vs ND	3.1469167437284655e-12	27	SPARC;SERPINA1;CFH;C1S;LRP1;C1R;CFI;ITIH1;CLU;C8A;THBS1;COMP;C3;PLAU;C9;LAMP2;TIMP1;ITGA2;F12;F11;FN1;F2;TF;SERPING1;ADAM9;LGMN;FBN1	11.502114746828632
Complement	C1 vs ND	1.218193788145113e-11	29	SERPINA1;ITGAM;CFH;C1S;LRP1;C1R;PRCP;C4BPB;ITIH1;CLU;C3;DOCK10;PCLO;CTSL;C9;LAMP2;CD59;TIMP1;CTSD;CTSC;CD55;ERAP2;FN1;F2;CP;SERPING1;ADAM9;LGMN;LTF	10.914283619398034
Angiogenesis	C1 vs ND	4.5416106370168627e-08	11	NRP1;VTN;POSTN;VCAN;LUM;APOH;COL5A2;ITGAV;TIMP1;FSTL1;SERPINA5	7.342790101609771
KRAS Signaling Up	C1 vs ND	0.000110436	18	ERO1A;SERPINA3;PIGR;NRP1;SPON1;CFH;FUCA1;IGFBP3;ITGA2;ITGB2;PTGS2;ADAM17;GPNMB;PLAU;ITGBL1;CPE;APOD;TSPAN1	3.9568909993580497
Myogenesis	C1 vs ND	0.000159283	15	ITGB1;SPARC;ITGB5;LAMA2;GAA;IGFBP3;AEBP1;CLU;CNN3;SGCD;COL6A2;PLXNB2;COL6A3;APOD;AGRN	3.7978313728590547
Protein Secretion	C1 vs ND	0.000280024	10	ABCA1;CD63;TSPAN8;LAMP2;M6PR;PPT1;GLA;CTSC;IGF2R;CLN5	3.5528043820405646
Glycolysis	C1 vs ND	0.000280024	15	ERO1A;CHPF2;IGFBP3;PLOD2;PLOD1;MERTK;DCN;VCAN;P4HA1;COL5A1;P4HA2;GPC1;QSOX1;AGRN;GUSB	3.5528043820405646
mTORC1 Signaling	C1 vs ND	0.00147174	11	ERO1A;TFRC;P4HA1;ITGB2;FGL2;SERPINH1;M6PR;PLOD2;GLA;CTSC;LGMN	2.832168103244189
Hypoxia	C1 vs ND	0.00481684	12	ERO1A;P4HA1;COL5A1;TGFB3;P4HA2;GAA;GPC1;IGFBP3;HEXA;BGN;CP;DCN	2.317237597678658
Interferon Gamma Response	C1 vs ND	0.010483291547053698	11	LGALS3BP;CD74;CD40;CFH;C1S;C1R;FGL2;SERPING1;CD38;PTGS2;ICAM1	1.9795023360277386
Apical Junction	C1 vs ND	0.010483291547053698	14	ITGB1;LAMB3;ITGA2;LAMA3;LAMC2;THY1;ICAM1;THBS3;VCAN;CDH11;ADAM9;SLIT2;CD276;FBN1	1.9795023360277386
Apoptosis	C1 vs ND	0.016200918898545066	10	LUM;PPT1;BGN;CD38;CD14;TIMP1;F2;CLU;IGF2R;DCN	1.790460352046884
Allograft Rejection	C1 vs ND	0.0313274	11	CD74;CD40;STAB1;ITGB2;LY86;HLA-DRA;THY1;TIMP1;F2;ICAM1;TLR2	1.5040762404938979
UV Response Up	C1 vs ND	0.038335367164870224	7	APOM;TFRC;CREG1;PPT1;GGH;C4BPB;ICAM1	1.4164003728430288
IL-2/STAT5 Signaling	C1 vs ND	0.0631503	9	NRP1;ECM1;P4HA1;COL6A1;FGL2;ENPP1;ITGAV;ITGA6;IGF2R	1.1996247369079744
TNF-alpha Signaling via NF-kB	C1 vs ND	0.0871129	7	ABCA1;LAMB3;PLAU;TNC;PTGS2;ICAM1;TLR2	1.0599176273034232
UV Response Dn	C1 vs ND	0.13949095231264433	8	NRP1;ATRN;COL1A2;COL11A1;COL5A2;LAMC1;LTBP1;FBLN5	0.855454
Xenobiotic Metabolism	C1 vs ND	0.31844369655971866	6	VTN;F11;FETUB;FBLN1;ITIH1;HGFAC	0.4969673433442652
Epithelial Mesenchymal Transition	C2 vs ND	2.082317077258114e-35	63	ITGB1;ECM1;SPARC;ECM2;SERPINE2;ITGB5;ITGB3;COL12A1;TNC;PLOD3;PLOD2;LAMC2;PLOD1;LAMC1;COMP;EFEMP2;SGCB;QSOX1;ITGAV;TIMP1;COLGALT1;POSTN;IGFBP3;ITGA2;BGN;P3H1;DCN;SFRP4;VCAN;COL6A2;CDH11;COL6A3;ITGA5;MXRA5;CD44;LRRC15;LAMA2;LRP1;COL11A1;LAMA3;FBLN1;THY1;THBS2;FSTL1;NID2;FBLN2;THBS1;NT5E;GPC1;SERPINH1;CD59;LUM;FUCA1;FN1;MFAP5;COL1A2;FAP;COL5A1;COL5A3;COL5A2;CALU;FMOD;FBN1	34.68145313917767
Coagulation	C2 vs ND	1.739487913680241e-14	31	SPARC;SERPINA1;CFH;C1S;LRP1;C1R;ITGB3;CFI;C8B;ITIH1;CLU;C8A;THBS1;COMP;C3;PLAU;LAMP2;TIMP1;VWF;ITGA2;F12;MST1;F11;FN1;F2;TF;SERPING1;ADAM9;KLKB1;LGMN;FBN1	13.759578584473283
Complement	C2 vs ND	3.6157578616353117e-10	29	SERPINA1;ITGAM;CFH;C1S;LRP1;C1R;PRCP;C4BPB;ITIH1;CLU;C3;DOCK10;PCLO;CTSL;LAMP2;CD59;TIMP1;CTSD;CTSC;CD55;ERAP2;FN1;F2;CP;SERPING1;ADAM9;KLKB1;LGMN;LTF	9.441800660850626
Angiogenesis	C2 vs ND	3.3258492568480104e-06	10	NRP1;VTN;POSTN;VCAN;LUM;APOH;COL5A2;ITGAV;TIMP1;FSTL1	5.4780974389417265
Glycolysis	C2 vs ND	3.313783449481056e-05	18	ERO1A;CHPF2;IGFBP3;PLOD2;PLOD1;MERTK;DCN;SAP30;NT5E;VCAN;P4HA1;COL5A1;P4HA2;GPC1;QSOX1;AGRN;GUSB;CD44	4.479675875448446
KRAS Signaling Up	C2 vs ND	0.00016295	19	ERO1A;SERPINA3;PIGR;NRP1;SPON1;CFH;FUCA1;IGFBP3;ITGA2;ITGB2;PTGS2;ADAM17;GPNMB;PLAU;ITGBL1;TLR8;CPE;APOD;TSPAN1	3.787945119806733
Protein Secretion	C2 vs ND	0.00102024	10	ABCA1;TSPAN8;LAMP2;M6PR;PPT1;ADAM10;GLA;CTSC;IGF2R;CLN5	2.9912964153596704
Myogenesis	C2 vs ND	0.00221288	14	ITGB1;SPARC;ITGB5;LAMA2;GAA;IGFBP3;AEBP1;CLU;COL6A2;PLXNB2;COL6A3;APOD;AGRN;CRAT	2.655042572874024
Apical Junction	C2 vs ND	0.00246167	17	ITGB1;VWF;LAMB3;ITGA3;ITGA2;LAMA3;LAMC2;THY1;ICAM1;THBS3;VCAN;PTPRC;CDH11;ADAM9;CRAT;CD276;FBN1	2.6087706040759224
mTORC1 Signaling	C2 vs ND	0.00440391	11	ERO1A;TFRC;P4HA1;ITGB2;FGL2;SERPINH1;M6PR;PLOD2;GLA;CTSC;LGMN	2.356162031176203
Hypoxia	C2 vs ND	0.00459444	13	ERO1A;TGFB3;GAA;IGFBP3;HEXA;BGN;CP;DCN;SAP30;P4HA1;COL5A1;P4HA2;GPC1	2.3377678802580784
Apoptosis	C2 vs ND	0.00460655	12	TGFB2;LUM;PPT1;BGN;CD38;CD14;TIMP1;F2;CLU;IGF2R;DCN;CD44	2.3366238041524947
Allograft Rejection	C2 vs ND	0.00460655	14	CD74;CD40;TGFB2;ITGB2;LY86;THY1;F2;ICAM1;PTPRC;STAB1;HLA-DRA;TIMP1;CD47;TLR2	2.3366238041524947
IL-2/STAT5 Signaling	C2 vs ND	0.00831378	12	NRP1;ECM1;NT5E;CDCP1;P4HA1;COL6A1;FGL2;ENPP1;ITGAV;ITGA6;CD44;IGF2R	2.0802013626644453
Interferon Gamma Response	C2 vs ND	0.023196230280133373	11	LGALS3BP;CD74;CD40;CFH;C1S;C1R;FGL2;SERPING1;CD38;PTGS2;ICAM1	1.6345825884522411
TNF-alpha Signaling via NF-kB	C2 vs ND	0.0671371	8	ABCA1;LAMB3;PLAU;TNC;PTGS2;CD44;ICAM1;TLR2	1.1730371714917556
Xenobiotic Metabolism	C2 vs ND	0.0671371	9	VTN;ITIH4;TGFB2;F11;FBLN1;ACP2;SPINT2;ITIH1;HGFAC	1.1730371714917556
UV Response Up	C2 vs ND	0.0671371	7	APOM;TFRC;CREG1;PPT1;GGH;C4BPB;ICAM1	1.1730371714917556
UV Response Dn	C2 vs ND	0.23186893898826805	8	NRP1;ATRN;COL1A2;ITGB3;COL11A1;COL5A2;LAMC1;LTBP1	0.6347574252709731

## Sheet: glycoNMF
Sample	Survival_in_days	OS_Event	NMF	GlycoNMF	Multomics.GlycoNMF	xCell
C3N-03884.T	680	TRUE	C2	IGP3	C2.IGP3	B
C3L-03123.T	1503	FALSE	C2	IGP3	C2.IGP3	B
C3L-01687.T	376	TRUE	C1	IGP2	C1.IGP2	A
C3L-00589.T	1752	FALSE	C1	IGP1	C1.IGP1	B
C3L-00599.T	1305	TRUE	C1	IGP1	C1.IGP1	A
C3L-03356.T	550	FALSE	C1	IGP1	C1.IGP1	C
C3L-03630.T	78	FALSE	C1	IGP3	C1.IGP3	B
C3L-02890.T	1007	TRUE	C1	IGP2	C1.IGP2	A
C3N-04126.T	348	TRUE	C2	IGP3	C2.IGP3	A
C3L-02610.T	190	TRUE	C1	IGP1	C1.IGP1	B
C3N-03853.T	393	TRUE	C2	IGP1	C2.IGP1	B
C3N-03000.T	487	TRUE	C2	IGP1	C2.IGP1	C
C3N-04283.T		TRUE	C2	IGP3	C2.IGP3	B
C3L-01689.T	594	TRUE	C2	IGP3	C2.IGP3	C
C3N-02768.T	430	TRUE	C2	IGP2	C2.IGP2	B
C3N-03430.T	39	TRUE	C2	IGP3	C2.IGP3
C3N-01388.T	811	TRUE	C2	IGP2	C2.IGP2
C3L-03388.T		TRUE	C2	IGP3	C2.IGP3	C
C3L-01971.T	276	TRUE	C1	IGP2	C1.IGP2	A
C3L-03628.T	596	TRUE	C2	IGP3	C2.IGP3	A
C3L-01637.T	715	TRUE	C1	IGP2	C1.IGP2	B
C3N-00198.T	1592	FALSE	C1	IGP1	C1.IGP1
C3N-02971.T	70	TRUE	C2	IGP1	C2.IGP1	D
C3N-00249.T	1590	TRUE	C1	IGP1	C1.IGP1	C
C3N-03754.T	815	TRUE	C2	IGP3	C2.IGP3	B
C3L-01453.T		FALSE	C1	IGP1	C1.IGP1	C
C3L-02809.T	68	TRUE	C1	IGP1	C1.IGP1	C
C3L-02109.T	261	FALSE	C1	IGP1	C1.IGP1	C
C3L-01598.T	913	TRUE	C2	IGP3	C2.IGP3	C
C3N-03173.T	32	FALSE	C1	IGP2	C1.IGP2	A
C3N-03666.T	701	TRUE	C2	IGP1	C2.IGP1	C
C3L-04479.T	1104	FALSE	C1	IGP3	C1.IGP3	C
C3N-01168.T	415	TRUE	C1	IGP2	C1.IGP2	B
C3L-02606.T	403	TRUE	C2	IGP3	C2.IGP3
C3N-02589.T	398	TRUE	C1	IGP1	C1.IGP1	A
C3L-02463.T	740	FALSE	C1	IGP1	C1.IGP1	B
C3L-03743.T	732	TRUE	C2	IGP1	C2.IGP1	C
C3L-01051.T		FALSE	C1	IGP2	C1.IGP2	B
C3N-02940.T	1015	FALSE	C1	IGP2	C1.IGP2
C3N-00436.T	718	TRUE	C2	IGP3	C2.IGP3
C3N-01716.T	335	TRUE	C2	IGP3	C2.IGP3	B
C3L-04475.T	893	TRUE	C1	IGP1	C1.IGP1	C
C3N-00516.T	1152	TRUE	C2	IGP3	C2.IGP3	B
C3L-02115.T	723	TRUE	C1	IGP2	C1.IGP2	A
C3L-04848.T	196	TRUE	C1	IGP1	C1.IGP1	D
C3L-00277.T	610	TRUE	C1	IGP1	C1.IGP1	C
C3N-02579.T	358	TRUE	C2	IGP3	C2.IGP3	B
C3N-03780.T		TRUE	C1	IGP1	C1.IGP1	A
C3L-02897.T	256	FALSE	C2	IGP3	C2.IGP3
C3N-03439.T	458	TRUE	C1	IGP1	C1.IGP1
C3L-01037.T	300	TRUE	C2	IGP1	C2.IGP1	B
C3L-00819.T	603	TRUE	C2	IGP3	C2.IGP3	B
C3N-04282.T	303	TRUE	C2	IGP3	C2.IGP3	C
C3N-03086.T	733	FALSE	C1	IGP1	C1.IGP1	A
C3L-03635.T	854	TRUE	C1	IGP1	C1.IGP1	C
C3L-00625.T	1198	TRUE	C1	IGP1	C1.IGP1	C
C3N-03061.T	139	TRUE	C2	IGP3	C2.IGP3	B
C3L-01662.T	344	TRUE	C1	IGP2	C1.IGP2	B
C3L-01703.T	287	TRUE	C1	IGP1	C1.IGP1	C
C3N-01383.T	791	TRUE	C1	IGP1	C1.IGP1	A
C3N-02010.T	449	FALSE	C1	IGP3	C1.IGP3
C3L-01124.T	399	FALSE	C1	IGP2	C1.IGP2
C3N-00302.T	323	TRUE	C2	IGP1	C2.IGP1	C
C3L-00102.T	249	TRUE	C2	IGP1	C2.IGP1	A
C3L-04080.T		TRUE	C1	IGP2	C1.IGP2	A
C3N-00518.T	427	TRUE	C2	IGP1	C2.IGP1	A
C3L-02116.T	1063	TRUE	C1	IGP1	C1.IGP1	D
C3N-03665.T	728	FALSE	C2	IGP1	C2.IGP1	A
C3L-04072.T	225	TRUE	C2	IGP3	C2.IGP3	B
C3N-03840.T	696	FALSE	C1	IGP2	C1.IGP2
C3L-00598.T	422	TRUE	C2	IGP1	C2.IGP1	C
C3L-00928.T	761	TRUE	C2	IGP3	C2.IGP3	C
C3N-03426.T	123	TRUE	C2	IGP3	C2.IGP3	B
C3N-01714.T	435	TRUE	C2	IGP2	C2.IGP2	A
C3N-03039.T		TRUE	C2	IGP3	C2.IGP3	B
C3N-01165.T	241	TRUE	C2	IGP3	C2.IGP3	B
C3N-01380.T	400	TRUE	C1	IGP1	C1.IGP1
C3L-02604.T	118	TRUE	C2	IGP3	C2.IGP3	B
C3N-02585.T	1051	FALSE	C1	IGP1	C1.IGP1	C
C3N-04119.T	305	TRUE	C2	IGP3	C2.IGP3	C
C3L-04853.T	279	TRUE	C2	IGP3	C2.IGP3	B
C3N-03007.T	58	TRUE	C2	IGP1	C2.IGP1	C
C3N-02592.T	294	TRUE	C2	IGP1	C2.IGP1	D
C3N-02944.T	609	FALSE	C2	IGP3	C2.IGP3	C
C3L-03639.T	246	TRUE	C2	IGP3	C2.IGP3	B
C3L-00017.T	426	FALSE	C1	IGP1	C1.IGP1	C
C3L-01328.T	271	FALSE	C2	IGP3	C2.IGP3
C3N-00514.T	795	TRUE	C2	IGP1	C2.IGP1	A
C3N-02573.T	479	FALSE	C1	IGP1	C1.IGP1
C3L-00622.T	1041	TRUE	C1	IGP3	C1.IGP3	B
C3N-00709.T		TRUE	C1	IGP1	C1.IGP1
C3L-04027.T	240	FALSE	C2	IGP3	C2.IGP3	A
C3L-02701.T	243	TRUE	C2	IGP3	C2.IGP3	C
C3N-03190.T	398	TRUE	C1	IGP2	C1.IGP2	B
C3N-01715.T		TRUE	C2	IGP3	C2.IGP3	B
C3L-01031.T	369	FALSE	C1	IGP3	C1.IGP3	B
C3N-01167.T	754	TRUE	C1	IGP1	C1.IGP1	B
C3N-03839.T	696	FALSE	C1	IGP3	C1.IGP3
C3N-01375.T	143	TRUE	C2	IGP1	C2.IGP1	C
C3N-01381.T	455	TRUE	C1	IGP2	C1.IGP2	B
C3L-02118.T	632	TRUE	C1	IGP3	C1.IGP3	B
C3N-00511.T	991	TRUE	C1	IGP1	C1.IGP1	B
C3L-02613.T	211	TRUE	C2	IGP3	C2.IGP3	B
C3L-02899.T	91	TRUE	C2	IGP1	C2.IGP1	B
C3N-03006.T	708	FALSE	C1	IGP2	C1.IGP2	A

## Sheet: survival
Variable	Tertile_33	Tertile_66	Log-rank p-value
ENSP00000243077_LRP1_1575_N3H6F1S1G0	0.018526726880295972	0.4612103847074886	0.00540311
ENSP00000278407_SERPING1_253_N4H5F1S2G0	-0.147059	0.46243260196926395	0.012549023700010853
ENSP00000287097_CD109_337_N2H8F0S0G0	0.0433875	0.5476809823710928	0.011269558278718502
ENSP00000297848_COL14A1_137_N5H5F1S0G0	-0.85118	0.2258698731411486	0.00825884
ENSP00000299610_MFAP4_137_N3H4F2S2G0	-0.0877255	0.6107342750024528	0.034665186850918094
ENSP00000299610_MFAP4_137_N5H5F1S0G0	-0.42605	0.3763148991247437	0.0315953
ENSP00000299610_MFAP4_87_N2H6F0S0G0	-0.317137	0.49329981392520444	0.00634884
ENSP00000300527_COL6A2_140_N2H8F0S0G0	0.15793197798241443	0.6279937899927573	0.026047147766786814
ENSP00000325146_COL12A1_1763_N3H3F0S0G0	-0.325197	0.4691215596219711	0.010658677891564336
ENSP00000325146_COL12A1_1763_N4H5F1S0G0	-0.208338	0.6566659578677027	0.0324245
ENSP00000325146_COL12A1_2528_N2H9F0S0G0	-0.298575	0.5343030168483694	0.0241188
ENSP00000325146_COL12A1_2528_N3H5F0S1G0	-0.294881	0.4289318999694896	0.000606478
ENSP00000325146_COL12A1_2528_N3H6F0S0G0	-0.136352	0.5565874189765221	0.013681256870674759
ENSP00000325146_COL12A1_2679_N3H4F1S0G0	-0.011619	0.5331999759014977	0.000823459
ENSP00000325146_COL12A1_2679_N4H4F1S1G0	-0.135689	0.5337715843150688	0.000505415
ENSP00000325146_COL12A1_2679_N4H5F1S0G0	-0.146292	0.6406232238206258	0.00388377
ENSP00000325146_COL12A1_2679_N4H5F1S1G0	-0.275845	0.5189895804932356	0.000589698
ENSP00000331544_FBLN1_98_N5H6F1S2G0	0.16916443334859602	0.685404	0.0152289
ENSP00000345008_FBLN5_296_N6H3F4S0G0	-0.421805	0.34273431300734114	0.00512274
ENSP00000345008_FBLN5_296_N8H5F1S0G0	-0.441957	0.3432096849993225	0.010675129919650712
ENSP00000346839_FN1_1007_N3H4F1S0G0	-0.259786	0.9109069599031895	0.026363224931420078
ENSP00000346839_FN1_1007_N4H5F1S0G0	-0.243244	0.6734384399260881	0.022276175518232192
ENSP00000346839_FN1_430_N6H3F4S0G0	0.10223060401273358	0.7556982475917431	0.00282848
ENSP00000346839_FN1_528_N3H4F1S0G0	0.0758118	0.9361054638365133	0.024527530024306864
ENSP00000346839_FN1_528_N3H4F2S1G0	-0.085265	0.7258048768844874	0.0217876
ENSP00000346839_FN1_528_N3H4F2S2G0	-0.017413	0.8492736311132631	0.015082317189560717
ENSP00000346839_FN1_528_N4H4F1S1G0	0.0097874	0.5360400618047246	0.00943353
ENSP00000346839_FN1_528_N4H5F1S0G0	-0.0812131	0.8126968989656936	0.0497641
ENSP00000346839_FN1_528_N4H5F1S1G0	0.0538797	0.6913439391650998	0.012247553709222371
ENSP00000346839_FN1_528_N4H6F0S0G0	0.091243	0.785176	0.00755408
ENSP00000346839_FN1_528_N5H5F1S0G0	0.12899926961561073	0.8188487190925322	0.00453065
ENSP00000346839_FN1_528_N5H6F1S0G0	-0.0289525	0.8065892544985923	0.0404379
ENSP00000346839_FN1_528_N5H6F1S1G0	-0.0268613	0.7842643237334282	0.0333763
ENSP00000346839_FN1_542_N4H5F0S0G0	0.010985505336937264	0.7034697795808453	0.00417252
ENSP00000346839_FN1_542_N4H5F1S0G0	-0.0221393	0.7979563449308453	0.0352424
ENSP00000346839_FN1_542_N4H5F1S1G0	0.0386678	0.6322956690869341	0.014591401177119103
ENSP00000346839_FN1_542_N6H3F4S0G0	-0.154435	0.6648905796333283	0.00186766
ENSP00000360882_COL5A1_176_N4H5F0S1G0	-0.107833	0.445639	0.00514782
ENSP00000378353_P4HA1_113_N2H8F0S0G0	0.0683817	0.7324241889151004	0.045214913715954035
ENSP00000379042_ERO1A_280_N2H8F0S0G0	-0.140206	0.6182003476255981	0.014490815918377116
ENSP00000482784_THBS2_330_N4H5F1S0G0	-0.0517475	0.7649445314063115	0.0205449
ENSP00000490344_CTSD_263_N2H8F0S0G0	-0.0829368	0.46631596998528524	0.011539952979012036
