# Supplementary material for: Glycoprotein-Notebook: A Pan-Cancer Glycoproteomic Database and Toolkit for Analysis of Protein Glycosylation Changes Associated With Cancer Phenotypes
Source: Mol Cell Proteomics. 2025 Oct 13;24(11):101089. doi: 10.1016/j.mcpro.2025.101089 (PMC12681939; doi:10.1016/j.mcpro.2025.101089)
Supplement: Supplementary Table S4 [file mmc6.xlsx]

## Sheet: readme
nat_tumor_down_corr	Table for the pairs of phospho-glyco correlation dropped in tumor compared with NAT samples
Phosphosite	phosphosite
Glycosite	glycosite
Tumor_Corr	correlation in 44 paired tumor samples
Tumor_P	p values of the correlations in tumor samples
NAT_Corr	correlation in 44 paired NAT samples
NAT_P	p values of the correlations in NAT samples
Corr_Distance	correlation distance
Phospho_Gene	gene names of phosphoproteins
Glyco_Gene	gene names of glycoproteins
ORA.glyco	overrepresentative analysis of glyco proteins involved in the dropped pairs of correlation
Gene_set	reference gene set database
Term	The name of the enriched gene set (e.g., pathway or functional category), typically derived from the selected database (e.g., KEGG, GO, MSigDB).
P-value	p value
Adjusted P-value	The multiple testing–corrected p-value (e.g., using Benjamini-Hochberg FDR correction). Use this value to judge significance.
Old P-value	old p value
Old adjusted P-value	old addjusted p value
Odds Ratio	odds ratio
Combined Score	combined score
Genes	gene names
ORA.phospho	overrepresentative analysis of glyco proteins involved in the dropped pairs of correlation
Gene_set	reference gene set database
Term	gene set name
P-value	p value
Adjusted P-value	The multiple testing–corrected p-value (e.g., using Benjamini-Hochberg FDR correction). Use this value to judge significance.
Old P-value	old p value
Old adjusted P-value	old addjusted p value
Odds Ratio	odds ratio
Combined Score	combined score
Genes	gene names

## Sheet: nat_tumor_down_corr
Phosphosite	Glycosite	Tumor_Corr	Tumor_P	NAT_Corr	NAT_P	Corr_Distance	Phospho_Gene	Glyco_Gene
ENSG00000026025.16|ENSP00000224237.5|S412|EGEESRISLPLPNFS|1|VIM	ENSP00000314299_CFHR1_194_N8H5F0S0G0	0.331451	0.131845	0.693958	0.000340577	0.362507	VIM	CFHR1
ENSG00000026025.16|ENSP00000224237.5|S412|EGEESRISLPLPNFS|1|VIM	ENSP00000346839_FN1_528_N4H7F1S0G0	0.0350649	0.880059	0.620227	0.006032	0.585162	VIM	FN1
ENSG00000026025.16|ENSP00000224237.5|S412|EGEESRISLPLPNFS|1|VIM	ENSP00000262919_ATRN_416_N2H7F0S0G0	0.12166	0.46064	0.661531	1.51195e-05	0.539871	VIM	ATRN
ENSG00000026025.16|ENSP00000224237.5|S412|EGEESRISLPLPNFS|1|VIM	ENSP00000350894_SERPINH1_120_N2H9F0S0G0	0.176548	0.275816	0.667277	0.000143616	0.490729	VIM	SERPINH1
ENSG00000026025.16|ENSP00000224237.5|S412|EGEESRISLPLPNFS|1|VIM	ENSP00000218388_TIMP1_53_N2H9F0S0G0	0.277111	0.0834322	0.684746	2.14827e-05	0.407636	VIM	TIMP1
ENSG00000026025.16|ENSP00000224237.5|S412|EGEESRISLPLPNFS|1|VIM	ENSP00000262776_LGALS3BP_125_N2H7F0S0G0	0.169355	0.354125	0.634921	0.000284048	0.465566	VIM	LGALS3BP
ENSG00000026025.16|ENSP00000224237.5|S412|EGEESRISLPLPNFS|1|VIM	ENSP00000205948_APOH_162_N5H6F1S3G0	0.220484	0.189748	0.660591	9.61516e-05	0.440107	VIM	APOH
ENSG00000026025.16|ENSP00000224237.5|S412|EGEESRISLPLPNFS|1|VIM	ENSP00000226355_AFM_109_N6H3F3S0G0	-0.337662	0.134397	0.631579	0.00372596	0.969241	VIM	AFM
ENSG00000026025.16|ENSP00000224237.5|S412|EGEESRISLPLPNFS|1|VIM	ENSP00000278407_SERPING1_253_N3H4F1S1G0	0.296257	0.0888914	0.716642	3.95927e-06	0.420386	VIM	SERPING1
ENSG00000026025.16|ENSP00000224237.5|S412|EGEESRISLPLPNFS|1|VIM	ENSP00000243077_LRP1_2502_N4H5F1S1G0	0.170053	0.336295	0.619048	0.000576117	0.448994	VIM	LRP1
ENSG00000026025.16|ENSP00000224237.5|S412|EGEESRISLPLPNFS|1|VIM	ENSP00000205948_APOH_183_N8H9F1S4G0	0.304926	0.107744	0.66015	0.00153705	0.355224	VIM	APOH
ENSG00000026025.16|ENSP00000224237.5|S412|EGEESRISLPLPNFS|1|VIM	ENSP00000482784_THBS2_1069_N2H9F0S0G0	0.140107	0.429347	0.731966	2.13833e-05	0.591859	VIM	THBS2
ENSG00000131381.12|ENSP00000253699.3|S548|SLHTRTRSLDFREIG|1|RBSN	ENSP00000262919_ATRN_416_N2H7F0S0G0	0.210729	0.19785	0.617418	0.000100309	0.406689	RBSN	ATRN
ENSG00000131381.12|ENSP00000253699.3|S548|SLHTRTRSLDFREIG|1|RBSN	ENSP00000263408_C9_415_N4H5F0S2G0	0.0409006	0.802139	0.61879	5.75136e-05	0.57789	RBSN	C9
ENSG00000131381.12|ENSP00000253699.3|S548|SLHTRTRSLDFREIG|1|RBSN	ENSP00000345008_FBLN5_296_N6H3F4S0G0	0.312373	0.0440066	0.703833	2.84272e-07	0.391459	RBSN	FBLN5
ENSG00000131381.12|ENSP00000253699.3|S548|SLHTRTRSLDFREIG|1|RBSN	ENSP00000345008_FBLN5_296_N4H5F1S2G0	0.158901	0.314837	0.615157	1.87012e-05	0.456256	RBSN	FBLN5
ENSG00000131381.12|ENSP00000253699.3|S548|SLHTRTRSLDFREIG|1|RBSN	ENSP00000333298_LAMP1_249_N2H3F1S0G0	0.238706	0.230493	0.692991	8.70249e-05	0.454286	RBSN	LAMP1
ENSG00000131381.12|ENSP00000253699.3|S548|SLHTRTRSLDFREIG|1|RBSN	ENSP00000333298_LAMP1_249_N3H4F1S0G0	0.277833	0.144491	0.715385	5.8294e-05	0.437552	RBSN	LAMP1
ENSG00000131381.12|ENSP00000253699.3|S548|SLHTRTRSLDFREIG|1|RBSN	ENSP00000262776_LGALS3BP_125_N2H7F0S0G0	0.00219941	0.990468	0.612308	0.00114071	0.610108	RBSN	LGALS3BP
ENSG00000131381.12|ENSP00000253699.3|S548|SLHTRTRSLDFREIG|1|RBSN	ENSP00000262776_LGALS3BP_125_N2H8F0S0G0	0.214286	0.178511	0.639474	1.17373e-05	0.425188	RBSN	LGALS3BP
ENSG00000131381.12|ENSP00000253699.3|S548|SLHTRTRSLDFREIG|1|RBSN	ENSP00000345008_FBLN5_296_N3H3F1S0G0	-0.273673	0.15878	0.61039	0.00329657	0.884062	RBSN	FBLN5
ENSG00000131381.12|ENSP00000253699.3|S548|SLHTRTRSLDFREIG|1|RBSN	ENSP00000205948_APOH_162_N4H5F1S2G0	0.293088	0.0596046	0.610729	3.64359e-05	0.317641	RBSN	APOH
ENSG00000131381.12|ENSP00000253699.3|S548|SLHTRTRSLDFREIG|1|RBSN	ENSP00000205948_APOH_162_N4H5F0S1G0	0.232315	0.138746	0.664165	2.97295e-06	0.43185	RBSN	APOH
ENSG00000131381.12|ENSP00000253699.3|S548|SLHTRTRSLDFREIG|1|RBSN	ENSP00000242209_FKBP9_286_N4H6F1S0G0	0.0662338	0.775454	0.680083	0.0018996	0.613849	RBSN	FKBP9
ENSG00000131381.12|ENSP00000253699.3|S548|SLHTRTRSLDFREIG|1|RBSN	ENSP00000378786_HLA-DRA_143_N2H9F0S0G0	0.380763	0.0128587	0.7	4.98024e-07	0.319237	RBSN	HLA-DRA
ENSG00000131381.12|ENSP00000253699.3|S548|SLHTRTRSLDFREIG|1|RBSN	ENSP00000441691_ITGAM_1021_N2H9F0S0G0	0.247387	0.114215	0.617596	1.6954e-05	0.370209	RBSN	ITGAM
ENSG00000131381.12|ENSP00000253699.3|S548|SLHTRTRSLDFREIG|1|RBSN	ENSP00000447260_HNRNPA1_215_N6H5F4S2G0	0.237148	0.140641	0.621364	5.24681e-05	0.384216	RBSN	HNRNPA1
ENSG00000131381.12|ENSP00000253699.3|S548|SLHTRTRSLDFREIG|1|RBSN	ENSP00000334319_PCLO_4748_N3H5F0S2G0	0.0965517	0.618313	0.622879	0.000399914	0.526327	RBSN	PCLO
ENSG00000131381.12|ENSP00000253699.3|S548|SLHTRTRSLDFREIG|1|RBSN	ENSP00000308541_F2_143_N4H4F3S1G0	0.284594	0.0975197	0.608957	0.000169422	0.324363	RBSN	F2
ENSG00000131381.12|ENSP00000253699.3|S548|SLHTRTRSLDFREIG|1|RBSN	ENSP00000308541_F2_121_N4H5F0S2G0	0.308322	0.046973	0.633001	2.61915e-05	0.32468	RBSN	F2
ENSG00000131381.12|ENSP00000253699.3|S548|SLHTRTRSLDFREIG|1|RBSN	ENSP00000410715_SFRP4_116_N7H4F4S2G0	-0.195214	0.339233	0.622308	0.000894678	0.817521	RBSN	SFRP4
ENSG00000131381.12|ENSP00000253699.3|S548|SLHTRTRSLDFREIG|1|RBSN	ENSP00000408146_HLA-DPB1_48_N2H3F1S0G0	0.181725	0.288812	0.701537	5.40553e-06	0.519813	RBSN	HLA-DPB1
ENSG00000131381.12|ENSP00000253699.3|S548|SLHTRTRSLDFREIG|1|RBSN	ENSP00000278407_SERPING1_253_N3H4F1S1G0	0.0948816	0.593506	0.612903	0.000246834	0.518022	RBSN	SERPING1
ENSG00000131381.12|ENSP00000253699.3|S548|SLHTRTRSLDFREIG|1|RBSN	ENSP00000432556_CTSC_119_N2H6F0S0G0	0.337169	0.0289958	0.64007	6.59646e-06	0.302901	RBSN	CTSC
ENSG00000131381.12|ENSP00000253699.3|S548|SLHTRTRSLDFREIG|1|RBSN	ENSP00000258145_GNS_405_N2H7F0S0G0	0.258188	0.103133	0.668449	1.55621e-05	0.410261	RBSN	GNS
ENSG00000131381.12|ENSP00000253699.3|S548|SLHTRTRSLDFREIG|1|RBSN	ENSP00000314299_CFHR1_194_N4H5F0S2G0	0.229236	0.144205	0.618815	1.61377e-05	0.389579	RBSN	CFHR1
ENSG00000131381.12|ENSP00000253699.3|S548|SLHTRTRSLDFREIG|1|RBSN	ENSP00000265983_HPX_64_N4H5F0S2G0	0.375415	0.0142898	0.725784	7.90307e-08	0.350369	RBSN	HPX
ENSG00000131381.12|ENSP00000253699.3|S548|SLHTRTRSLDFREIG|1|RBSN	ENSP00000265983_HPX_64_N5H4F0S1G0	0.243728	0.124631	0.607178	5.30038e-05	0.36345	RBSN	HPX
ENSG00000131381.12|ENSP00000253699.3|S548|SLHTRTRSLDFREIG|1|RBSN	ENSP00000254801_JCHAIN_71_N4H5F0S2G0	0.168463	0.286215	0.611445	2.77252e-05	0.442982	RBSN	JCHAIN
ENSG00000131381.12|ENSP00000253699.3|S548|SLHTRTRSLDFREIG|1|RBSN	ENSP00000258341_LAMC1_1205_N2H6F0S0G0	0.316899	0.0435127	0.653846	6.37103e-06	0.336947	RBSN	LAMC1
ENSG00000131381.12|ENSP00000253699.3|S548|SLHTRTRSLDFREIG|1|RBSN	ENSP00000230538_LAMA4_315_N4H5F1S0G0	0.0401102	0.800886	0.613066	2.03281e-05	0.572956	RBSN	LAMA4
ENSG00000131381.12|ENSP00000253699.3|S548|SLHTRTRSLDFREIG|1|RBSN	ENSP00000385834_TF_630_N3H4F0S1G0	0.217596	0.171737	0.630348	8.43641e-05	0.412752	RBSN	TF
ENSG00000131381.12|ENSP00000253699.3|S548|SLHTRTRSLDFREIG|1|RBSN	ENSP00000054950_RCN1_53_N2H8F0S0G0	0.0978739	0.594094	0.610672	0.00196832	0.512798	RBSN	RCN1
ENSG00000131381.12|ENSP00000253699.3|S548|SLHTRTRSLDFREIG|1|RBSN	ENSP00000282588_ITGA1_460_N2H8F0S0G0	0.175107	0.267355	0.657692	5.38044e-06	0.482585	RBSN	ITGA1
ENSG00000131381.12|ENSP00000253699.3|S548|SLHTRTRSLDFREIG|1|RBSN	ENSP00000385834_TF_630_N4H5F0S2G0	0.321773	0.0377076	0.667247	1.89385e-06	0.345474	RBSN	TF
ENSG00000131381.12|ENSP00000253699.3|S548|SLHTRTRSLDFREIG|1|RBSN	ENSP00000385834_TF_630_N8H5F0S0G0	0.282753	0.0732513	0.645216	6.96491e-06	0.362463	RBSN	TF
ENSG00000131381.12|ENSP00000253699.3|S548|SLHTRTRSLDFREIG|1|RBSN	ENSP00000054950_RCN1_53_N4H4F2S0G0	0.128495	0.468922	0.60121	0.00034768	0.472715	RBSN	RCN1
ENSG00000131381.12|ENSP00000253699.3|S548|SLHTRTRSLDFREIG|1|RBSN	ENSP00000385834_TF_630_N6H3F1S0G0	0.200769	0.335899	0.61039	0.0025539	0.40962	RBSN	TF
ENSG00000131381.12|ENSP00000253699.3|S548|SLHTRTRSLDFREIG|1|RBSN	ENSP00000385834_TF_630_N6H3F3S0G0	0.312698	0.043776	0.680314	9.92172e-07	0.367616	RBSN	TF
ENSG00000131381.12|ENSP00000253699.3|S548|SLHTRTRSLDFREIG|1|RBSN	ENSP00000265983_HPX_64_N4H4F1S2G0	0.313416	0.0806848	0.637657	0.000262273	0.324241	RBSN	HPX
ENSG00000186260.17|ENSP00000459626.2|S858|NTPNKPSSPPPPQQF|1|MRTFB	ENSP00000315130_CLU_103_N5H6F1S2G0	-0.116484	0.691691	0.648352	0.0165367	0.764835	MRTFB	CLU
ENSG00000186260.17|ENSP00000459626.2|S858|NTPNKPSSPPPPQQF|1|MRTFB	ENSP00000375702_IL4I1_134_N2H6F0S0G0	0.0852174	0.692169	0.622609	0.00115734	0.537391	MRTFB	IL4I1
ENSG00000186260.17|ENSP00000459626.2|S858|NTPNKPSSPPPPQQF|1|MRTFB	ENSP00000287097_CD109_337_N2H9F0S0G0	0.250598	0.216912	0.701197	6.59535e-05	0.450598	MRTFB	CD109
ENSG00000186260.17|ENSP00000459626.2|S858|NTPNKPSSPPPPQQF|1|MRTFB	ENSP00000243077_LRP1_2502_N6H3F4S0G0	0.0725275	0.805376	0.706294	0.0102452	0.633766	MRTFB	LRP1
ENSG00000186260.17|ENSP00000459626.2|S858|NTPNKPSSPPPPQQF|1|MRTFB	ENSP00000296181_ITGB5_586_N3H4F0S0G0	0.192982	0.442944	0.618182	0.0426456	0.425199	MRTFB	ITGB5
ENSG00000186260.17|ENSP00000459626.2|S858|NTPNKPSSPPPPQQF|1|MRTFB	ENSP00000333298_LAMP1_103_N2H5F0S0G0	0.326934	0.137515	0.684416	0.000621272	0.357482	MRTFB	LAMP1
ENSG00000186260.17|ENSP00000459626.2|S858|NTPNKPSSPPPPQQF|1|MRTFB	ENSP00000205948_APOH_253_N5H6F1S3G0	-0.0112821	0.956378	0.635556	0.000484934	0.646838	MRTFB	APOH
ENSG00000186260.17|ENSP00000459626.2|S858|NTPNKPSSPPPPQQF|1|MRTFB	ENSP00000350894_SERPINH1_120_N4H3F1S0G0	0.178995	0.425438	0.636364	0.0260969	0.457369	MRTFB	SERPINH1
ENSG00000186260.17|ENSP00000459626.2|S858|NTPNKPSSPPPPQQF|1|MRTFB	ENSP00000217939_MXRA5_2203_N2H5F0S0G0	-0.0441026	0.830607	0.609573	0.000947101	0.653675	MRTFB	MXRA5
ENSG00000186260.17|ENSP00000459626.2|S858|NTPNKPSSPPPPQQF|1|MRTFB	ENSP00000350894_SERPINH1_120_N2H9F0S0G0	0.231453	0.255257	0.730392	0.000869865	0.498939	MRTFB	SERPINH1
ENSG00000186260.17|ENSP00000459626.2|S858|NTPNKPSSPPPPQQF|1|MRTFB	ENSP00000350894_SERPINH1_120_N2H8F0S0G0	0.141197	0.491444	0.617391	0.00130829	0.476195	MRTFB	SERPINH1
ENSG00000186260.17|ENSP00000459626.2|S858|NTPNKPSSPPPPQQF|1|MRTFB	ENSP00000350894_SERPINH1_120_N2H3F0S0G0	-0.037265	0.856578	0.648696	0.000606125	0.685961	MRTFB	SERPINH1
ENSG00000186260.17|ENSP00000459626.2|S858|NTPNKPSSPPPPQQF|1|MRTFB	ENSP00000325527_FBN1_1067_N2H9F0S0G0	-0.0844156	0.716005	0.657379	0.00303029	0.741794	MRTFB	FBN1
ENSG00000186260.17|ENSP00000459626.2|S858|NTPNKPSSPPPPQQF|1|MRTFB	ENSP00000308541_F2_143_N4H4F1S2G0	0.104461	0.643627	0.773684	0.000101864	0.669223	MRTFB	F2
ENSG00000186260.17|ENSP00000459626.2|S858|NTPNKPSSPPPPQQF|1|MRTFB	ENSP00000345008_FBLN5_296_N5H6F1S0G0	0.354887	0.124688	0.705882	0.00154335	0.350995	MRTFB	FBLN5
ENSG00000186260.17|ENSP00000459626.2|S858|NTPNKPSSPPPPQQF|1|MRTFB	ENSP00000205948_APOH_162_N4H5F1S2G0	-0.0789744	0.701359	0.671538	0.000237419	0.750513	MRTFB	APOH
ENSG00000186260.17|ENSP00000459626.2|S858|NTPNKPSSPPPPQQF|1|MRTFB	ENSP00000364000_COL5A2_1400_N2H9F0S0G0	0.328547	0.101269	0.739487	1.58649e-05	0.41094	MRTFB	COL5A2
ENSG00000186260.17|ENSP00000459626.2|S858|NTPNKPSSPPPPQQF|1|MRTFB	ENSP00000364000_COL5A2_1400_N2H6F0S0G0	-0.126154	0.539159	0.630085	0.000561098	0.756239	MRTFB	COL5A2
ENSG00000186260.17|ENSP00000459626.2|S858|NTPNKPSSPPPPQQF|1|MRTFB	ENSP00000317232_FKBP10_393_N2H6F0S0G0	0.0857143	0.719366	0.679221	0.000709017	0.593506	MRTFB	FKBP10
ENSG00000186260.17|ENSP00000459626.2|S858|NTPNKPSSPPPPQQF|1|MRTFB	ENSP00000331544_FBLN1_98_N3H4F2S2G0	0.175385	0.401718	0.672174	0.000321097	0.496789	MRTFB	FBLN1
ENSG00000186260.17|ENSP00000459626.2|S858|NTPNKPSSPPPPQQF|1|MRTFB	ENSP00000333685_MAPK11_14_N2H8F0S0G0	0.163636	0.651477	0.648485	0.0425401	0.484848	MRTFB	MAPK11
ENSG00000186260.17|ENSP00000459626.2|S858|NTPNKPSSPPPPQQF|1|MRTFB	ENSP00000334319_PCLO_4748_N3H5F0S2G0	-0.0122807	0.960204	0.74613	0.000376859	0.758411	MRTFB	PCLO
ENSG00000186260.17|ENSP00000459626.2|S858|NTPNKPSSPPPPQQF|1|MRTFB	ENSP00000308541_F2_143_N4H4F3S1G0	0.247036	0.255791	0.656126	0.00067456	0.409091	MRTFB	F2
ENSG00000186260.17|ENSP00000459626.2|S858|NTPNKPSSPPPPQQF|1|MRTFB	ENSP00000308541_F2_121_N3H4F0S1G0	0.247692	0.232568	0.649915	0.000326222	0.402222	MRTFB	F2
ENSG00000186260.17|ENSP00000459626.2|S858|NTPNKPSSPPPPQQF|1|MRTFB	ENSP00000331544_FBLN1_98_N5H6F1S3G0	0.0632479	0.758883	0.610769	0.0011833	0.547521	MRTFB	FBLN1
ENSG00000186260.17|ENSP00000459626.2|S858|NTPNKPSSPPPPQQF|1|MRTFB	ENSP00000331544_FBLN1_98_N6H3F4S0G0	0.0673504	0.743741	0.736752	1.77041e-05	0.669402	MRTFB	FBLN1
ENSG00000186260.17|ENSP00000459626.2|S858|NTPNKPSSPPPPQQF|1|MRTFB	ENSP00000317232_FKBP10_407_N4H5F1S0G0	0.142857	0.641516	0.659341	0.0142256	0.516484	MRTFB	FKBP10
ENSG00000186260.17|ENSP00000459626.2|S858|NTPNKPSSPPPPQQF|1|MRTFB	ENSP00000270645_RCN3_140_N4H3F1S0G0	-0.0730769	0.728484	0.609231	0.00122726	0.682308	MRTFB	RCN3
ENSG00000186260.17|ENSP00000459626.2|S858|NTPNKPSSPPPPQQF|1|MRTFB	ENSP00000251582_ADAMTS2_949_N4H5F1S1G0	0.315652	0.132957	0.634675	0.00466284	0.319023	MRTFB	ADAMTS2
ENSG00000186260.17|ENSP00000459626.2|S858|NTPNKPSSPPPPQQF|1|MRTFB	ENSP00000245907_C3_85_N4H4F1S0G0	0.125874	0.696683	0.923077	1.8622e-05	0.797203	MRTFB	C3
ENSG00000186260.17|ENSP00000459626.2|S858|NTPNKPSSPPPPQQF|1|MRTFB	ENSP00000252804_PXDN_1178_N4H7F1S0G0	0.0769231	0.812183	0.601399	0.0385885	0.524476	MRTFB	PXDN
ENSG00000186260.17|ENSP00000459626.2|S858|NTPNKPSSPPPPQQF|1|MRTFB	ENSP00000512341_ENSG00000289697_1029_N4H5F0S2G0	-0.0112821	0.956378	0.667009	0.000198021	0.678291	MRTFB	ENSG00000289697
ENSG00000186260.17|ENSP00000459626.2|S858|NTPNKPSSPPPPQQF|1|MRTFB	ENSP00000265983_HPX_64_N4H4F1S1G0	-0.0857143	0.711814	0.783282	0.000120765	0.868996	MRTFB	HPX
ENSG00000186260.17|ENSP00000459626.2|S858|NTPNKPSSPPPPQQF|1|MRTFB	ENSP00000258341_LAMC1_1205_N2H5F0S0G0	0.331451	0.131845	0.647233	0.000843053	0.315782	MRTFB	LAMC1
ENSG00000186260.17|ENSP00000459626.2|S858|NTPNKPSSPPPPQQF|1|MRTFB	ENSP00000349961_SMC4_862_N4H5F0S2G0	0.0792208	0.732846	0.688722	0.000785205	0.609501	MRTFB	SMC4
ENSG00000186260.17|ENSP00000459626.2|S858|NTPNKPSSPPPPQQF|1|MRTFB	ENSP00000349437_IGF2R_400_N2H5F0S0G0	0.342744	0.118405	0.687218	0.000814937	0.344474	MRTFB	IGF2R
ENSG00000186260.17|ENSP00000459626.2|S858|NTPNKPSSPPPPQQF|1|MRTFB	ENSP00000054950_RCN1_53_N4H3F1S0G0	0.135726	0.508545	0.629402	0.000571314	0.493675	MRTFB	RCN1
ENSG00000133121.21|ENSP00000338785.4|S171|PRGDRNGSPGGTGMR|1|STARD13	ENSP00000316032_NUP98_589_N3H5F1S1G0	0.186957	0.381709	0.667669	0.00129679	0.480713	STARD13	NUP98
ENSG00000133121.21|ENSP00000338785.4|S171|PRGDRNGSPGGTGMR|1|STARD13	ENSP00000295550_COL6A3_2558_N2H8F0S0G0	-0.162852	0.315365	0.688923	6.64133e-06	0.851775	STARD13	COL6A3
ENSG00000133121.21|ENSP00000338785.4|S171|PRGDRNGSPGGTGMR|1|STARD13	ENSP00000376793_SERPINA3_106_N7H4F4S2G0	0.221612	0.266601	0.655138	0.000691722	0.433527	STARD13	SERPINA3
ENSG00000133121.21|ENSP00000338785.4|S171|PRGDRNGSPGGTGMR|1|STARD13	ENSP00000252999_LAMA5_1330_N2H9F0S0G0	0.175047	0.279984	0.711536	2.38625e-06	0.536489	STARD13	LAMA5
ENSG00000133121.21|ENSP00000338785.4|S171|PRGDRNGSPGGTGMR|1|STARD13	ENSP00000346839_FN1_528_N4H7F1S0G0	0.279221	0.220289	0.638803	0.00432212	0.359582	STARD13	FN1
ENSG00000133121.21|ENSP00000338785.4|S171|PRGDRNGSPGGTGMR|1|STARD13	ENSP00000378394_PSAP_215_N2H6F0S0G0	0.143117	0.384751	0.619636	2.59594e-05	0.476518	STARD13	PSAP
ENSG00000133121.21|ENSP00000338785.4|S171|PRGDRNGSPGGTGMR|1|STARD13	ENSP00000378394_PSAP_101_N3H4F1S1G0	0.314071	0.0484236	0.628518	1.4074e-05	0.314447	STARD13	PSAP
ENSG00000133121.21|ENSP00000338785.4|S171|PRGDRNGSPGGTGMR|1|STARD13	ENSP00000378394_PSAP_101_N2H3F1S0G0	0.243902	0.12935	0.636961	9.91317e-06	0.393058	STARD13	PSAP
ENSG00000133121.21|ENSP00000338785.4|S171|PRGDRNGSPGGTGMR|1|STARD13	ENSP00000226218_VTN_242_N3H5F1S2G0	-0.143013	0.391688	0.664477	1.82204e-05	0.80749	STARD13	VTN
ENSG00000133121.21|ENSP00000338785.4|S171|PRGDRNGSPGGTGMR|1|STARD13	ENSP00000287097_CD109_247_N2H7F0S0G0	0.192508	0.253659	0.685714	3.92644e-06	0.493206	STARD13	CD109
ENSG00000133121.21|ENSP00000338785.4|S171|PRGDRNGSPGGTGMR|1|STARD13	ENSP00000346839_FN1_1236_N4H5F1S1G0	0.294423	0.09098	0.621675	0.00031846	0.327252	STARD13	FN1
ENSG00000133121.21|ENSP00000338785.4|S171|PRGDRNGSPGGTGMR|1|STARD13	ENSP00000333298_LAMP1_249_N2H3F1S0G0	0.218559	0.273413	0.745641	1.23339e-05	0.527082	STARD13	LAMP1
ENSG00000133121.21|ENSP00000338785.4|S171|PRGDRNGSPGGTGMR|1|STARD13	ENSP00000217939_MXRA5_2203_N2H6F0S0G0	0.205602	0.215582	0.610364	9.88527e-05	0.404762	STARD13	MXRA5
ENSG00000133121.21|ENSP00000338785.4|S171|PRGDRNGSPGGTGMR|1|STARD13	ENSP00000350894_SERPINH1_120_N2H9F0S0G0	0.367327	0.0232881	0.748376	1.10032e-05	0.381049	STARD13	SERPINH1
ENSG00000133121.21|ENSP00000338785.4|S171|PRGDRNGSPGGTGMR|1|STARD13	ENSP00000350894_SERPINH1_120_N2H8F0S0G0	0.100938	0.535435	0.607955	0.000174836	0.507016	STARD13	SERPINH1
ENSG00000133121.21|ENSP00000338785.4|S171|PRGDRNGSPGGTGMR|1|STARD13	ENSP00000350894_SERPINH1_120_N2H7F0S0G0	0.149906	0.355873	0.608345	6.48537e-05	0.458439	STARD13	SERPINH1
ENSG00000133121.21|ENSP00000338785.4|S171|PRGDRNGSPGGTGMR|1|STARD13	ENSP00000300527_COL6A2_140_N2H9F0S0G0	0.281426	0.078543	0.695497	6.32181e-07	0.414071	STARD13	COL6A2
ENSG00000133121.21|ENSP00000338785.4|S171|PRGDRNGSPGGTGMR|1|STARD13	ENSP00000350894_SERPINH1_120_N2H3F0S0G0	0.193433	0.231727	0.682883	4.46081e-06	0.489449	STARD13	SERPINH1
ENSG00000133121.21|ENSP00000338785.4|S171|PRGDRNGSPGGTGMR|1|STARD13	ENSP00000350894_SERPINH1_120_N2H5F0S0G0	0.166041	0.305851	0.624015	1.68955e-05	0.457974	STARD13	SERPINH1
ENSG00000133121.21|ENSP00000338785.4|S171|PRGDRNGSPGGTGMR|1|STARD13	ENSP00000303351_ITGB1_212_N4H5F1S0G0	0.210131	0.193111	0.626642	1.51927e-05	0.41651	STARD13	ITGB1
ENSG00000133121.21|ENSP00000338785.4|S171|PRGDRNGSPGGTGMR|1|STARD13	ENSP00000262776_LGALS3BP_125_N2H8F0S0G0	0.0945344	0.567021	0.602227	4.98857e-05	0.507692	STARD13	LGALS3BP
ENSG00000133121.21|ENSP00000338785.4|S171|PRGDRNGSPGGTGMR|1|STARD13	ENSP00000317232_FKBP10_182_N2H7F0S0G0	0.165295	0.38271	0.657362	0.000144289	0.492067	STARD13	FKBP10
ENSG00000133121.21|ENSP00000338785.4|S171|PRGDRNGSPGGTGMR|1|STARD13	ENSP00000296388_P3H1_467_N2H8F0S0G0	0.0164835	0.934962	0.773684	0.000101864	0.757201	STARD13	P3H1
ENSG00000133121.21|ENSP00000338785.4|S171|PRGDRNGSPGGTGMR|1|STARD13	ENSP00000296181_ITGB5_586_N2H5F0S0G0	0.326221	0.0487814	0.660769	0.000323843	0.334548	STARD13	ITGB5
ENSG00000133121.21|ENSP00000338785.4|S171|PRGDRNGSPGGTGMR|1|STARD13	ENSP00000205948_APOH_253_N4H5F0S2G0	0.120075	0.460504	0.626079	1.55438e-05	0.506004	STARD13	APOH
ENSG00000133121.21|ENSP00000338785.4|S171|PRGDRNGSPGGTGMR|1|STARD13	ENSP00000297268_COL1A2_1267_N2H7F0S0G0	0.194441	0.242088	0.678521	3.92448e-06	0.484079	STARD13	COL1A2
ENSG00000133121.21|ENSP00000338785.4|S171|PRGDRNGSPGGTGMR|1|STARD13	ENSP00000242209_FKBP9_286_N4H6F1S0G0	0.16996	0.438155	0.642857	0.00167152	0.472897	STARD13	FKBP9
ENSG00000133121.21|ENSP00000338785.4|S171|PRGDRNGSPGGTGMR|1|STARD13	ENSP00000346839_FN1_528_N4H5F0S0G0	0.0380863	0.815509	0.692308	7.46615e-07	0.654221	STARD13	FN1
ENSG00000133121.21|ENSP00000338785.4|S171|PRGDRNGSPGGTGMR|1|STARD13	ENSP00000378786_HLA-DRA_143_N2H9F0S0G0	0.35985	0.0225648	0.664372	3.98884e-06	0.304523	STARD13	HLA-DRA
ENSG00000133121.21|ENSP00000338785.4|S171|PRGDRNGSPGGTGMR|1|STARD13	ENSP00000200639_LAMP2_257_N7H4F2S0G0	0.0131965	0.942854	0.608648	0.000588697	0.595452	STARD13	LAMP2
ENSG00000133121.21|ENSP00000338785.4|S171|PRGDRNGSPGGTGMR|1|STARD13	ENSP00000052754_DCN_262_N6H3F2S0G0	0.32439	0.0411357	0.637899	9.52837e-06	0.313508	STARD13	DCN
ENSG00000133121.21|ENSP00000338785.4|S171|PRGDRNGSPGGTGMR|1|STARD13	ENSP00000243077_LRP1_3048_N2H9F0S0G0	0.17004	0.300709	0.680824	4.89029e-06	0.510783	STARD13	LRP1
ENSG00000133121.21|ENSP00000338785.4|S171|PRGDRNGSPGGTGMR|1|STARD13	ENSP00000334052_LGMN_167_N2H7F0S0G0	-0.00562852	0.972503	0.668668	2.40688e-06	0.674296	STARD13	LGMN
ENSG00000133121.21|ENSP00000338785.4|S171|PRGDRNGSPGGTGMR|1|STARD13	ENSP00000333298_LAMP1_322_N2H8F0S0G0	0.255466	0.116497	0.620968	0.000149247	0.365502	STARD13	LAMP1
ENSG00000133121.21|ENSP00000338785.4|S171|PRGDRNGSPGGTGMR|1|STARD13	ENSP00000331544_FBLN1_98_N5H6F1S1G0	0.30469	0.0559202	0.694184	6.77181e-07	0.389493	STARD13	FBLN1
ENSG00000133121.21|ENSP00000338785.4|S171|PRGDRNGSPGGTGMR|1|STARD13	ENSP00000331544_FBLN1_98_N7H4F2S0G0	0.359846	0.0311093	0.694466	2.62291e-06	0.33462	STARD13	FBLN1
ENSG00000133121.21|ENSP00000338785.4|S171|PRGDRNGSPGGTGMR|1|STARD13	ENSP00000317232_FKBP10_407_N4H5F1S0G0	-0.263834	0.223818	0.694664	0.000234959	0.958498	STARD13	FKBP10
ENSG00000133121.21|ENSP00000338785.4|S171|PRGDRNGSPGGTGMR|1|STARD13	ENSP00000333298_LAMP1_322_N2H4F0S0G0	0.297199	0.0829506	0.652625	0.000224654	0.355426	STARD13	LAMP1
ENSG00000133121.21|ENSP00000338785.4|S171|PRGDRNGSPGGTGMR|1|STARD13	ENSP00000243077_LRP1_3788_N2H8F0S0G0	0.209542	0.206724	0.703361	2.44699e-06	0.49382	STARD13	LRP1
ENSG00000133121.21|ENSP00000338785.4|S171|PRGDRNGSPGGTGMR|1|STARD13	ENSP00000243077_LRP1_3788_N2H10F0S0G0	0.254623	0.122898	0.698413	5.09485e-05	0.44379	STARD13	LRP1
ENSG00000133121.21|ENSP00000338785.4|S171|PRGDRNGSPGGTGMR|1|STARD13	ENSP00000432556_CTSC_119_N2H5F0S0G0	0.106754	0.512055	0.614071	2.50433e-05	0.507317	STARD13	CTSC
ENSG00000133121.21|ENSP00000338785.4|S171|PRGDRNGSPGGTGMR|1|STARD13	ENSP00000265394_CPVL_307_N2H7F0S0G0	0.0369844	0.827959	0.609789	0.000347065	0.572804	STARD13	CPVL
ENSG00000133121.21|ENSP00000338785.4|S171|PRGDRNGSPGGTGMR|1|STARD13	ENSP00000242209_FKBP9_397_N2H7F0S0G0	0.0419083	0.802727	0.687274	1.87909e-06	0.645366	STARD13	FKBP9
ENSG00000133121.21|ENSP00000338785.4|S171|PRGDRNGSPGGTGMR|1|STARD13	ENSP00000258145_GNS_405_N2H7F0S0G0	0.136235	0.408253	0.643717	5.31117e-05	0.507482	STARD13	GNS
ENSG00000133121.21|ENSP00000338785.4|S171|PRGDRNGSPGGTGMR|1|STARD13	ENSP00000314299_CFHR1_194_N4H5F0S2G0	0.130019	0.42392	0.645403	6.90842e-06	0.515385	STARD13	CFHR1
ENSG00000133121.21|ENSP00000338785.4|S171|PRGDRNGSPGGTGMR|1|STARD13	ENSP00000265983_HPX_64_N5H4F0S1G0	-0.0244939	0.882335	0.731389	2.71975e-07	0.755883	STARD13	HPX
ENSG00000133121.21|ENSP00000338785.4|S171|PRGDRNGSPGGTGMR|1|STARD13	ENSP00000333298_LAMP1_103_N2H9F0S0G0	0.275161	0.104327	0.676751	8.06117e-06	0.40159	STARD13	LAMP1
ENSG00000133121.21|ENSP00000338785.4|S171|PRGDRNGSPGGTGMR|1|STARD13	ENSP00000512972_ITGAV_907_N3H6F0S0G0	0.231707	0.150253	0.653539	1.54861e-05	0.421832	STARD13	ITGAV
ENSG00000133121.21|ENSP00000338785.4|S171|PRGDRNGSPGGTGMR|1|STARD13	ENSP00000512972_ITGAV_907_N4H5F1S0G0	0.265478	0.0977926	0.618303	4.53854e-05	0.352824	STARD13	ITGAV
ENSG00000133121.21|ENSP00000338785.4|S171|PRGDRNGSPGGTGMR|1|STARD13	ENSP00000245907_C3_85_N2H6F0S0G0	0.0786116	0.629689	0.627767	1.45121e-05	0.549156	STARD13	C3
ENSG00000133121.21|ENSP00000338785.4|S171|PRGDRNGSPGGTGMR|1|STARD13	ENSP00000490272_ASAH1_348_N2H6F0S0G0	0.371107	0.0183965	0.681984	1.74634e-06	0.310877	STARD13	ASAH1
ENSG00000133121.21|ENSP00000338785.4|S171|PRGDRNGSPGGTGMR|1|STARD13	ENSP00000278407_SERPING1_238_N2H8F0S0G0	0.229268	0.154714	0.658358	4.20482e-05	0.429089	STARD13	SERPING1
ENSG00000133121.21|ENSP00000338785.4|S171|PRGDRNGSPGGTGMR|1|STARD13	ENSP00000054950_RCN1_53_N2H5F0S0G0	0.188931	0.242983	0.641755	1.40967e-05	0.452825	STARD13	RCN1
ENSG00000133121.21|ENSP00000338785.4|S171|PRGDRNGSPGGTGMR|1|STARD13	ENSP00000282588_ITGA1_460_N2H7F0S0G0	0.159662	0.325064	0.619652	0.000120317	0.45999	STARD13	ITGA1
ENSG00000133121.21|ENSP00000338785.4|S171|PRGDRNGSPGGTGMR|1|STARD13	ENSP00000393887_AHSG_156_N3H3F2S0G0	0.33258	0.130454	0.65782	0.000876502	0.32524	STARD13	AHSG
ENSG00000133121.21|ENSP00000338785.4|S171|PRGDRNGSPGGTGMR|1|STARD13	ENSP00000349437_IGF2R_400_N2H5F0S0G0	0.225363	0.200022	0.733871	2.62812e-06	0.508508	STARD13	IGF2R
ENSG00000133121.21|ENSP00000338785.4|S171|PRGDRNGSPGGTGMR|1|STARD13	ENSP00000054950_RCN1_53_N5H4F2S0G0	0.349817	0.0736646	0.726154	3.96834e-05	0.376337	STARD13	RCN1
ENSG00000133121.21|ENSP00000338785.4|S171|PRGDRNGSPGGTGMR|1|STARD13	ENSP00000054950_RCN1_53_N4H3F1S0G0	0.0733583	0.652816	0.610526	3.67134e-05	0.537168	STARD13	RCN1
ENSG00000133121.21|ENSP00000338785.4|S171|PRGDRNGSPGGTGMR|1|STARD13	ENSP00000054950_RCN1_53_N4H5F1S1G0	0.253342	0.154866	0.613778	0.00237926	0.360435	STARD13	RCN1
ENSG00000133121.21|ENSP00000338785.4|S171|PRGDRNGSPGGTGMR|1|STARD13	ENSP00000278407_SERPING1_253_N4H5F1S2G0	0.109568	0.500929	0.718011	1.83345e-07	0.608443	STARD13	SERPING1
ENSG00000133121.21|ENSP00000338785.4|S171|PRGDRNGSPGGTGMR|1|STARD13	ENSP00000258733_GPNMB_249_N2H8F0S0G0	0.24193	0.143364	0.608138	0.000222248	0.366208	STARD13	GPNMB
ENSG00000133121.21|ENSP00000338785.4|S171|PRGDRNGSPGGTGMR|1|STARD13	ENSP00000282588_ITGA1_74_N2H7F0S0G0	0.191111	0.349679	0.601739	0.0018664	0.410628	STARD13	ITGA1
ENSG00000133121.21|ENSP00000338785.4|S171|PRGDRNGSPGGTGMR|1|STARD13	ENSP00000287097_CD109_247_N2H6F0S0G0	0.232186	0.154925	0.605668	4.39763e-05	0.373482	STARD13	CD109
ENSG00000133121.21|ENSP00000338785.4|S171|PRGDRNGSPGGTGMR|1|STARD13	ENSP00000363827_HSPG2_1755_N4H5F1S0G0	-0.162097	0.383639	0.629402	0.000571314	0.791498	STARD13	HSPG2
ENSG00000135480.16|ENSP00000329243.5|S18|TSRSAAFSGRGAQVR|1|KRT7	ENSP00000369071_POSTN_599_N5H5F1S1G0	-0.0356522	0.868639	0.670435	0.000337206	0.706087	KRT7	POSTN
ENSG00000135480.16|ENSP00000329243.5|S18|TSRSAAFSGRGAQVR|1|KRT7	ENSP00000222271_COMP_121_N6H3F4S0G0	0.33913	0.104983	0.78087	6.71354e-06	0.441739	KRT7	COMP
ENSG00000135480.16|ENSP00000329243.5|S18|TSRSAAFSGRGAQVR|1|KRT7	ENSP00000295550_COL6A3_2331_N2H8F0S0G0	0.0626087	0.771334	0.647233	0.000843053	0.584625	KRT7	COL6A3
ENSG00000135480.16|ENSP00000329243.5|S18|TSRSAAFSGRGAQVR|1|KRT7	ENSP00000378394_PSAP_332_N2H6F0S0G0	0.0773913	0.719267	0.628696	0.00100035	0.551304	KRT7	PSAP
ENSG00000135480.16|ENSP00000329243.5|S18|TSRSAAFSGRGAQVR|1|KRT7	ENSP00000378394_PSAP_332_N2H7F0S0G0	0.0408696	0.849615	0.697391	0.000152101	0.656522	KRT7	PSAP
ENSG00000135480.16|ENSP00000329243.5|S18|TSRSAAFSGRGAQVR|1|KRT7	ENSP00000287097_CD109_247_N2H9F0S0G0	0.234331	0.293876	0.651187	0.00341978	0.416856	KRT7	CD109
ENSG00000135480.16|ENSP00000329243.5|S18|TSRSAAFSGRGAQVR|1|KRT7	ENSP00000283249_ITGB6_463_N2H10F0S0G0	0.0473684	0.8473	0.671827	0.0022613	0.624458	KRT7	ITGB6
ENSG00000135480.16|ENSP00000329243.5|S18|TSRSAAFSGRGAQVR|1|KRT7	ENSP00000283249_ITGB6_463_N2H9F0S0G0	0.195935	0.382181	0.663158	0.00143681	0.467223	KRT7	ITGB6
ENSG00000135480.16|ENSP00000329243.5|S18|TSRSAAFSGRGAQVR|1|KRT7	ENSP00000369071_POSTN_599_N5H4F1S1G0	0.204348	0.338157	0.60087	0.0019026	0.396522	KRT7	POSTN
ENSG00000135480.16|ENSP00000329243.5|S18|TSRSAAFSGRGAQVR|1|KRT7	ENSP00000346839_FN1_542_N6H3F2S0G0	0.368696	0.0762497	0.698261	0.000148036	0.329565	KRT7	FN1
ENSG00000135480.16|ENSP00000329243.5|S18|TSRSAAFSGRGAQVR|1|KRT7	ENSP00000346839_FN1_542_N5H4F1S0G0	0.0730435	0.734467	0.613913	0.00141803	0.54087	KRT7	FN1
ENSG00000135480.16|ENSP00000329243.5|S18|TSRSAAFSGRGAQVR|1|KRT7	ENSP00000320940_NCOA1_765_N5H4F1S1G0	-0.167832	0.602099	0.854545	0.000806674	1.02238	KRT7	NCOA1
ENSG00000135480.16|ENSP00000329243.5|S18|TSRSAAFSGRGAQVR|1|KRT7	ENSP00000261978_LTBP2_421_N4H5F1S1G0	0.26087	0.218238	0.705217	0.00011879	0.444348	KRT7	LTBP2
ENSG00000135480.16|ENSP00000329243.5|S18|TSRSAAFSGRGAQVR|1|KRT7	ENSP00000360882_COL5A1_1672_N2H9F0S0G0	0.197391	0.355208	0.666996	0.000508623	0.469605	KRT7	COL5A1
ENSG00000135480.16|ENSP00000329243.5|S18|TSRSAAFSGRGAQVR|1|KRT7	ENSP00000346839_FN1_528_N7H4F2S2G0	0.215789	0.374935	0.641176	0.00743442	0.425387	KRT7	FN1
ENSG00000135480.16|ENSP00000329243.5|S18|TSRSAAFSGRGAQVR|1|KRT7	ENSP00000320940_NCOA1_765_N4H5F1S0G0	-0.267787	0.216698	0.671937	0.000445687	0.939723	KRT7	NCOA1
ENSG00000135480.16|ENSP00000329243.5|S18|TSRSAAFSGRGAQVR|1|KRT7	ENSP00000217939_MXRA5_2007_N3H5F1S0G0	0.0443478	0.836977	0.697628	0.000215229	0.653281	KRT7	MXRA5
ENSG00000135480.16|ENSP00000329243.5|S18|TSRSAAFSGRGAQVR|1|KRT7	ENSP00000373691_DUOX2_537_N2H9F0S0G0	-0.275188	0.240283	0.671329	0.0168315	0.946517	KRT7	DUOX2
ENSG00000135480.16|ENSP00000329243.5|S18|TSRSAAFSGRGAQVR|1|KRT7	ENSP00000346839_FN1_430_N6H3F4S0G0	0.265217	0.210384	0.716522	8.19604e-05	0.451304	KRT7	FN1
ENSG00000135480.16|ENSP00000329243.5|S18|TSRSAAFSGRGAQVR|1|KRT7	ENSP00000369071_POSTN_599_N4H4F1S0G0	0.0721739	0.737519	0.670435	0.000337206	0.598261	KRT7	POSTN
ENSG00000135480.16|ENSP00000329243.5|S18|TSRSAAFSGRGAQVR|1|KRT7	ENSP00000369071_POSTN_599_N4H4F1S1G0	0.243478	0.251598	0.747826	2.65984e-05	0.504348	KRT7	POSTN
ENSG00000135480.16|ENSP00000329243.5|S18|TSRSAAFSGRGAQVR|1|KRT7	ENSP00000369071_POSTN_599_N4H5F1S1G0	0.173913	0.41637	0.646957	0.000634003	0.473043	KRT7	POSTN
ENSG00000135480.16|ENSP00000329243.5|S18|TSRSAAFSGRGAQVR|1|KRT7	ENSP00000346839_FN1_430_N6H3F2S0G0	0.357391	0.0864298	0.682609	0.000237758	0.325217	KRT7	FN1
ENSG00000135480.16|ENSP00000329243.5|S18|TSRSAAFSGRGAQVR|1|KRT7	ENSP00000325146_COL12A1_1763_N3H4F0S0G0	-0.151304	0.480346	0.702609	0.000129103	0.853913	KRT7	COL12A1
ENSG00000135480.16|ENSP00000329243.5|S18|TSRSAAFSGRGAQVR|1|KRT7	ENSP00000346839_FN1_430_N4H4F1S0G0	-0.0504348	0.814956	0.630435	0.00126108	0.68087	KRT7	FN1
ENSG00000135480.16|ENSP00000329243.5|S18|TSRSAAFSGRGAQVR|1|KRT7	ENSP00000346839_FN1_430_N3H4F2S1G0	0.216522	0.30952	0.741739	3.35131e-05	0.525217	KRT7	FN1
ENSG00000135480.16|ENSP00000329243.5|S18|TSRSAAFSGRGAQVR|1|KRT7	ENSP00000369071_POSTN_599_N3H4F0S0G0	0.202569	0.353941	0.645257	0.000885041	0.442688	KRT7	POSTN
ENSG00000135480.16|ENSP00000329243.5|S18|TSRSAAFSGRGAQVR|1|KRT7	ENSP00000346839_FN1_430_N5H4F1S0G0	0.174783	0.414007	0.621683	0.00201053	0.4469	KRT7	FN1
ENSG00000135480.16|ENSP00000329243.5|S18|TSRSAAFSGRGAQVR|1|KRT7	ENSP00000346839_FN1_542_N2H9F0S0G0	0.116883	0.613866	0.637255	0.00593244	0.520372	KRT7	FN1
ENSG00000135480.16|ENSP00000329243.5|S18|TSRSAAFSGRGAQVR|1|KRT7	ENSP00000231061_SPARC_116_N3H6F0S1G0	0.0764706	0.778341	0.687912	0.00654004	0.611441	KRT7	SPARC
ENSG00000135480.16|ENSP00000329243.5|S18|TSRSAAFSGRGAQVR|1|KRT7	ENSP00000222271_COMP_121_N7H3F4S0G0	0.19711	0.433058	0.767647	0.000516884	0.570537	KRT7	COMP
ENSG00000135480.16|ENSP00000329243.5|S18|TSRSAAFSGRGAQVR|1|KRT7	ENSP00000222271_COMP_121_N4H6F0S0G0	0.166573	0.458761	0.723426	0.000690902	0.556854	KRT7	COMP
ENSG00000135480.16|ENSP00000329243.5|S18|TSRSAAFSGRGAQVR|1|KRT7	ENSP00000410715_SFRP4_194_N3H6F0S0G0	0.125918	0.576598	0.778656	1.96876e-05	0.652739	KRT7	SFRP4
ENSG00000135480.16|ENSP00000329243.5|S18|TSRSAAFSGRGAQVR|1|KRT7	ENSP00000270645_RCN3_140_N4H3F1S0G0	0.152174	0.488212	0.671937	0.000445687	0.519763	KRT7	RCN3
ENSG00000135480.16|ENSP00000329243.5|S18|TSRSAAFSGRGAQVR|1|KRT7	ENSP00000320940_NCOA1_765_N3H4F1S0G0	-0.273529	0.305323	0.691176	0.00302472	0.964706	KRT7	NCOA1
ENSG00000135480.16|ENSP00000329243.5|S18|TSRSAAFSGRGAQVR|1|KRT7	ENSP00000423463_LY75-CD302_1642_N2H7F0S0G0	-0.343874	0.117117	0.614907	0.00232333	0.95878	KRT7	LY75-CD302
ENSG00000135480.16|ENSP00000329243.5|S18|TSRSAAFSGRGAQVR|1|KRT7	ENSP00000432556_CTSC_53_N2H7F0S0G0	0.214783	0.313517	0.713913	8.94259e-05	0.49913	KRT7	CTSC
ENSG00000135480.16|ENSP00000329243.5|S18|TSRSAAFSGRGAQVR|1|KRT7	ENSP00000243077_LRP1_1575_N3H6F1S1G0	0.0504348	0.814956	0.633043	0.000899748	0.582609	KRT7	LRP1
ENSG00000135480.16|ENSP00000329243.5|S18|TSRSAAFSGRGAQVR|1|KRT7	ENSP00000512296_CFH_911_N4H5F1S0G0	0.0121739	0.954977	0.628696	0.00100035	0.616522	KRT7	CFH
ENSG00000135480.16|ENSP00000329243.5|S18|TSRSAAFSGRGAQVR|1|KRT7	ENSP00000252804_PXDN_1280_N3H6F0S0G0	-0.026087	0.903693	0.70087	0.000136405	0.726957	KRT7	PXDN
ENSG00000135480.16|ENSP00000329243.5|S18|TSRSAAFSGRGAQVR|1|KRT7	ENSP00000512972_ITGAV_74_N5H5F1S0G0	-0.127451	0.62593	0.623529	0.00985565	0.75098	KRT7	ITGAV
ENSG00000135480.16|ENSP00000329243.5|S18|TSRSAAFSGRGAQVR|1|KRT7	ENSP00000333298_LAMP1_103_N4H7F1S0G0	0.201299	0.381581	0.657895	0.00220018	0.456596	KRT7	LAMP1
ENSG00000135480.16|ENSP00000329243.5|S18|TSRSAAFSGRGAQVR|1|KRT7	ENSP00000222271_COMP_121_N4H5F1S1G0	0.149633	0.506287	0.675955	0.00207395	0.526322	KRT7	COMP
ENSG00000135480.16|ENSP00000329243.5|S18|TSRSAAFSGRGAQVR|1|KRT7	ENSP00000222271_COMP_121_N5H5F1S0G0	0.115754	0.607971	0.845201	1.0079e-05	0.729447	KRT7	COMP
ENSG00000135480.16|ENSP00000329243.5|S18|TSRSAAFSGRGAQVR|1|KRT7	ENSP00000222271_COMP_121_N6H3F2S0G0	0.219481	0.339111	0.658647	0.00158933	0.439166	KRT7	COMP
ENSG00000135480.16|ENSP00000329243.5|S18|TSRSAAFSGRGAQVR|1|KRT7	ENSP00000282588_ITGA1_418_N2H8F0S0G0	-0.221739	0.297718	0.643281	0.000928809	0.86502	KRT7	ITGA1
ENSG00000135480.16|ENSP00000329243.5|S18|TSRSAAFSGRGAQVR|1|KRT7	ENSP00000265131_TNC_166_N5H6F1S0G0	0.135338	0.569419	0.636739	0.00448985	0.501401	KRT7	TNC
ENSG00000135480.16|ENSP00000329243.5|S18|TSRSAAFSGRGAQVR|1|KRT7	ENSP00000282903_PLOD2_717_N2H8F0S0G0	0.196522	0.357374	0.705217	0.00011879	0.508696	KRT7	PLOD2
ENSG00000135480.16|ENSP00000329243.5|S18|TSRSAAFSGRGAQVR|1|KRT7	ENSP00000282903_PLOD2_717_N2H7F0S0G0	0.166957	0.435538	0.690435	0.000188283	0.523478	KRT7	PLOD2
ENSG00000135480.16|ENSP00000329243.5|S18|TSRSAAFSGRGAQVR|1|KRT7	ENSP00000283441_ZDHHC11_105_N3H5F1S1G0	-0.434066	0.138342	0.686813	0.0095095	1.12088	KRT7	ZDHHC11
ENSG00000135480.16|ENSP00000329243.5|S18|TSRSAAFSGRGAQVR|1|KRT7	ENSP00000400365_LAMA2_1061_N4H5F1S1G0	0.30096	0.173504	0.614907	0.00232333	0.313947	KRT7	LAMA2
ENSG00000135480.16|ENSP00000329243.5|S18|TSRSAAFSGRGAQVR|1|KRT7	ENSP00000400365_LAMA2_1061_N5H4F1S0G0	-0.0878261	0.683215	0.645217	0.000662981	0.733043	KRT7	LAMA2
ENSG00000131374.14|ENSP00000253692.6|S730|DGSSARGSFSGQAQP|1|TBC1D5	ENSP00000346839_FN1_1007_N4H5F0S2G0	0.254597	0.112875	0.699062	5.23584e-07	0.444465	TBC1D5	FN1
ENSG00000131374.14|ENSP00000253692.6|S730|DGSSARGSFSGQAQP|1|TBC1D5	ENSP00000345008_FBLN5_296_N4H6F0S0G0	0.0561878	0.741168	0.714006	1.46403e-06	0.657818	TBC1D5	FBLN5
ENSG00000131374.14|ENSP00000253692.6|S730|DGSSARGSFSGQAQP|1|TBC1D5	ENSP00000268695_GALNS_204_N2H7F0S0G0	0.125367	0.494184	0.600445	0.000451459	0.475078	TBC1D5	GALNS
ENSG00000131374.14|ENSP00000253692.6|S730|DGSSARGSFSGQAQP|1|TBC1D5	ENSP00000262919_ATRN_416_N2H7F0S0G0	0.26624	0.111207	0.630863	6.34e-05	0.364623	TBC1D5	ATRN
ENSG00000131374.14|ENSP00000253692.6|S730|DGSSARGSFSGQAQP|1|TBC1D5	ENSP00000378394_PSAP_215_N2H6F0S0G0	0.0477733	0.772733	0.639676	1.16392e-05	0.591903	TBC1D5	PSAP
ENSG00000131374.14|ENSP00000253692.6|S730|DGSSARGSFSGQAQP|1|TBC1D5	ENSP00000378394_PSAP_101_N3H4F1S1G0	0.229268	0.154714	0.722514	1.41112e-07	0.493246	TBC1D5	PSAP
ENSG00000131374.14|ENSP00000253692.6|S730|DGSSARGSFSGQAQP|1|TBC1D5	ENSP00000378394_PSAP_101_N2H3F1S0G0	0.291557	0.0679432	0.703189	4.19493e-07	0.411632	TBC1D5	PSAP
ENSG00000131374.14|ENSP00000253692.6|S730|DGSSARGSFSGQAQP|1|TBC1D5	ENSP00000226218_VTN_242_N3H5F1S2G0	0.0160849	0.923641	0.635695	7.02914e-05	0.61961	TBC1D5	VTN
ENSG00000131374.14|ENSP00000253692.6|S730|DGSSARGSFSGQAQP|1|TBC1D5	ENSP00000287097_CD109_247_N2H7F0S0G0	0.210526	0.211043	0.758824	1.27414e-07	0.548297	TBC1D5	CD109
ENSG00000131374.14|ENSP00000253692.6|S730|DGSSARGSFSGQAQP|1|TBC1D5	ENSP00000345008_FBLN5_296_N8H5F1S0G0	0.12758	0.432739	0.643527	7.49275e-06	0.515947	TBC1D5	FBLN5
ENSG00000131374.14|ENSP00000253692.6|S730|DGSSARGSFSGQAQP|1|TBC1D5	ENSP00000345008_FBLN5_296_N6H3F4S0G0	0.137711	0.396777	0.66454	2.92147e-06	0.526829	TBC1D5	FBLN5
ENSG00000131374.14|ENSP00000253692.6|S730|DGSSARGSFSGQAQP|1|TBC1D5	ENSP00000345008_FBLN5_296_N5H5F1S0G0	0.208211	0.252812	0.630085	0.000561098	0.421874	TBC1D5	FBLN5
ENSG00000131374.14|ENSP00000253692.6|S730|DGSSARGSFSGQAQP|1|TBC1D5	ENSP00000299610_MFAP4_137_N2H7F0S0G0	0.265568	0.180629	0.671551	0.000125468	0.405983	TBC1D5	MFAP4
ENSG00000131374.14|ENSP00000253692.6|S730|DGSSARGSFSGQAQP|1|TBC1D5	ENSP00000317232_FKBP10_407_N2H7F0S0G0	0.0851782	0.601264	0.646559	8.71918e-06	0.56138	TBC1D5	FKBP10
ENSG00000131374.14|ENSP00000253692.6|S730|DGSSARGSFSGQAQP|1|TBC1D5	ENSP00000356671_SERPINC1_128_N4H5F0S2G0	0.0574109	0.724932	0.661163	3.41578e-06	0.603752	TBC1D5	SERPINC1
ENSG00000131374.14|ENSP00000253692.6|S730|DGSSARGSFSGQAQP|1|TBC1D5	ENSP00000350894_SERPINH1_120_N2H8F0S0G0	0.298874	0.0610158	0.721925	2.11643e-06	0.423051	TBC1D5	SERPINH1
ENSG00000131374.14|ENSP00000253692.6|S730|DGSSARGSFSGQAQP|1|TBC1D5	ENSP00000350894_SERPINH1_120_N2H7F0S0G0	0.362664	0.0214553	0.690849	2.21404e-06	0.328185	TBC1D5	SERPINH1
ENSG00000131374.14|ENSP00000253692.6|S730|DGSSARGSFSGQAQP|1|TBC1D5	ENSP00000300527_COL6A2_140_N2H8F0S0G0	0.302439	0.0578508	0.611632	2.75253e-05	0.309193	TBC1D5	COL6A2
ENSG00000131374.14|ENSP00000253692.6|S730|DGSSARGSFSGQAQP|1|TBC1D5	ENSP00000377505_P3H4_79_N2H6F0S0G0	0.373873	0.029393	0.716475	1.80033e-05	0.342602	TBC1D5	P3H4
ENSG00000131374.14|ENSP00000253692.6|S730|DGSSARGSFSGQAQP|1|TBC1D5	ENSP00000317232_FKBP10_407_N2H8F0S0G0	0.0782364	0.631329	0.605066	3.53631e-05	0.526829	TBC1D5	FKBP10
ENSG00000131374.14|ENSP00000253692.6|S730|DGSSARGSFSGQAQP|1|TBC1D5	ENSP00000303351_ITGB1_212_N4H5F1S0G0	0.199625	0.216838	0.694934	6.51117e-07	0.49531	TBC1D5	ITGB1
ENSG00000131374.14|ENSP00000253692.6|S730|DGSSARGSFSGQAQP|1|TBC1D5	ENSP00000205948_APOH_162_N4H5F1S2G0	0.227205	0.158564	0.615275	3.94183e-05	0.388071	TBC1D5	APOH
ENSG00000131374.14|ENSP00000253692.6|S730|DGSSARGSFSGQAQP|1|TBC1D5	ENSP00000346839_FN1_1236_N4H5F0S1G0	0.301689	0.058506	0.686492	1.00584e-06	0.384803	TBC1D5	FN1
ENSG00000131374.14|ENSP00000253692.6|S730|DGSSARGSFSGQAQP|1|TBC1D5	ENSP00000368678_AGRN_250_N4H5F2S0G0	0.284495	0.0878989	0.605419	0.000501719	0.320924	TBC1D5	AGRN
ENSG00000131374.14|ENSP00000253692.6|S730|DGSSARGSFSGQAQP|1|TBC1D5	ENSP00000364000_COL5A2_1400_N2H5F0S0G0	0.110694	0.496513	0.624696	2.13113e-05	0.514002	TBC1D5	COL5A2
ENSG00000131374.14|ENSP00000253692.6|S730|DGSSARGSFSGQAQP|1|TBC1D5	ENSP00000317232_FKBP10_393_N2H8F0S0G0	0.154775	0.382113	0.646774	8.44173e-05	0.492	TBC1D5	FKBP10
ENSG00000131374.14|ENSP00000253692.6|S730|DGSSARGSFSGQAQP|1|TBC1D5	ENSP00000242209_FKBP9_286_N4H6F1S0G0	-0.0441558	0.849271	0.681203	0.000943573	0.725359	TBC1D5	FKBP9
ENSG00000131374.14|ENSP00000253692.6|S730|DGSSARGSFSGQAQP|1|TBC1D5	ENSP00000317232_FKBP10_393_N2H7F0S0G0	0.204289	0.218592	0.716527	1.29198e-06	0.512237	TBC1D5	FKBP10
ENSG00000131374.14|ENSP00000253692.6|S730|DGSSARGSFSGQAQP|1|TBC1D5	ENSP00000331544_FBLN1_98_N4H5F1S1G0	0.363602	0.0210957	0.683865	1.14821e-06	0.320263	TBC1D5	FBLN1
ENSG00000131374.14|ENSP00000253692.6|S730|DGSSARGSFSGQAQP|1|TBC1D5	ENSP00000331544_FBLN1_98_N3H4F2S2G0	0.312945	0.059307	0.620168	7.07647e-05	0.307224	TBC1D5	FBLN1
ENSG00000131374.14|ENSP00000253692.6|S730|DGSSARGSFSGQAQP|1|TBC1D5	ENSP00000334052_LGMN_167_N2H7F0S0G0	0.120263	0.459799	0.641651	8.12208e-06	0.521388	TBC1D5	LGMN
ENSG00000131374.14|ENSP00000253692.6|S730|DGSSARGSFSGQAQP|1|TBC1D5	ENSP00000512296_CFH_882_N6H3F3S0G0	0.314286	0.0619323	0.651995	1.64738e-05	0.337709	TBC1D5	CFH
ENSG00000131374.14|ENSP00000253692.6|S730|DGSSARGSFSGQAQP|1|TBC1D5	ENSP00000331544_FBLN1_98_N8H5F1S0G0	0.209756	0.193925	0.672608	1.99482e-06	0.462852	TBC1D5	FBLN1
ENSG00000131374.14|ENSP00000253692.6|S730|DGSSARGSFSGQAQP|1|TBC1D5	ENSP00000331544_FBLN1_98_N5H6F1S0G0	0.383677	0.0145259	0.686581	2.70765e-06	0.302904	TBC1D5	FBLN1
ENSG00000131374.14|ENSP00000253692.6|S730|DGSSARGSFSGQAQP|1|TBC1D5	ENSP00000331544_FBLN1_98_N5H6F1S1G0	0.510694	0.00075968	0.850094	3.91653e-12	0.3394	TBC1D5	FBLN1
ENSG00000131374.14|ENSP00000253692.6|S730|DGSSARGSFSGQAQP|1|TBC1D5	ENSP00000331544_FBLN1_98_N7H4F2S2G0	0.256155	0.120584	0.618996	3.43089e-05	0.362841	TBC1D5	FBLN1
ENSG00000131374.14|ENSP00000253692.6|S730|DGSSARGSFSGQAQP|1|TBC1D5	ENSP00000408146_HLA-DPB1_48_N2H8F0S0G0	0.35985	0.0225648	0.692513	7.99032e-06	0.332663	TBC1D5	HLA-DPB1
ENSG00000131374.14|ENSP00000253692.6|S730|DGSSARGSFSGQAQP|1|TBC1D5	ENSP00000317232_FKBP10_407_N4H5F1S0G0	-0.0652174	0.767502	0.822699	2.60625e-06	0.887916	TBC1D5	FKBP10
ENSG00000131374.14|ENSP00000253692.6|S730|DGSSARGSFSGQAQP|1|TBC1D5	ENSP00000278407_SERPING1_253_N3H4F1S1G0	0.113636	0.535745	0.700806	1.13156e-05	0.58717	TBC1D5	SERPING1
ENSG00000131374.14|ENSP00000253692.6|S730|DGSSARGSFSGQAQP|1|TBC1D5	ENSP00000265131_TNC_327_N4H5F1S1G0	0.205066	0.204311	0.620728	6.94022e-05	0.415663	TBC1D5	TNC
ENSG00000131374.14|ENSP00000253692.6|S730|DGSSARGSFSGQAQP|1|TBC1D5	ENSP00000307513_MRC2_69_N4H5F1S1G0	0.377298	0.0163938	0.736032	9.32256e-08	0.358734	TBC1D5	MRC2
ENSG00000131374.14|ENSP00000253692.6|S730|DGSSARGSFSGQAQP|1|TBC1D5	ENSP00000270645_RCN3_140_N3H3F1S0G0	0.0101313	0.950526	0.70296	1.749e-06	0.692829	TBC1D5	RCN3
ENSG00000131374.14|ENSP00000253692.6|S730|DGSSARGSFSGQAQP|1|TBC1D5	ENSP00000242209_FKBP9_397_N2H6F0S0G0	0.0910931	0.58128	0.600175	6.80356e-05	0.509082	TBC1D5	FKBP9
ENSG00000131374.14|ENSP00000253692.6|S730|DGSSARGSFSGQAQP|1|TBC1D5	ENSP00000242209_FKBP9_397_N2H7F0S0G0	0.31568	0.0535242	0.759273	3.27917e-08	0.443593	TBC1D5	FKBP9
ENSG00000131374.14|ENSP00000253692.6|S730|DGSSARGSFSGQAQP|1|TBC1D5	ENSP00000258145_GNS_405_N2H7F0S0G0	0.324899	0.0435812	0.671791	1.86363e-05	0.346893	TBC1D5	GNS
ENSG00000131374.14|ENSP00000253692.6|S730|DGSSARGSFSGQAQP|1|TBC1D5	ENSP00000314299_CFHR1_194_N4H5F0S2G0	0.187617	0.246334	0.61182	2.73267e-05	0.424203	TBC1D5	CFHR1
ENSG00000131374.14|ENSP00000253692.6|S730|DGSSARGSFSGQAQP|1|TBC1D5	ENSP00000205948_APOH_162_N4H5F1S1G0	0.303206	0.0642443	0.656636	7.57026e-06	0.35343	TBC1D5	APOH
ENSG00000131374.14|ENSP00000253692.6|S730|DGSSARGSFSGQAQP|1|TBC1D5	ENSP00000512972_ITGAV_907_N3H6F0S0G0	0.215385	0.18196	0.690375	2.26449e-06	0.47499	TBC1D5	ITGAV
ENSG00000131374.14|ENSP00000253692.6|S730|DGSSARGSFSGQAQP|1|TBC1D5	ENSP00000512972_ITGAV_907_N4H5F1S0G0	0.15666	0.334361	0.615695	4.98914e-05	0.459034	TBC1D5	ITGAV
ENSG00000131374.14|ENSP00000253692.6|S730|DGSSARGSFSGQAQP|1|TBC1D5	ENSP00000256637_SORT1_406_N2H10F0S0G0	0.250657	0.118749	0.605441	3.48656e-05	0.354784	TBC1D5	SORT1
ENSG00000131374.14|ENSP00000253692.6|S730|DGSSARGSFSGQAQP|1|TBC1D5	ENSP00000490272_ASAH1_348_N2H6F0S0G0	0.374296	0.0173405	0.735223	9.7911e-08	0.360926	TBC1D5	ASAH1
ENSG00000131374.14|ENSP00000253692.6|S730|DGSSARGSFSGQAQP|1|TBC1D5	ENSP00000278407_SERPING1_238_N2H8F0S0G0	0.297936	0.0618712	0.63871	0.000110259	0.340773	TBC1D5	SERPING1
ENSG00000131374.14|ENSP00000253692.6|S730|DGSSARGSFSGQAQP|1|TBC1D5	ENSP00000278407_SERPING1_238_N2H7F0S0G0	0.166194	0.311935	0.61129	0.000258984	0.445096	TBC1D5	SERPING1
ENSG00000131374.14|ENSP00000253692.6|S730|DGSSARGSFSGQAQP|1|TBC1D5	ENSP00000282588_ITGA1_418_N2H7F0S0G0	0.0249531	0.878527	0.635084	1.07258e-05	0.610131	TBC1D5	ITGA1
ENSG00000131374.14|ENSP00000253692.6|S730|DGSSARGSFSGQAQP|1|TBC1D5	ENSP00000282588_ITGA1_418_N2H5F0S0G0	0.157223	0.332605	0.743152	3.97116e-08	0.585929	TBC1D5	ITGA1
ENSG00000131374.14|ENSP00000253692.6|S730|DGSSARGSFSGQAQP|1|TBC1D5	ENSP00000282588_ITGA1_418_N2H8F0S0G0	0.024015	0.883062	0.663158	4.21423e-06	0.639143	TBC1D5	ITGA1
ENSG00000131374.14|ENSP00000253692.6|S730|DGSSARGSFSGQAQP|1|TBC1D5	ENSP00000395473_MAN2B1_367_N2H7F0S0G0	-0.00994371	0.951441	0.61576	2.34465e-05	0.625704	TBC1D5	MAN2B1
ENSG00000131374.14|ENSP00000253692.6|S730|DGSSARGSFSGQAQP|1|TBC1D5	ENSP00000054950_RCN1_53_N2H8F0S0G0	0.321848	0.0724392	0.648696	0.000606125	0.326848	TBC1D5	RCN1
ENSG00000131374.14|ENSP00000253692.6|S730|DGSSARGSFSGQAQP|1|TBC1D5	ENSP00000258341_LAMC1_1205_N2H4F0S0G0	0.301538	0.142961	0.619231	0.000964957	0.317692	TBC1D5	LAMC1
ENSG00000131374.14|ENSP00000253692.6|S730|DGSSARGSFSGQAQP|1|TBC1D5	ENSP00000282588_ITGA1_460_N2H9F0S0G0	0.300375	0.0596668	0.602521	0.000128148	0.302146	TBC1D5	ITGA1
ENSG00000131374.14|ENSP00000253692.6|S730|DGSSARGSFSGQAQP|1|TBC1D5	ENSP00000282588_ITGA1_460_N2H8F0S0G0	0.205253	0.203889	0.621457	2.41891e-05	0.416204	TBC1D5	ITGA1
ENSG00000131374.14|ENSP00000253692.6|S730|DGSSARGSFSGQAQP|1|TBC1D5	ENSP00000349961_SMC4_862_N4H5F0S2G0	0.245938	0.154409	0.727451	7.39901e-07	0.481513	TBC1D5	SMC4
ENSG00000131374.14|ENSP00000253692.6|S730|DGSSARGSFSGQAQP|1|TBC1D5	ENSP00000349437_IGF2R_400_N2H5F0S0G0	0.306162	0.073658	0.69879	1.22915e-05	0.392628	TBC1D5	IGF2R
ENSG00000131374.14|ENSP00000253692.6|S730|DGSSARGSFSGQAQP|1|TBC1D5	ENSP00000054950_RCN1_53_N3H7F1S0G0	0.214668	0.222779	0.656083	3.39302e-05	0.441415	TBC1D5	RCN1
ENSG00000131374.14|ENSP00000253692.6|S730|DGSSARGSFSGQAQP|1|TBC1D5	ENSP00000054950_RCN1_53_N5H4F2S0G0	0.25641	0.196699	0.663077	0.000303313	0.406667	TBC1D5	RCN1
ENSG00000131374.14|ENSP00000253692.6|S730|DGSSARGSFSGQAQP|1|TBC1D5	ENSP00000054950_RCN1_53_N3H3F1S0G0	0.204289	0.218592	0.648179	2.55156e-05	0.44389	TBC1D5	RCN1
ENSG00000131374.14|ENSP00000253692.6|S730|DGSSARGSFSGQAQP|1|TBC1D5	ENSP00000278407_SERPING1_253_N4H5F1S2G0	0.121013	0.456982	0.677486	1.57481e-06	0.556473	TBC1D5	SERPING1
ENSG00000131374.14|ENSP00000253692.6|S730|DGSSARGSFSGQAQP|1|TBC1D5	ENSP00000243077_LRP1_3333_N2H9F0S0G0	0.233053	0.177875	0.664782	1.80022e-05	0.431729	TBC1D5	LRP1
ENSG00000131374.14|ENSP00000253692.6|S730|DGSSARGSFSGQAQP|1|TBC1D5	ENSP00000384957_F11_126_N4H5F0S2G0	0.110406	0.509334	0.699092	1.0488e-06	0.588686	TBC1D5	F11
ENSG00000131374.14|ENSP00000253692.6|S730|DGSSARGSFSGQAQP|1|TBC1D5	ENSP00000287097_CD109_247_N2H6F0S0G0	0.342105	0.0330293	0.781781	4.21983e-09	0.439676	TBC1D5	CD109
ENSG00000133816.15|ENSP00000256194.4|S991|DLESMRKSFPLNLGG|1|MICAL2	ENSP00000221992_CEACAM5_508_N2H6F0S0G0	-0.272308	0.187878	0.601299	0.00393657	0.873606	MICAL2	CEACAM5
ENSG00000133816.15|ENSP00000256194.4|S991|DLESMRKSFPLNLGG|1|MICAL2	ENSP00000221992_CEACAM5_580_N2H9F0S0G0	-0.17594	0.458099	0.79773	7.30413e-05	0.973669	MICAL2	CEACAM5
ENSG00000133816.15|ENSP00000256194.4|S991|DLESMRKSFPLNLGG|1|MICAL2	ENSP00000359114_COL11A1_1640_N2H9F0S0G0	0.0877193	0.721024	0.720588	0.00163819	0.632869	MICAL2	COL11A1
ENSG00000133816.15|ENSP00000256194.4|S991|DLESMRKSFPLNLGG|1|MICAL2	ENSP00000284240_THY1_79_N4H5F2S0G0	0.117857	0.675712	0.685294	0.00339156	0.567437	MICAL2	THY1
ENSG00000133816.15|ENSP00000256194.4|S991|DLESMRKSFPLNLGG|1|MICAL2	ENSP00000218388_TIMP1_53_N2H7F0S0G0	0.348814	0.102833	0.680519	0.000686149	0.331705	MICAL2	TIMP1
ENSG00000133816.15|ENSP00000256194.4|S991|DLESMRKSFPLNLGG|1|MICAL2	ENSP00000422554_ADAMTS12_215_N2H9F0S0G0	-0.0567595	0.822989	0.609907	0.00719666	0.666667	MICAL2	ADAMTS12
ENSG00000133816.15|ENSP00000256194.4|S991|DLESMRKSFPLNLGG|1|MICAL2	ENSP00000161559_CEACAM1_378_N2H5F0S0G0	0.168145	0.365899	0.652419	6.97008e-05	0.484274	MICAL2	CEACAM1
ENSG00000133816.15|ENSP00000256194.4|S991|DLESMRKSFPLNLGG|1|MICAL2	ENSP00000358955_ELAPOR1_717_N2H10F0S0G0	-0.294118	0.251844	0.693627	0.00201414	0.987745	MICAL2	ELAPOR1
ENSG00000167978.17|ENSP00000301740.8|S564|ARRGRSHSRSPATRG|1|SRRM2	ENSP00000316032_NUP98_589_N3H5F1S1G0	0.286809	0.13894	0.708772	0.000681029	0.421963	SRRM2	NUP98
ENSG00000167978.17|ENSP00000301740.8|S564|ARRGRSHSRSPATRG|1|SRRM2	ENSP00000258733_GPNMB_249_N2H3F1S0G0	0.321773	0.0377076	0.682883	4.46081e-06	0.36111	SRRM2	GPNMB
ENSG00000167978.17|ENSP00000301740.8|S564|ARRGRSHSRSPATRG|1|SRRM2	ENSP00000376793_SERPINA3_127_N4H4F1S2G0	0.252419	0.170699	0.62735	0.000602939	0.374931	SRRM2	SERPINA3
ENSG00000167978.17|ENSP00000301740.8|S564|ARRGRSHSRSPATRG|1|SRRM2	ENSP00000376793_SERPINA3_106_N7H4F5S1G0	0.34683	0.0604215	0.660171	0.000242688	0.313341	SRRM2	SERPINA3
ENSG00000167978.17|ENSP00000301740.8|S564|ARRGRSHSRSPATRG|1|SRRM2	ENSP00000376793_SERPINA3_106_N7H4F4S2G0	0.418803	0.0296855	0.742105	0.000274876	0.323302	SRRM2	SERPINA3
ENSG00000167978.17|ENSP00000301740.8|S564|ARRGRSHSRSPATRG|1|SRRM2	ENSP00000196061_PLOD1_538_N2H9F0S0G0	0.199579	0.205092	0.643137	3.08897e-05	0.443559	SRRM2	PLOD1
ENSG00000167978.17|ENSP00000301740.8|S564|ARRGRSHSRSPATRG|1|SRRM2	ENSP00000346839_FN1_528_N4H7F1S0G0	-0.332016	0.121675	0.745098	0.000598715	1.07711	SRRM2	FN1
ENSG00000167978.17|ENSP00000301740.8|S564|ARRGRSHSRSPATRG|1|SRRM2	ENSP00000262919_ATRN_416_N2H7F0S0G0	0.142105	0.388157	0.729435	3.23561e-06	0.58733	SRRM2	ATRN
ENSG00000167978.17|ENSP00000301740.8|S564|ARRGRSHSRSPATRG|1|SRRM2	ENSP00000378394_PSAP_215_N2H8F0S0G0	0.134495	0.401821	0.636058	5.27936e-05	0.501563	SRRM2	PSAP
ENSG00000167978.17|ENSP00000301740.8|S564|ARRGRSHSRSPATRG|1|SRRM2	ENSP00000377505_P3H4_361_N2H9F0S0G0	0.228705	0.155757	0.618242	0.00027162	0.389537	SRRM2	P3H4
ENSG00000167978.17|ENSP00000301740.8|S564|ARRGRSHSRSPATRG|1|SRRM2	ENSP00000226218_VTN_242_N3H5F1S2G0	-0.0688555	0.672899	0.6875	1.93015e-05	0.756356	SRRM2	VTN
ENSG00000167978.17|ENSP00000301740.8|S564|ARRGRSHSRSPATRG|1|SRRM2	ENSP00000482784_THBS2_330_N4H6F0S0G0	0.115406	0.509146	0.630085	0.000561098	0.514679	SRRM2	THBS2
ENSG00000167978.17|ENSP00000301740.8|S564|ARRGRSHSRSPATRG|1|SRRM2	ENSP00000345008_FBLN5_296_N8H5F1S0G0	0.363099	0.0181068	0.726641	5.22848e-07	0.363542	SRRM2	FBLN5
ENSG00000167978.17|ENSP00000301740.8|S564|ARRGRSHSRSPATRG|1|SRRM2	ENSP00000345008_FBLN5_296_N6H3F4S0G0	0.408152	0.00729067	0.800515	4.6061e-09	0.392363	SRRM2	FBLN5
ENSG00000167978.17|ENSP00000301740.8|S564|ARRGRSHSRSPATRG|1|SRRM2	ENSP00000345008_FBLN5_296_N4H5F3S1G0	0.16611	0.355552	0.605217	0.00172742	0.439108	SRRM2	FBLN5
ENSG00000167978.17|ENSP00000301740.8|S564|ARRGRSHSRSPATRG|1|SRRM2	ENSP00000345008_FBLN5_296_N4H5F1S2G0	0.253869	0.104737	0.662806	1.06074e-05	0.408936	SRRM2	FBLN5
ENSG00000167978.17|ENSP00000301740.8|S564|ARRGRSHSRSPATRG|1|SRRM2	ENSP00000345008_FBLN5_296_N4H5F1S1G0	0.203954	0.19513	0.60103	0.000106072	0.397075	SRRM2	FBLN5
ENSG00000167978.17|ENSP00000301740.8|S564|ARRGRSHSRSPATRG|1|SRRM2	ENSP00000345008_FBLN5_296_N4H5F1S0G0	0.22016	0.161214	0.650708	1.73402e-05	0.430547	SRRM2	FBLN5
ENSG00000167978.17|ENSP00000301740.8|S564|ARRGRSHSRSPATRG|1|SRRM2	ENSP00000345008_FBLN5_296_N4H4F1S0G0	0.234098	0.135656	0.67722	5.73378e-06	0.443122	SRRM2	FBLN5
ENSG00000167978.17|ENSP00000301740.8|S564|ARRGRSHSRSPATRG|1|SRRM2	ENSP00000305920_GLB1_116_N3H5F1S0G0	0.238655	0.167379	0.703248	6.14494e-05	0.464592	SRRM2	GLB1
ENSG00000167978.17|ENSP00000301740.8|S564|ARRGRSHSRSPATRG|1|SRRM2	ENSP00000345008_FBLN5_296_N4H3F1S0G0	0.322421	0.037302	0.634693	7.27571e-05	0.312271	SRRM2	FBLN5
ENSG00000167978.17|ENSP00000301740.8|S564|ARRGRSHSRSPATRG|1|SRRM2	ENSP00000317232_FKBP10_407_N2H6F0S0G0	-0.0773109	0.658903	0.635484	0.00012243	0.712795	SRRM2	FKBP10
ENSG00000167978.17|ENSP00000301740.8|S564|ARRGRSHSRSPATRG|1|SRRM2	ENSP00000299610_MFAP4_137_N3H3F1S0G0	0.0637712	0.688257	0.642214	2.41779e-05	0.578442	SRRM2	MFAP4
ENSG00000167978.17|ENSP00000301740.8|S564|ARRGRSHSRSPATRG|1|SRRM2	ENSP00000322061_C7_202_N2H5F0S0G0	0.374767	0.0144721	0.71686	8.73603e-07	0.342093	SRRM2	C7
ENSG00000167978.17|ENSP00000301740.8|S564|ARRGRSHSRSPATRG|1|SRRM2	ENSP00000355627_AGT_38_N4H5F0S2G0	-0.185155	0.24043	0.621364	5.24681e-05	0.806519	SRRM2	AGT
ENSG00000167978.17|ENSP00000301740.8|S564|ARRGRSHSRSPATRG|1|SRRM2	ENSP00000331544_FBLN1_98_N6H9F4S0G0	0.286282	0.0660615	0.630865	0.000108451	0.344584	SRRM2	FBLN1
ENSG00000167978.17|ENSP00000301740.8|S564|ARRGRSHSRSPATRG|1|SRRM2	ENSP00000356671_SERPINC1_128_N4H5F0S2G0	-0.183048	0.245917	0.664607	9.84004e-06	0.847656	SRRM2	SERPINC1
ENSG00000167978.17|ENSP00000301740.8|S564|ARRGRSHSRSPATRG|1|SRRM2	ENSP00000299610_MFAP4_137_N4H5F2S0G0	0.121627	0.442903	0.692149	2.92249e-06	0.570522	SRRM2	MFAP4
ENSG00000167978.17|ENSP00000301740.8|S564|ARRGRSHSRSPATRG|1|SRRM2	ENSP00000299610_MFAP4_137_N4H5F1S1G0	0.0879183	0.579815	0.617761	5.96516e-05	0.529842	SRRM2	MFAP4
ENSG00000167978.17|ENSP00000301740.8|S564|ARRGRSHSRSPATRG|1|SRRM2	ENSP00000299610_MFAP4_137_N4H5F1S0G0	0.193258	0.220101	0.668726	8.27234e-06	0.475468	SRRM2	MFAP4
ENSG00000167978.17|ENSP00000301740.8|S564|ARRGRSHSRSPATRG|1|SRRM2	ENSP00000333298_LAMP1_249_N2H3F1S0G0	0.170443	0.376705	0.635385	0.000642983	0.464941	SRRM2	LAMP1
ENSG00000167978.17|ENSP00000301740.8|S564|ARRGRSHSRSPATRG|1|SRRM2	ENSP00000333298_LAMP1_249_N3H4F1S0G0	0.40121	0.0252884	0.711304	9.74805e-05	0.310095	SRRM2	LAMP1
ENSG00000167978.17|ENSP00000301740.8|S564|ARRGRSHSRSPATRG|1|SRRM2	ENSP00000217939_MXRA5_2203_N2H6F0S0G0	-0.0684803	0.674583	0.694648	1.02953e-05	0.763128	SRRM2	MXRA5
ENSG00000167978.17|ENSP00000301740.8|S564|ARRGRSHSRSPATRG|1|SRRM2	ENSP00000350894_SERPINH1_120_N2H9F0S0G0	0.21182	0.189475	0.782609	6.20441e-06	0.570789	SRRM2	SERPINH1
ENSG00000167978.17|ENSP00000301740.8|S564|ARRGRSHSRSPATRG|1|SRRM2	ENSP00000350894_SERPINH1_120_N2H8F0S0G0	0.268779	0.0852236	0.725806	3.82439e-06	0.457028	SRRM2	SERPINH1
ENSG00000167978.17|ENSP00000301740.8|S564|ARRGRSHSRSPATRG|1|SRRM2	ENSP00000350894_SERPINH1_120_N2H7F0S0G0	0.268293	0.0858118	0.74902	2.26894e-07	0.480727	SRRM2	SERPINH1
ENSG00000167978.17|ENSP00000301740.8|S564|ARRGRSHSRSPATRG|1|SRRM2	ENSP00000350894_SERPINH1_120_N2H6F0S0G0	0.219674	0.162164	0.72973	4.42592e-07	0.510055	SRRM2	SERPINH1
ENSG00000167978.17|ENSP00000301740.8|S564|ARRGRSHSRSPATRG|1|SRRM2	ENSP00000300527_COL6A2_140_N2H8F0S0G0	0.219512	0.162482	0.628829	4.00162e-05	0.409317	SRRM2	COL6A2
ENSG00000167978.17|ENSP00000301740.8|S564|ARRGRSHSRSPATRG|1|SRRM2	ENSP00000317232_FKBP10_182_N4H7F1S0G0	0.359664	0.033828	0.72578	1.23751e-05	0.366116	SRRM2	FKBP10
ENSG00000167978.17|ENSP00000301740.8|S564|ARRGRSHSRSPATRG|1|SRRM2	ENSP00000350894_SERPINH1_120_N2H3F0S0G0	0.257921	0.0991254	0.783757	6.88597e-08	0.525836	SRRM2	SERPINH1
ENSG00000167978.17|ENSP00000301740.8|S564|ARRGRSHSRSPATRG|1|SRRM2	ENSP00000350894_SERPINH1_120_N2H5F0S0G0	0.29244	0.060197	0.683655	4.30884e-06	0.391215	SRRM2	SERPINH1
ENSG00000167978.17|ENSP00000301740.8|S564|ARRGRSHSRSPATRG|1|SRRM2	ENSP00000218388_TIMP1_53_N2H9F0S0G0	0.335272	0.034443	0.661172	0.000173551	0.3259	SRRM2	TIMP1
ENSG00000167978.17|ENSP00000301740.8|S564|ARRGRSHSRSPATRG|1|SRRM2	ENSP00000303351_ITGB1_212_N4H5F1S0G0	0.268941	0.0850283	0.634734	4.21592e-05	0.365793	SRRM2	ITGB1
ENSG00000167978.17|ENSP00000301740.8|S564|ARRGRSHSRSPATRG|1|SRRM2	ENSP00000262776_LGALS3BP_125_N2H8F0S0G0	0.469686	0.00194678	0.786707	3.45995e-08	0.317021	SRRM2	LGALS3BP
ENSG00000167978.17|ENSP00000301740.8|S564|ARRGRSHSRSPATRG|1|SRRM2	ENSP00000317232_FKBP10_182_N2H7F0S0G0	0.343109	0.0545414	0.786923	3.07379e-06	0.443815	SRRM2	FKBP10
ENSG00000167978.17|ENSP00000301740.8|S564|ARRGRSHSRSPATRG|1|SRRM2	ENSP00000317232_FKBP10_182_N2H8F0S0G0	0.271696	0.0817604	0.695238	2.52947e-06	0.423542	SRRM2	FKBP10
ENSG00000167978.17|ENSP00000301740.8|S564|ARRGRSHSRSPATRG|1|SRRM2	ENSP00000296388_P3H1_467_N2H8F0S0G0	0.205911	0.283888	0.693233	0.000701451	0.487322	SRRM2	P3H1
ENSG00000167978.17|ENSP00000301740.8|S564|ARRGRSHSRSPATRG|1|SRRM2	ENSP00000296181_ITGB5_586_N2H5F0S0G0	0.318016	0.0485014	0.65913	0.000460063	0.341114	SRRM2	ITGB5
ENSG00000167978.17|ENSP00000301740.8|S564|ARRGRSHSRSPATRG|1|SRRM2	ENSP00000317232_FKBP10_182_N4H6F1S0G0	0.317848	0.071457	0.701197	6.59535e-05	0.383349	SRRM2	FKBP10
ENSG00000167978.17|ENSP00000301740.8|S564|ARRGRSHSRSPATRG|1|SRRM2	ENSP00000317232_FKBP10_182_N2H9F0S0G0	0.127623	0.420569	0.682811	8.62395e-06	0.555188	SRRM2	FKBP10
ENSG00000167978.17|ENSP00000301740.8|S564|ARRGRSHSRSPATRG|1|SRRM2	ENSP00000205948_APOH_162_N4H5F0S2G0	0.410907	0.00686839	0.757143	1.40931e-07	0.346236	SRRM2	APOH
ENSG00000167978.17|ENSP00000301740.8|S564|ARRGRSHSRSPATRG|1|SRRM2	ENSP00000368678_AGRN_250_N4H5F2S0G0	0.423077	0.00728627	0.842365	1.89677e-08	0.419288	SRRM2	AGRN
ENSG00000167978.17|ENSP00000301740.8|S564|ARRGRSHSRSPATRG|1|SRRM2	ENSP00000363827_HSPG2_1755_N4H5F1S1G0	0.060453	0.707318	0.654545	0.00128424	0.594092	SRRM2	HSPG2
ENSG00000167978.17|ENSP00000301740.8|S564|ARRGRSHSRSPATRG|1|SRRM2	ENSP00000261978_LTBP2_616_N4H5F1S1G0	0.254842	0.103368	0.729472	4.4882e-07	0.474631	SRRM2	LTBP2
ENSG00000167978.17|ENSP00000301740.8|S564|ARRGRSHSRSPATRG|1|SRRM2	ENSP00000297268_COL1A2_1267_N2H7F0S0G0	-0.0196998	0.903966	0.630558	6.40798e-05	0.650257	SRRM2	COL1A2
ENSG00000167978.17|ENSP00000301740.8|S564|ARRGRSHSRSPATRG|1|SRRM2	ENSP00000317232_FKBP10_393_N2H7F0S0G0	0.170544	0.292733	0.729839	3.17554e-06	0.559295	SRRM2	FKBP10
ENSG00000167978.17|ENSP00000301740.8|S564|ARRGRSHSRSPATRG|1|SRRM2	ENSP00000331544_FBLN1_98_N4H5F1S1G0	0.0613402	0.699573	0.614414	6.71054e-05	0.553074	SRRM2	FBLN1
ENSG00000167978.17|ENSP00000301740.8|S564|ARRGRSHSRSPATRG|1|SRRM2	ENSP00000052754_DCN_262_N6H3F2S0G0	0.302326	0.0516581	0.648134	1.91985e-05	0.345808	SRRM2	DCN
ENSG00000167978.17|ENSP00000301740.8|S564|ARRGRSHSRSPATRG|1|SRRM2	ENSP00000334319_PCLO_4748_N3H5F0S2G0	0.143548	0.441061	0.665641	0.000206327	0.522093	SRRM2	PCLO
ENSG00000167978.17|ENSP00000301740.8|S564|ARRGRSHSRSPATRG|1|SRRM2	ENSP00000243077_LRP1_3048_N2H9F0S0G0	0.328223	0.0361629	0.641935	9.91785e-05	0.313712	SRRM2	LRP1
ENSG00000167978.17|ENSP00000301740.8|S564|ARRGRSHSRSPATRG|1|SRRM2	ENSP00000330658_PAPPA_429_N2H5F0S0G0	-0.1426	0.406734	0.60547	0.00104719	0.74807	SRRM2	PAPPA
ENSG00000167978.17|ENSP00000301740.8|S564|ARRGRSHSRSPATRG|1|SRRM2	ENSP00000331544_FBLN1_98_N4H5F1S2G0	0.101694	0.521636	0.603089	9.89896e-05	0.501395	SRRM2	FBLN1
ENSG00000167978.17|ENSP00000301740.8|S564|ARRGRSHSRSPATRG|1|SRRM2	ENSP00000308541_F2_143_N4H4F3S1G0	0.229972	0.183843	0.63693	0.000153983	0.406958	SRRM2	F2
ENSG00000167978.17|ENSP00000301740.8|S564|ARRGRSHSRSPATRG|1|SRRM2	ENSP00000334052_LGMN_167_N2H7F0S0G0	0.232153	0.139029	0.640412	2.59108e-05	0.408259	SRRM2	LGMN
ENSG00000167978.17|ENSP00000301740.8|S564|ARRGRSHSRSPATRG|1|SRRM2	ENSP00000334052_LGMN_167_N2H6F0S0G0	0.311725	0.0444707	0.664093	1.00539e-05	0.352368	SRRM2	LGMN
ENSG00000167978.17|ENSP00000301740.8|S564|ARRGRSHSRSPATRG|1|SRRM2	ENSP00000512296_CFH_882_N6H3F4S0G0	0.302001	0.0519217	0.605281	0.000190037	0.303279	SRRM2	CFH
ENSG00000167978.17|ENSP00000301740.8|S564|ARRGRSHSRSPATRG|1|SRRM2	ENSP00000308541_F2_121_N4H5F0S2G0	0.0987764	0.533711	0.65806	2.33932e-05	0.559283	SRRM2	F2
ENSG00000167978.17|ENSP00000301740.8|S564|ARRGRSHSRSPATRG|1|SRRM2	ENSP00000512296_CFH_882_N6H3F3S0G0	0.0348968	0.830724	0.629692	5.05874e-05	0.594795	SRRM2	CFH
ENSG00000167978.17|ENSP00000301740.8|S564|ARRGRSHSRSPATRG|1|SRRM2	ENSP00000333298_LAMP1_322_N2H9F0S0G0	0.45197	0.00341403	0.772414	9.15922e-07	0.320444	SRRM2	LAMP1
ENSG00000167978.17|ENSP00000301740.8|S564|ARRGRSHSRSPATRG|1|SRRM2	ENSP00000333298_LAMP1_322_N2H8F0S0G0	0.264808	0.0942914	0.662757	3.58132e-05	0.397948	SRRM2	LAMP1
ENSG00000167978.17|ENSP00000301740.8|S564|ARRGRSHSRSPATRG|1|SRRM2	ENSP00000333298_LAMP1_322_N2H7F0S0G0	0.384329	0.0119739	0.740726	1.89041e-06	0.356397	SRRM2	LAMP1
ENSG00000167978.17|ENSP00000301740.8|S564|ARRGRSHSRSPATRG|1|SRRM2	ENSP00000308541_F2_121_N4H5F0S1G0	0.0627988	0.692776	0.649421	1.82479e-05	0.586622	SRRM2	F2
ENSG00000167978.17|ENSP00000301740.8|S564|ARRGRSHSRSPATRG|1|SRRM2	ENSP00000243077_LRP1_3788_N4H5F1S1G0	0.326959	0.0345612	0.627542	4.19507e-05	0.300583	SRRM2	LRP1
ENSG00000167978.17|ENSP00000301740.8|S564|ARRGRSHSRSPATRG|1|SRRM2	ENSP00000331544_FBLN1_98_N5H6F1S1G0	0.147719	0.350524	0.621879	5.15084e-05	0.47416	SRRM2	FBLN1
ENSG00000167978.17|ENSP00000301740.8|S564|ARRGRSHSRSPATRG|1|SRRM2	ENSP00000308541_F2_121_N3H4F0S1G0	0.101916	0.526044	0.689318	3.33105e-06	0.587402	SRRM2	F2
ENSG00000167978.17|ENSP00000301740.8|S564|ARRGRSHSRSPATRG|1|SRRM2	ENSP00000408838_CALU_131_N2H6F0S0G0	0.0585852	0.712475	0.744843	4.37707e-07	0.686258	SRRM2	CALU
ENSG00000167978.17|ENSP00000301740.8|S564|ARRGRSHSRSPATRG|1|SRRM2	ENSP00000408146_HLA-DPB1_48_N2H3F1S0G0	0.483575	0.00376319	0.786935	1.12467e-06	0.30336	SRRM2	HLA-DPB1
ENSG00000167978.17|ENSP00000301740.8|S564|ARRGRSHSRSPATRG|1|SRRM2	ENSP00000317232_FKBP10_407_N4H5F1S0G0	0.126923	0.545459	0.729825	0.000389772	0.602901	SRRM2	FKBP10
ENSG00000167978.17|ENSP00000301740.8|S564|ARRGRSHSRSPATRG|1|SRRM2	ENSP00000278407_SERPING1_253_N3H4F1S1G0	-0.0769627	0.655495	0.714349	9.26135e-06	0.791312	SRRM2	SERPING1
ENSG00000167978.17|ENSP00000301740.8|S564|ARRGRSHSRSPATRG|1|SRRM2	ENSP00000270645_RCN3_140_N4H3F1S0G0	0.173345	0.278429	0.614057	0.000112134	0.440712	SRRM2	RCN3
ENSG00000167978.17|ENSP00000301740.8|S564|ARRGRSHSRSPATRG|1|SRRM2	ENSP00000265131_TNC_327_N4H5F1S1G0	0.22324	0.155287	0.673754	2.36988e-05	0.450514	SRRM2	TNC
ENSG00000167978.17|ENSP00000301740.8|S564|ARRGRSHSRSPATRG|1|SRRM2	ENSP00000322061_C7_202_N2H4F0S0G0	0.278629	0.129057	0.673846	0.000221779	0.395217	SRRM2	C7
ENSG00000167978.17|ENSP00000301740.8|S564|ARRGRSHSRSPATRG|1|SRRM2	ENSP00000268695_GALNS_204_N2H6F0S0G0	0.203833	0.201153	0.637892	4.94507e-05	0.434059	SRRM2	GALNS
ENSG00000167978.17|ENSP00000301740.8|S564|ARRGRSHSRSPATRG|1|SRRM2	ENSP00000242209_FKBP9_286_N2H8F0S0G0	0.300348	0.0563903	0.660094	2.92129e-05	0.359745	SRRM2	FKBP9
ENSG00000167978.17|ENSP00000301740.8|S564|ARRGRSHSRSPATRG|1|SRRM2	ENSP00000242209_FKBP9_397_N2H6F0S0G0	0.148084	0.355495	0.623529	6.2938e-05	0.475446	SRRM2	FKBP9
ENSG00000167978.17|ENSP00000301740.8|S564|ARRGRSHSRSPATRG|1|SRRM2	ENSP00000242209_FKBP9_397_N2H7F0S0G0	0.193621	0.231266	0.662643	1.95808e-05	0.469022	SRRM2	FKBP9
ENSG00000167978.17|ENSP00000301740.8|S564|ARRGRSHSRSPATRG|1|SRRM2	ENSP00000242209_FKBP9_397_N2H8F0S0G0	0.250246	0.129692	0.634274	0.000127295	0.384028	SRRM2	FKBP9
ENSG00000167978.17|ENSP00000301740.8|S564|ARRGRSHSRSPATRG|1|SRRM2	ENSP00000245907_C3_85_N4H4F1S0G0	0.0903541	0.654011	0.602767	0.00233324	0.512413	SRRM2	C3
ENSG00000167978.17|ENSP00000301740.8|S564|ARRGRSHSRSPATRG|1|SRRM2	ENSP00000243077_LRP1_1575_N3H6F1S1G0	0.121951	0.441679	0.60103	0.000106072	0.479078	SRRM2	LRP1
ENSG00000167978.17|ENSP00000301740.8|S564|ARRGRSHSRSPATRG|1|SRRM2	ENSP00000314299_CFHR1_194_N4H5F0S2G0	0.111741	0.481107	0.666409	9.12359e-06	0.554668	SRRM2	CFHR1
ENSG00000167978.17|ENSP00000301740.8|S564|ARRGRSHSRSPATRG|1|SRRM2	ENSP00000508249_ITGA6_284_N2H6F0S0G0	0.253545	0.105196	0.803604	3.62442e-09	0.550059	SRRM2	ITGA6
ENSG00000167978.17|ENSP00000301740.8|S564|ARRGRSHSRSPATRG|1|SRRM2	ENSP00000508249_ITGA6_284_N2H7F0S0G0	0.144478	0.361312	0.853221	7.49112e-11	0.708744	SRRM2	ITGA6
ENSG00000167978.17|ENSP00000301740.8|S564|ARRGRSHSRSPATRG|1|SRRM2	ENSP00000265983_HPX_64_N4H5F0S1G0	0.17138	0.277831	0.633977	3.30592e-05	0.462597	SRRM2	HPX
ENSG00000167978.17|ENSP00000301740.8|S564|ARRGRSHSRSPATRG|1|SRRM2	ENSP00000265983_HPX_64_N5H4F0S1G0	0.160279	0.316809	0.645378	2.83862e-05	0.485099	SRRM2	HPX
ENSG00000167978.17|ENSP00000301740.8|S564|ARRGRSHSRSPATRG|1|SRRM2	ENSP00000265983_HPX_64_N5H4F0S2G0	0.28304	0.0693251	0.659459	1.21786e-05	0.376419	SRRM2	HPX
ENSG00000167978.17|ENSP00000301740.8|S564|ARRGRSHSRSPATRG|1|SRRM2	ENSP00000512341_ENSG00000289697_1029_N4H5F0S1G0	0.172028	0.27599	0.742704	4.91811e-07	0.570676	SRRM2	ENSG00000289697
ENSG00000167978.17|ENSP00000301740.8|S564|ARRGRSHSRSPATRG|1|SRRM2	ENSP00000512972_ITGAV_907_N3H6F0S0G0	0.321125	0.0381169	0.623835	8.07969e-05	0.30271	SRRM2	ITGAV
ENSG00000167978.17|ENSP00000301740.8|S564|ARRGRSHSRSPATRG|1|SRRM2	ENSP00000482784_THBS2_1069_N2H9F0S0G0	0.217246	0.203111	0.815584	6.62547e-06	0.598339	SRRM2	THBS2
ENSG00000167978.17|ENSP00000301740.8|S564|ARRGRSHSRSPATRG|1|SRRM2	ENSP00000245907_C3_85_N2H6F0S0G0	0.152257	0.335756	0.64453	2.21046e-05	0.492274	SRRM2	C3
ENSG00000167978.17|ENSP00000301740.8|S564|ARRGRSHSRSPATRG|1|SRRM2	ENSP00000248598_FGL2_336_N4H5F1S1G0	0.262296	0.0933276	0.622394	5.05646e-05	0.360097	SRRM2	FGL2
ENSG00000167978.17|ENSP00000301740.8|S564|ARRGRSHSRSPATRG|1|SRRM2	ENSP00000490344_CTSD_263_N2H3F0S0G0	0.445426	0.00311614	0.770142	3.97618e-08	0.324716	SRRM2	CTSD
ENSG00000167978.17|ENSP00000301740.8|S564|ARRGRSHSRSPATRG|1|SRRM2	ENSP00000261978_LTBP2_616_N6H3F4S0G0	0.270308	0.116303	0.640044	0.000139578	0.369736	SRRM2	LTBP2
ENSG00000167978.17|ENSP00000301740.8|S564|ARRGRSHSRSPATRG|1|SRRM2	ENSP00000278407_SERPING1_238_N2H8F0S0G0	0.256948	0.100451	0.640941	0.000238094	0.383993	SRRM2	SERPING1
ENSG00000167978.17|ENSP00000301740.8|S564|ARRGRSHSRSPATRG|1|SRRM2	ENSP00000278407_SERPING1_238_N2H7F0S0G0	0.363158	0.0230664	0.792009	5.13752e-07	0.428851	SRRM2	SERPING1
ENSG00000167978.17|ENSP00000301740.8|S564|ARRGRSHSRSPATRG|1|SRRM2	ENSP00000282588_ITGA1_418_N2H7F0S0G0	0.297302	0.0558668	0.753668	1.1221e-07	0.456366	SRRM2	ITGA1
ENSG00000167978.17|ENSP00000301740.8|S564|ARRGRSHSRSPATRG|1|SRRM2	ENSP00000282588_ITGA1_418_N2H5F0S0G0	0.342031	0.026619	0.668211	8.45499e-06	0.32618	SRRM2	ITGA1
ENSG00000167978.17|ENSP00000301740.8|S564|ARRGRSHSRSPATRG|1|SRRM2	ENSP00000230538_LAMA4_315_N4H5F1S2G0	0.158091	0.317343	0.711969	1.1204e-06	0.553878	SRRM2	LAMA4
ENSG00000167978.17|ENSP00000301740.8|S564|ARRGRSHSRSPATRG|1|SRRM2	ENSP00000265983_HPX_64_N4H4F1S1G0	0.227359	0.175958	0.651232	0.000130219	0.423873	SRRM2	HPX
ENSG00000167978.17|ENSP00000301740.8|S564|ARRGRSHSRSPATRG|1|SRRM2	ENSP00000265983_HPX_64_N3H4F0S1G0	0.15587	0.343359	0.698331	1.77838e-05	0.542461	SRRM2	HPX
ENSG00000167978.17|ENSP00000301740.8|S564|ARRGRSHSRSPATRG|1|SRRM2	ENSP00000385834_TF_630_N3H4F0S1G0	0.197213	0.216494	0.724631	8.78416e-06	0.527418	SRRM2	TF
ENSG00000167978.17|ENSP00000301740.8|S564|ARRGRSHSRSPATRG|1|SRRM2	ENSP00000282588_ITGA1_418_N2H8F0S0G0	0.239932	0.125902	0.731789	3.9556e-07	0.491857	SRRM2	ITGA1
ENSG00000167978.17|ENSP00000301740.8|S564|ARRGRSHSRSPATRG|1|SRRM2	ENSP00000395473_MAN2B1_367_N2H7F0S0G0	0.0692813	0.66286	0.602574	0.000100719	0.533293	SRRM2	MAN2B1
ENSG00000167978.17|ENSP00000301740.8|S564|ARRGRSHSRSPATRG|1|SRRM2	ENSP00000054950_RCN1_53_N2H3F1S0G0	0.335224	0.0299945	0.691892	2.95765e-06	0.356668	SRRM2	RCN1
ENSG00000167978.17|ENSP00000301740.8|S564|ARRGRSHSRSPATRG|1|SRRM2	ENSP00000054950_RCN1_53_N2H5F0S0G0	0.203144	0.196948	0.605281	0.000190037	0.402137	SRRM2	RCN1
ENSG00000167978.17|ENSP00000301740.8|S564|ARRGRSHSRSPATRG|1|SRRM2	ENSP00000054950_RCN1_53_N2H6F0S0G0	0.191289	0.230889	0.658671	2.28488e-05	0.467382	SRRM2	RCN1
ENSG00000167978.17|ENSP00000301740.8|S564|ARRGRSHSRSPATRG|1|SRRM2	ENSP00000054950_RCN1_53_N2H8F0S0G0	0.0439883	0.811066	0.729825	0.000389772	0.685836	SRRM2	RCN1
ENSG00000167978.17|ENSP00000301740.8|S564|ARRGRSHSRSPATRG|1|SRRM2	ENSP00000282588_ITGA1_460_N2H9F0S0G0	0.269589	0.0842504	0.665689	3.21323e-05	0.3961	SRRM2	ITGA1
ENSG00000167978.17|ENSP00000301740.8|S564|ARRGRSHSRSPATRG|1|SRRM2	ENSP00000282588_ITGA1_460_N2H8F0S0G0	0.248683	0.112269	0.635294	4.13058e-05	0.386611	SRRM2	ITGA1
ENSG00000167978.17|ENSP00000301740.8|S564|ARRGRSHSRSPATRG|1|SRRM2	ENSP00000349961_SMC4_862_N4H5F0S2G0	-0.134818	0.413192	0.641129	7.69655e-05	0.775947	SRRM2	SMC4
ENSG00000167978.17|ENSP00000301740.8|S564|ARRGRSHSRSPATRG|1|SRRM2	ENSP00000393887_AHSG_156_N3H3F2S0G0	0.131304	0.540819	0.655844	0.00124633	0.52454	SRRM2	AHSG
ENSG00000167978.17|ENSP00000301740.8|S564|ARRGRSHSRSPATRG|1|SRRM2	ENSP00000054950_RCN1_53_N3H7F1S0G0	0.233002	0.184792	0.757635	1.94594e-06	0.524633	SRRM2	RCN1
ENSG00000167978.17|ENSP00000301740.8|S564|ARRGRSHSRSPATRG|1|SRRM2	ENSP00000054950_RCN1_53_N5H4F2S0G0	0.0335775	0.867949	0.607002	0.00273922	0.573424	SRRM2	RCN1
ENSG00000167978.17|ENSP00000301740.8|S564|ARRGRSHSRSPATRG|1|SRRM2	ENSP00000054950_RCN1_53_N3H3F1S0G0	0.384428	0.0143184	0.73717	1.49339e-06	0.352742	SRRM2	RCN1
ENSG00000167978.17|ENSP00000301740.8|S564|ARRGRSHSRSPATRG|1|SRRM2	ENSP00000265077_VCAN_1442_N7H9F1S1G0	0.277692	0.074987	0.608494	8.23787e-05	0.330802	SRRM2	VCAN
ENSG00000167978.17|ENSP00000301740.8|S564|ARRGRSHSRSPATRG|1|SRRM2	ENSP00000278407_SERPING1_253_N4H5F0S2G0	-0.153391	0.332124	0.649163	1.84345e-05	0.802555	SRRM2	SERPING1
ENSG00000167978.17|ENSP00000301740.8|S564|ARRGRSHSRSPATRG|1|SRRM2	ENSP00000315130_CLU_103_N5H6F0S3G0	0.163585	0.333328	0.672654	2.47168e-05	0.509069	SRRM2	CLU
ENSG00000167978.17|ENSP00000301740.8|S564|ARRGRSHSRSPATRG|1|SRRM2	ENSP00000278407_SERPING1_253_N4H5F1S2G0	-0.0514545	0.74623	0.723552	6.16292e-07	0.775007	SRRM2	SERPING1
ENSG00000167978.17|ENSP00000301740.8|S564|ARRGRSHSRSPATRG|1|SRRM2	ENSP00000265077_VCAN_1442_N7H5F5S2G0	0.310313	0.0740786	0.672772	0.000120669	0.362458	SRRM2	VCAN
ENSG00000167978.17|ENSP00000301740.8|S564|ARRGRSHSRSPATRG|1|SRRM2	ENSP00000265077_VCAN_1442_N5H7F2S3G0	0.270075	0.0836706	0.699312	4.19781e-06	0.429237	SRRM2	VCAN
ENSG00000167978.17|ENSP00000301740.8|S564|ARRGRSHSRSPATRG|1|SRRM2	ENSP00000243077_LRP1_3333_N2H9F0S0G0	0.170445	0.299543	0.608871	0.000217348	0.438426	SRRM2	LRP1
ENSG00000167978.17|ENSP00000301740.8|S564|ARRGRSHSRSPATRG|1|SRRM2	ENSP00000264613_CP_138_N6H3F3S0G0	0.293927	0.0693388	0.633871	0.000128954	0.339944	SRRM2	CP
ENSG00000167978.17|ENSP00000301740.8|S564|ARRGRSHSRSPATRG|1|SRRM2	ENSP00000265983_HPX_64_N4H4F1S2G0	0.311536	0.0728875	0.659004	0.000137015	0.347468	SRRM2	HPX
ENSG00000167978.17|ENSP00000301740.8|S564|ARRGRSHSRSPATRG|1|SRRM2	ENSP00000243077_LRP1_2502_N4H5F1S0G0	0.215584	0.220762	0.62747	0.00135073	0.411886	SRRM2	LRP1
ENSG00000167978.17|ENSP00000301740.8|S564|ARRGRSHSRSPATRG|1|SRRM2	ENSP00000243077_LRP1_2620_N4H5F1S0G0	0.180952	0.298215	0.609684	0.0020111	0.428731	SRRM2	LRP1
ENSG00000167978.17|ENSP00000301740.8|S564|ARRGRSHSRSPATRG|1|SRRM2	ENSP00000287097_CD109_247_N2H6F0S0G0	0.190941	0.231756	0.60028	0.000137841	0.409339	SRRM2	CD109
ENSG00000167978.17|ENSP00000301740.8|S564|ARRGRSHSRSPATRG|1|SRRM2	ENSP00000379042_ERO1A_280_N2H7F0S0G0	0.290009	0.0624603	0.617503	6.01972e-05	0.327494	SRRM2	ERO1A
ENSG00000116641.18|ENSP00000489124.1|S439|SWSERRNSSIVGRRS|1|DOCK7	ENSP00000316032_NUP98_589_N3H5F1S1G0	0.129231	0.538117	0.636364	0.0019263	0.507133	DOCK7	NUP98
ENSG00000116641.18|ENSP00000489124.1|S439|SWSERRNSSIVGRRS|1|DOCK7	ENSP00000376793_SERPINA3_106_N7H4F5S1G0	0.227586	0.226462	0.607553	0.000606011	0.379967	DOCK7	SERPINA3
ENSG00000116641.18|ENSP00000489124.1|S439|SWSERRNSSIVGRRS|1|DOCK7	ENSP00000376793_SERPINA3_106_N7H4F4S2G0	0.257021	0.195598	0.642292	0.00095138	0.385272	DOCK7	SERPINA3
ENSG00000116641.18|ENSP00000489124.1|S439|SWSERRNSSIVGRRS|1|DOCK7	ENSP00000225275_MPO_323_N2H7F0S0G0	0.291986	0.0639683	0.615932	3.84693e-05	0.323946	DOCK7	MPO
ENSG00000116641.18|ENSP00000489124.1|S439|SWSERRNSSIVGRRS|1|DOCK7	ENSP00000225275_MPO_323_N2H6F0S0G0	0.346964	0.0304632	0.688546	3.4512e-06	0.341582	DOCK7	MPO
ENSG00000116641.18|ENSP00000489124.1|S439|SWSERRNSSIVGRRS|1|DOCK7	ENSP00000262919_ATRN_416_N2H7F0S0G0	0.119597	0.47449	0.632391	6.00972e-05	0.512794	DOCK7	ATRN
ENSG00000116641.18|ENSP00000489124.1|S439|SWSERRNSSIVGRRS|1|DOCK7	ENSP00000378394_PSAP_215_N2H8F0S0G0	-0.0131332	0.935894	0.602363	6.29688e-05	0.615497	DOCK7	PSAP
ENSG00000116641.18|ENSP00000489124.1|S439|SWSERRNSSIVGRRS|1|DOCK7	ENSP00000226218_VTN_242_N8H5F1S0G0	0.0322428	0.849746	0.633919	5.69502e-05	0.601676	DOCK7	VTN
ENSG00000116641.18|ENSP00000489124.1|S439|SWSERRNSSIVGRRS|1|DOCK7	ENSP00000378394_PSAP_101_N3H4F1S1G0	-0.0482578	0.764467	0.673921	1.87261e-06	0.722179	DOCK7	PSAP
ENSG00000116641.18|ENSP00000489124.1|S439|SWSERRNSSIVGRRS|1|DOCK7	ENSP00000226355_AFM_109_N4H5F0S2G0	0.307317	0.0506394	0.612753	3.37644e-05	0.305436	DOCK7	AFM
ENSG00000116641.18|ENSP00000489124.1|S439|SWSERRNSSIVGRRS|1|DOCK7	ENSP00000377505_P3H4_361_N2H9F0S0G0	0.126113	0.444262	0.611204	9.61023e-05	0.485091	DOCK7	P3H4
ENSG00000116641.18|ENSP00000489124.1|S439|SWSERRNSSIVGRRS|1|DOCK7	ENSP00000378394_PSAP_101_N2H3F1S0G0	0.0353659	0.826247	0.693433	7.04206e-07	0.658068	DOCK7	PSAP
ENSG00000116641.18|ENSP00000489124.1|S439|SWSERRNSSIVGRRS|1|DOCK7	ENSP00000226218_VTN_242_N3H5F1S2G0	-0.0601215	0.716178	0.709225	3.83095e-06	0.769346	DOCK7	VTN
ENSG00000116641.18|ENSP00000489124.1|S439|SWSERRNSSIVGRRS|1|DOCK7	ENSP00000345008_FBLN5_296_N8H5F1S0G0	0.11115	0.489035	0.673921	1.87261e-06	0.562771	DOCK7	FBLN5
ENSG00000116641.18|ENSP00000489124.1|S439|SWSERRNSSIVGRRS|1|DOCK7	ENSP00000345008_FBLN5_296_N6H3F4S0G0	0.087108	0.588132	0.706754	3.45364e-07	0.619646	DOCK7	FBLN5
ENSG00000116641.18|ENSP00000489124.1|S439|SWSERRNSSIVGRRS|1|DOCK7	ENSP00000345008_FBLN5_296_N6H3F2S0G0	0.108108	0.530266	0.622394	5.05646e-05	0.514286	DOCK7	FBLN5
ENSG00000116641.18|ENSP00000489124.1|S439|SWSERRNSSIVGRRS|1|DOCK7	ENSP00000345008_FBLN5_296_N5H5F1S0G0	0.142246	0.422265	0.701197	6.59535e-05	0.558951	DOCK7	FBLN5
ENSG00000116641.18|ENSP00000489124.1|S439|SWSERRNSSIVGRRS|1|DOCK7	ENSP00000345008_FBLN5_296_N4H5F1S2G0	0.0430314	0.789363	0.725704	1.16865e-07	0.682672	DOCK7	FBLN5
ENSG00000116641.18|ENSP00000489124.1|S439|SWSERRNSSIVGRRS|1|DOCK7	ENSP00000345008_FBLN5_296_N4H5F1S1G0	0.0740418	0.645466	0.631707	1.23438e-05	0.557666	DOCK7	FBLN5
ENSG00000116641.18|ENSP00000489124.1|S439|SWSERRNSSIVGRRS|1|DOCK7	ENSP00000345008_FBLN5_296_N4H5F1S0G0	0.0663763	0.6801	0.673887	2.57065e-06	0.60751	DOCK7	FBLN5
ENSG00000116641.18|ENSP00000489124.1|S439|SWSERRNSSIVGRRS|1|DOCK7	ENSP00000345008_FBLN5_296_N4H4F1S0G0	0.0700348	0.663484	0.697773	7.92605e-07	0.627738	DOCK7	FBLN5
ENSG00000116641.18|ENSP00000489124.1|S439|SWSERRNSSIVGRRS|1|DOCK7	ENSP00000299610_MFAP4_137_N3H4F1S0G0	0.0818815	0.610795	0.693246	7.11116e-07	0.611364	DOCK7	MFAP4
ENSG00000116641.18|ENSP00000489124.1|S439|SWSERRNSSIVGRRS|1|DOCK7	ENSP00000299610_MFAP4_137_N3H3F1S0G0	0.0933798	0.561441	0.665478	2.79635e-06	0.572099	DOCK7	MFAP4
ENSG00000116641.18|ENSP00000489124.1|S439|SWSERRNSSIVGRRS|1|DOCK7	ENSP00000355627_AGT_38_N4H5F0S2G0	-0.0263066	0.870311	0.715572	2.10842e-07	0.741879	DOCK7	AGT
ENSG00000116641.18|ENSP00000489124.1|S439|SWSERRNSSIVGRRS|1|DOCK7	ENSP00000356671_SERPINC1_128_N4H5F0S2G0	0.25453	0.108283	0.671107	2.14345e-06	0.416577	DOCK7	SERPINC1
ENSG00000116641.18|ENSP00000489124.1|S439|SWSERRNSSIVGRRS|1|DOCK7	ENSP00000299610_MFAP4_137_N4H5F2S0G0	-0.000696864	0.99655	0.69212	7.53908e-07	0.692817	DOCK7	MFAP4
ENSG00000116641.18|ENSP00000489124.1|S439|SWSERRNSSIVGRRS|1|DOCK7	ENSP00000299610_MFAP4_137_N4H5F1S1G0	0.139721	0.383607	0.630019	1.32339e-05	0.490298	DOCK7	MFAP4
ENSG00000116641.18|ENSP00000489124.1|S439|SWSERRNSSIVGRRS|1|DOCK7	ENSP00000299610_MFAP4_137_N4H5F1S0G0	0.178049	0.265391	0.671857	2.0679e-06	0.493809	DOCK7	MFAP4
ENSG00000116641.18|ENSP00000489124.1|S439|SWSERRNSSIVGRRS|1|DOCK7	ENSP00000333298_LAMP1_249_N2H3F1S0G0	0.3663	0.0602169	0.681538	0.000175955	0.315238	DOCK7	LAMP1
ENSG00000116641.18|ENSP00000489124.1|S439|SWSERRNSSIVGRRS|1|DOCK7	ENSP00000333298_LAMP1_249_N3H4F1S0G0	0.357143	0.0571791	0.708696	0.000106164	0.351553	DOCK7	LAMP1
ENSG00000116641.18|ENSP00000489124.1|S439|SWSERRNSSIVGRRS|1|DOCK7	ENSP00000205948_APOH_253_N5H6F1S3G0	0.0764808	0.634595	0.658907	5.0983e-06	0.582426	DOCK7	APOH
ENSG00000116641.18|ENSP00000489124.1|S439|SWSERRNSSIVGRRS|1|DOCK7	ENSP00000350894_SERPINH1_120_N2H8F0S0G0	0.1723	0.281382	0.636364	9.03884e-05	0.464064	DOCK7	SERPINH1
ENSG00000116641.18|ENSP00000489124.1|S439|SWSERRNSSIVGRRS|1|DOCK7	ENSP00000350894_SERPINH1_120_N2H7F0S0G0	0.322125	0.0399826	0.673706	3.55337e-06	0.351581	DOCK7	SERPINH1
ENSG00000116641.18|ENSP00000489124.1|S439|SWSERRNSSIVGRRS|1|DOCK7	ENSP00000350894_SERPINH1_120_N2H6F0S0G0	0.234321	0.14032	0.628518	1.4074e-05	0.394197	DOCK7	SERPINH1
ENSG00000116641.18|ENSP00000489124.1|S439|SWSERRNSSIVGRRS|1|DOCK7	ENSP00000316032_NUP98_589_N3H5F1S0G0	0.216201	0.269158	0.666008	0.00052209	0.449806	DOCK7	NUP98
ENSG00000116641.18|ENSP00000489124.1|S439|SWSERRNSSIVGRRS|1|DOCK7	ENSP00000350894_SERPINH1_120_N2H3F0S0G0	0.209756	0.188088	0.712999	1.06367e-06	0.503243	DOCK7	SERPINH1
ENSG00000116641.18|ENSP00000489124.1|S439|SWSERRNSSIVGRRS|1|DOCK7	ENSP00000350894_SERPINH1_120_N2H4F0S0G0	0.264575	0.103596	0.628971	3.05382e-05	0.364396	DOCK7	SERPINH1
ENSG00000116641.18|ENSP00000489124.1|S439|SWSERRNSSIVGRRS|1|DOCK7	ENSP00000350894_SERPINH1_120_N2H5F0S0G0	0.218467	0.169985	0.603189	3.7949e-05	0.384723	DOCK7	SERPINH1
ENSG00000116641.18|ENSP00000489124.1|S439|SWSERRNSSIVGRRS|1|DOCK7	ENSP00000301244_SPINT2_94_N2H8F0S0G0	0.19536	0.328797	0.67	0.000248373	0.47464	DOCK7	SPINT2
ENSG00000116641.18|ENSP00000489124.1|S439|SWSERRNSSIVGRRS|1|DOCK7	ENSP00000386043_LTBP1_378_N8H5F1S0G0	-0.0518926	0.797136	0.605217	0.00172742	0.65711	DOCK7	LTBP1
ENSG00000116641.18|ENSP00000489124.1|S439|SWSERRNSSIVGRRS|1|DOCK7	ENSP00000345008_FBLN5_296_N3H3F1S0G0	-0.116585	0.554653	0.690909	0.000524751	0.807494	DOCK7	FBLN5
ENSG00000116641.18|ENSP00000489124.1|S439|SWSERRNSSIVGRRS|1|DOCK7	ENSP00000296388_P3H1_467_N2H8F0S0G0	0.23399	0.221823	0.715584	0.000265253	0.481594	DOCK7	P3H1
ENSG00000116641.18|ENSP00000489124.1|S439|SWSERRNSSIVGRRS|1|DOCK7	ENSP00000205948_APOH_162_N4H5F1S2G0	0.0174216	0.913908	0.608272	5.09487e-05	0.590851	DOCK7	APOH
ENSG00000116641.18|ENSP00000489124.1|S439|SWSERRNSSIVGRRS|1|DOCK7	ENSP00000368678_AGRN_250_N4H5F2S0G0	0.231207	0.162518	0.657143	0.000107648	0.425936	DOCK7	AGRN
ENSG00000116641.18|ENSP00000489124.1|S439|SWSERRNSSIVGRRS|1|DOCK7	ENSP00000297268_COL1A2_1267_N2H5F0S0G0	-0.12091	0.469617	0.627731	5.42561e-05	0.748641	DOCK7	COL1A2
ENSG00000116641.18|ENSP00000489124.1|S439|SWSERRNSSIVGRRS|1|DOCK7	ENSP00000363827_HSPG2_1755_N4H5F1S1G0	0.079925	0.62396	0.606494	0.0035593	0.526569	DOCK7	HSPG2
ENSG00000116641.18|ENSP00000489124.1|S439|SWSERRNSSIVGRRS|1|DOCK7	ENSP00000261978_LTBP2_616_N4H5F1S1G0	0.267422	0.0909667	0.77955	3.08591e-09	0.512128	DOCK7	LTBP2
ENSG00000116641.18|ENSP00000489124.1|S439|SWSERRNSSIVGRRS|1|DOCK7	ENSP00000317232_FKBP10_393_N2H8F0S0G0	0.354278	0.0430894	0.665517	8.16215e-05	0.311239	DOCK7	FKBP10
ENSG00000116641.18|ENSP00000489124.1|S439|SWSERRNSSIVGRRS|1|DOCK7	ENSP00000200639_LAMP2_257_N7H4F2S0G0	0.228419	0.193829	0.613574	0.000516024	0.385156	DOCK7	LAMP2
ENSG00000116641.18|ENSP00000489124.1|S439|SWSERRNSSIVGRRS|1|DOCK7	ENSP00000331544_FBLN1_98_N3H4F2S2G0	0.254185	0.123566	0.677311	7.87121e-06	0.423126	DOCK7	FBLN1
ENSG00000116641.18|ENSP00000489124.1|S439|SWSERRNSSIVGRRS|1|DOCK7	ENSP00000441691_ITGAM_1021_N2H8F0S0G0	0.364983	0.0189587	0.684803	1.09536e-06	0.31982	DOCK7	ITGAM
ENSG00000116641.18|ENSP00000489124.1|S439|SWSERRNSSIVGRRS|1|DOCK7	ENSP00000447260_HNRNPA1_215_N5H3F0S0G0	0.113415	0.480168	0.621184	3.15922e-05	0.507769	DOCK7	HNRNPA1
ENSG00000116641.18|ENSP00000489124.1|S439|SWSERRNSSIVGRRS|1|DOCK7	ENSP00000447260_HNRNPA1_215_N6H5F4S2G0	0.044332	0.788717	0.686229	3.83582e-06	0.641897	DOCK7	HNRNPA1
ENSG00000116641.18|ENSP00000489124.1|S439|SWSERRNSSIVGRRS|1|DOCK7	ENSP00000052754_DCN_262_N6H3F2S0G0	0.170557	0.28635	0.604128	3.66353e-05	0.43357	DOCK7	DCN
ENSG00000116641.18|ENSP00000489124.1|S439|SWSERRNSSIVGRRS|1|DOCK7	ENSP00000243077_LRP1_3048_N2H9F0S0G0	0.386867	0.0136616	0.766667	7.87279e-08	0.3798	DOCK7	LRP1
ENSG00000116641.18|ENSP00000489124.1|S439|SWSERRNSSIVGRRS|1|DOCK7	ENSP00000330658_PAPPA_429_N2H5F0S0G0	0.144659	0.399921	0.637657	0.000262273	0.492998	DOCK7	PAPPA
ENSG00000116641.18|ENSP00000489124.1|S439|SWSERRNSSIVGRRS|1|DOCK7	ENSP00000308541_F2_143_N4H4F3S1G0	0.318869	0.0660508	0.673754	2.36988e-05	0.354884	DOCK7	F2
ENSG00000116641.18|ENSP00000489124.1|S439|SWSERRNSSIVGRRS|1|DOCK7	ENSP00000334052_LGMN_167_N2H6F0S0G0	-0.00783972	0.961201	0.75666	1.62041e-08	0.7645	DOCK7	LGMN
ENSG00000116641.18|ENSP00000489124.1|S439|SWSERRNSSIVGRRS|1|DOCK7	ENSP00000308541_F2_121_N4H5F0S2G0	0.251742	0.112337	0.668468	8.36321e-06	0.416726	DOCK7	F2
ENSG00000116641.18|ENSP00000489124.1|S439|SWSERRNSSIVGRRS|1|DOCK7	ENSP00000333298_LAMP1_322_N2H9F0S0G0	0.385425	0.0153882	0.78867	3.73922e-07	0.403245	DOCK7	LAMP1
ENSG00000116641.18|ENSP00000489124.1|S439|SWSERRNSSIVGRRS|1|DOCK7	ENSP00000333298_LAMP1_322_N2H8F0S0G0	0.386116	0.0138609	0.69978	8.3001e-06	0.313664	DOCK7	LAMP1
ENSG00000116641.18|ENSP00000489124.1|S439|SWSERRNSSIVGRRS|1|DOCK7	ENSP00000333298_LAMP1_322_N2H7F0S0G0	0.332578	0.0336218	0.741482	5.25414e-07	0.408904	DOCK7	LAMP1
ENSG00000116641.18|ENSP00000489124.1|S439|SWSERRNSSIVGRRS|1|DOCK7	ENSP00000333298_LAMP1_322_N2H5F0S0G0	0.40103	0.0153514	0.714833	1.92056e-05	0.313803	DOCK7	LAMP1
ENSG00000116641.18|ENSP00000489124.1|S439|SWSERRNSSIVGRRS|1|DOCK7	ENSP00000331544_FBLN1_98_N7H4F2S2G0	0.123684	0.453156	0.739359	1.14463e-07	0.615675	DOCK7	FBLN1
ENSG00000116641.18|ENSP00000489124.1|S439|SWSERRNSSIVGRRS|1|DOCK7	ENSP00000408146_HLA-DPB1_48_N2H6F0S0G0	0.346154	0.0286705	0.676518	2.27008e-06	0.330364	DOCK7	HLA-DPB1
ENSG00000116641.18|ENSP00000489124.1|S439|SWSERRNSSIVGRRS|1|DOCK7	ENSP00000408146_HLA-DPB1_48_N2H8F0S0G0	0.349477	0.0251111	0.699618	4.14035e-06	0.350141	DOCK7	HLA-DPB1
ENSG00000116641.18|ENSP00000489124.1|S439|SWSERRNSSIVGRRS|1|DOCK7	ENSP00000408146_HLA-DPB1_48_N2H3F1S0G0	-0.0641711	0.722749	0.696997	1.87422e-05	0.761168	DOCK7	HLA-DPB1
ENSG00000116641.18|ENSP00000489124.1|S439|SWSERRNSSIVGRRS|1|DOCK7	ENSP00000278407_SERPING1_253_N3H4F1S1G0	-0.161096	0.370459	0.632258	0.000135786	0.793354	DOCK7	SERPING1
ENSG00000116641.18|ENSP00000489124.1|S439|SWSERRNSSIVGRRS|1|DOCK7	ENSP00000333298_LAMP1_322_N2H4F0S0G0	0.37323	0.0249574	0.783272	1.36216e-06	0.410042	DOCK7	LAMP1
ENSG00000116641.18|ENSP00000489124.1|S439|SWSERRNSSIVGRRS|1|DOCK7	ENSP00000243077_LRP1_3788_N2H8F0S0G0	0.221432	0.187802	0.622307	8.51042e-05	0.400875	DOCK7	LRP1
ENSG00000116641.18|ENSP00000489124.1|S439|SWSERRNSSIVGRRS|1|DOCK7	ENSP00000432556_CTSC_119_N2H5F0S0G0	0.232404	0.143687	0.624578	1.65166e-05	0.392174	DOCK7	CTSC
ENSG00000116641.18|ENSP00000489124.1|S439|SWSERRNSSIVGRRS|1|DOCK7	ENSP00000242209_FKBP9_286_N2H9F0S0G0	0.316725	0.0436346	0.624291	2.16531e-05	0.307567	DOCK7	FKBP9
ENSG00000116641.18|ENSP00000489124.1|S439|SWSERRNSSIVGRRS|1|DOCK7	ENSP00000242209_FKBP9_397_N2H7F0S0G0	0.275101	0.0900772	0.604333	5.87035e-05	0.329232	DOCK7	FKBP9
ENSG00000116641.18|ENSP00000489124.1|S439|SWSERRNSSIVGRRS|1|DOCK7	ENSP00000242209_FKBP9_397_N2H8F0S0G0	0.146989	0.385317	0.621289	6.80634e-05	0.474299	DOCK7	FKBP9
ENSG00000116641.18|ENSP00000489124.1|S439|SWSERRNSSIVGRRS|1|DOCK7	ENSP00000500291_ACP2_177_N2H3F1S0G0	0.321848	0.0724392	0.70087	0.000136405	0.379022	DOCK7	ACP2
ENSG00000116641.18|ENSP00000489124.1|S439|SWSERRNSSIVGRRS|1|DOCK7	ENSP00000314299_CFHR1_194_N4H5F0S2G0	0.0926829	0.564378	0.661163	3.41578e-06	0.56848	DOCK7	CFHR1
ENSG00000116641.18|ENSP00000489124.1|S439|SWSERRNSSIVGRRS|1|DOCK7	ENSP00000508249_ITGA6_284_N2H6F0S0G0	-0.132056	0.410489	0.665992	3.70552e-06	0.798048	DOCK7	ITGA6
ENSG00000116641.18|ENSP00000489124.1|S439|SWSERRNSSIVGRRS|1|DOCK7	ENSP00000508249_ITGA6_284_N2H7F0S0G0	-0.0182927	0.90962	0.612146	3.45465e-05	0.630438	DOCK7	ITGA6
ENSG00000116641.18|ENSP00000489124.1|S439|SWSERRNSSIVGRRS|1|DOCK7	ENSP00000265983_HPX_64_N4H5F0S1G0	0.141463	0.377645	0.614071	2.50433e-05	0.472608	DOCK7	HPX
ENSG00000116641.18|ENSP00000489124.1|S439|SWSERRNSSIVGRRS|1|DOCK7	ENSP00000512341_ENSG00000289697_1029_N4H5F0S1G0	0.179791	0.260666	0.648539	1.06617e-05	0.468748	DOCK7	ENSG00000289697
ENSG00000116641.18|ENSP00000489124.1|S439|SWSERRNSSIVGRRS|1|DOCK7	ENSP00000205948_APOH_162_N4H5F1S1G0	0.0512146	0.756841	0.6295	2.29582e-05	0.578285	DOCK7	APOH
ENSG00000116641.18|ENSP00000489124.1|S439|SWSERRNSSIVGRRS|1|DOCK7	ENSP00000512341_ENSG00000289697_1029_N4H5F1S0G0	0.239373	0.131722	0.692664	2.85334e-06	0.453291	DOCK7	ENSG00000289697
ENSG00000116641.18|ENSP00000489124.1|S439|SWSERRNSSIVGRRS|1|DOCK7	ENSP00000512972_ITGAV_907_N3H6F0S0G0	0.272648	0.0845898	0.637269	2.22085e-05	0.364621	DOCK7	ITGAV
ENSG00000116641.18|ENSP00000489124.1|S439|SWSERRNSSIVGRRS|1|DOCK7	ENSP00000490272_ASAH1_348_N2H5F0S0G0	0.119861	0.455399	0.705066	3.78819e-07	0.585205	DOCK7	ASAH1
ENSG00000116641.18|ENSP00000489124.1|S439|SWSERRNSSIVGRRS|1|DOCK7	ENSP00000490272_ASAH1_348_N2H6F0S0G0	0.128049	0.424958	0.706073	5.12692e-07	0.578024	DOCK7	ASAH1
ENSG00000116641.18|ENSP00000489124.1|S439|SWSERRNSSIVGRRS|1|DOCK7	ENSP00000261978_LTBP2_616_N6H3F4S0G0	0.190982	0.295075	0.804032	5.08831e-08	0.61305	DOCK7	LTBP2
ENSG00000116641.18|ENSP00000489124.1|S439|SWSERRNSSIVGRRS|1|DOCK7	ENSP00000278407_SERPING1_238_N2H8F0S0G0	0.193902	0.22446	0.657842	7.79458e-05	0.46394	DOCK7	SERPING1
ENSG00000116641.18|ENSP00000489124.1|S439|SWSERRNSSIVGRRS|1|DOCK7	ENSP00000258733_GPNMB_249_N2H9F0S0G0	0.405562	0.0261822	0.736154	2.73211e-05	0.330592	DOCK7	GPNMB
ENSG00000116641.18|ENSP00000489124.1|S439|SWSERRNSSIVGRRS|1|DOCK7	ENSP00000278407_SERPING1_238_N2H7F0S0G0	0.0629555	0.703394	0.642339	9.78659e-05	0.579383	DOCK7	SERPING1
ENSG00000116641.18|ENSP00000489124.1|S439|SWSERRNSSIVGRRS|1|DOCK7	ENSP00000230538_LAMA4_315_N4H5F1S2G0	0.0287456	0.858404	0.614071	2.50433e-05	0.585326	DOCK7	LAMA4
ENSG00000116641.18|ENSP00000489124.1|S439|SWSERRNSSIVGRRS|1|DOCK7	ENSP00000265983_HPX_64_N4H4F1S1G0	0.169442	0.33806	0.708181	3.58319e-05	0.538738	DOCK7	HPX
ENSG00000116641.18|ENSP00000489124.1|S439|SWSERRNSSIVGRRS|1|DOCK7	ENSP00000054950_RCN1_53_N2H3F1S0G0	0.246341	0.120516	0.612008	2.71294e-05	0.365666	DOCK7	RCN1
ENSG00000116641.18|ENSP00000489124.1|S439|SWSERRNSSIVGRRS|1|DOCK7	ENSP00000054950_RCN1_53_N2H6F0S0G0	0.364634	0.0190816	0.67677	3.08616e-06	0.312136	DOCK7	RCN1
ENSG00000116641.18|ENSP00000489124.1|S439|SWSERRNSSIVGRRS|1|DOCK7	ENSP00000054950_RCN1_53_N2H8F0S0G0	-0.00403226	0.982824	0.643281	0.000928809	0.647313	DOCK7	RCN1
ENSG00000116641.18|ENSP00000489124.1|S439|SWSERRNSSIVGRRS|1|DOCK7	ENSP00000349961_SMC4_862_N4H5F0S2G0	0.0653797	0.704807	0.613751	0.000113268	0.548371	DOCK7	SMC4
ENSG00000116641.18|ENSP00000489124.1|S439|SWSERRNSSIVGRRS|1|DOCK7	ENSP00000393887_AHSG_156_N3H3F2S0G0	0.206522	0.344426	0.650198	0.000783277	0.443676	DOCK7	AHSG
ENSG00000116641.18|ENSP00000489124.1|S439|SWSERRNSSIVGRRS|1|DOCK7	ENSP00000349437_IGF2R_400_N2H5F0S0G0	0.366667	0.03027	0.7	1.16972e-05	0.333333	DOCK7	IGF2R
ENSG00000116641.18|ENSP00000489124.1|S439|SWSERRNSSIVGRRS|1|DOCK7	ENSP00000054950_RCN1_53_N3H7F1S0G0	0.138095	0.428878	0.633021	7.70398e-05	0.494926	DOCK7	RCN1
ENSG00000116641.18|ENSP00000489124.1|S439|SWSERRNSSIVGRRS|1|DOCK7	ENSP00000054950_RCN1_53_N4H3F1S0G0	-0.121777	0.448171	0.631579	1.62044e-05	0.753356	DOCK7	RCN1
ENSG00000116641.18|ENSP00000489124.1|S439|SWSERRNSSIVGRRS|1|DOCK7	ENSP00000265077_VCAN_1442_N7H5F5S2G0	-0.0025974	0.988368	0.712903	6.78917e-06	0.715501	DOCK7	VCAN
ENSG00000116641.18|ENSP00000489124.1|S439|SWSERRNSSIVGRRS|1|DOCK7	ENSP00000315130_CLU_103_N5H6F1S3G0	0.0367596	0.819511	0.61651	2.27671e-05	0.579751	DOCK7	CLU
ENSG00000116641.18|ENSP00000489124.1|S439|SWSERRNSSIVGRRS|1|DOCK7	ENSP00000258733_GPNMB_249_N2H8F0S0G0	0.256883	0.114414	0.653782	2.75446e-05	0.396899	DOCK7	GPNMB
ENSG00000116641.18|ENSP00000489124.1|S439|SWSERRNSSIVGRRS|1|DOCK7	ENSP00000287097_CD109_247_N2H6F0S0G0	0.175422	0.278938	0.602834	4.87932e-05	0.427412	DOCK7	CD109
ENSG00000116641.18|ENSP00000489124.1|S439|SWSERRNSSIVGRRS|1|DOCK7	ENSP00000287097_CD109_247_N2H5F0S0G0	0.189895	0.234369	0.615385	3.0558e-05	0.425489	DOCK7	CD109
ENSG00000116641.18|ENSP00000489124.1|S439|SWSERRNSSIVGRRS|1|DOCK7	ENSP00000363827_HSPG2_1755_N4H5F1S0G0	0.0040107	0.982327	0.65812	0.000257705	0.654109	DOCK7	HSPG2
ENSG00000204577.11|ENSP00000345184.6|S515|RGLLRRSSPAADVQE|1|LILRB3	ENSP00000325527_FBN1_1067_N2H4F0S0G0	-0.0530769	0.80106	0.654135	0.0017552	0.707212	LILRB3	FBN1
ENSG00000204577.11|ENSP00000345184.6|S515|RGLLRRSSPAADVQE|1|LILRB3	ENSP00000258733_GPNMB_249_N2H3F1S0G0	0.16115	0.314151	0.617073	1.73153e-05	0.455923	LILRB3	GPNMB
ENSG00000204577.11|ENSP00000345184.6|S515|RGLLRRSSPAADVQE|1|LILRB3	ENSP00000376793_SERPINA3_106_N7H4F5S1G0	0.0118227	0.951464	0.716475	1.80033e-05	0.704652	LILRB3	SERPINA3
ENSG00000204577.11|ENSP00000345184.6|S515|RGLLRRSSPAADVQE|1|LILRB3	ENSP00000376793_SERPINA3_106_N7H4F4S2G0	0.203297	0.309131	0.68083	0.000349204	0.477533	LILRB3	SERPINA3
ENSG00000204577.11|ENSP00000345184.6|S515|RGLLRRSSPAADVQE|1|LILRB3	ENSP00000196061_PLOD1_538_N2H9F0S0G0	0.248084	0.11783	0.647368	8.42388e-06	0.399285	LILRB3	PLOD1
ENSG00000204577.11|ENSP00000345184.6|S515|RGLLRRSSPAADVQE|1|LILRB3	ENSP00000325527_FBN1_1369_N6H4F3S1G0	0.308896	0.0591612	0.670455	2.68719e-05	0.361559	LILRB3	FBN1
ENSG00000204577.11|ENSP00000345184.6|S515|RGLLRRSSPAADVQE|1|LILRB3	ENSP00000325527_FBN1_1369_N6H3F4S0G0	0.25251	0.137336	0.609238	0.000214934	0.356728	LILRB3	FBN1
ENSG00000204577.11|ENSP00000345184.6|S515|RGLLRRSSPAADVQE|1|LILRB3	ENSP00000346839_FN1_528_N4H7F1S0G0	0.166917	0.481825	0.620098	0.00791952	0.453181	LILRB3	FN1
ENSG00000204577.11|ENSP00000345184.6|S515|RGLLRRSSPAADVQE|1|LILRB3	ENSP00000262919_ATRN_416_N2H7F0S0G0	0.0812999	0.627514	0.628113	6.97592e-05	0.546813	LILRB3	ATRN
ENSG00000204577.11|ENSP00000345184.6|S515|RGLLRRSSPAADVQE|1|LILRB3	ENSP00000378394_PSAP_101_N3H4F1S1G0	0.352439	0.0238223	0.661324	2.51263e-06	0.308885	LILRB3	PSAP
ENSG00000204577.11|ENSP00000345184.6|S515|RGLLRRSSPAADVQE|1|LILRB3	ENSP00000378394_PSAP_101_N2H3F1S0G0	0.261498	0.0986361	0.730139	6.04187e-08	0.468641	LILRB3	PSAP
ENSG00000204577.11|ENSP00000345184.6|S515|RGLLRRSSPAADVQE|1|LILRB3	ENSP00000287097_CD109_247_N2H9F0S0G0	0.319346	0.0540273	0.64532	0.000156895	0.325975	LILRB3	CD109
ENSG00000204577.11|ENSP00000345184.6|S515|RGLLRRSSPAADVQE|1|LILRB3	ENSP00000287097_CD109_247_N2H7F0S0G0	0.0640927	0.710365	0.631169	6.27266e-05	0.567076	LILRB3	CD109
ENSG00000204577.11|ENSP00000345184.6|S515|RGLLRRSSPAADVQE|1|LILRB3	ENSP00000325527_FBN1_1067_N2H6F0S0G0	0.0919861	0.567323	0.625516	1.59023e-05	0.53353	LILRB3	FBN1
ENSG00000204577.11|ENSP00000345184.6|S515|RGLLRRSSPAADVQE|1|LILRB3	ENSP00000345008_FBLN5_296_N6H3F4S0G0	-0.293554	0.062489	0.622997	1.36041e-05	0.916551	LILRB3	FBLN5
ENSG00000204577.11|ENSP00000345184.6|S515|RGLLRRSSPAADVQE|1|LILRB3	ENSP00000512972_ITGAV_907_N3H5F1S0G0	0.306897	0.105373	0.753846	8.71917e-06	0.44695	LILRB3	ITGAV
ENSG00000204577.11|ENSP00000345184.6|S515|RGLLRRSSPAADVQE|1|LILRB3	ENSP00000284240_THY1_119_N6H6F1S0G0	-0.115789	0.626879	0.628483	0.0052147	0.744272	LILRB3	THY1
ENSG00000204577.11|ENSP00000345184.6|S515|RGLLRRSSPAADVQE|1|LILRB3	ENSP00000299610_MFAP4_137_N3H3F1S0G0	-0.310801	0.0479464	0.629965	1.01774e-05	0.940767	LILRB3	MFAP4
ENSG00000204577.11|ENSP00000345184.6|S515|RGLLRRSSPAADVQE|1|LILRB3	ENSP00000299610_MFAP4_137_N2H7F0S0G0	-0.442051	0.0237537	0.632821	0.000521807	1.07487	LILRB3	MFAP4
ENSG00000204577.11|ENSP00000345184.6|S515|RGLLRRSSPAADVQE|1|LILRB3	ENSP00000317232_FKBP10_407_N2H7F0S0G0	0.184669	0.247736	0.621576	1.86312e-05	0.436907	LILRB3	FKBP10
ENSG00000204577.11|ENSP00000345184.6|S515|RGLLRRSSPAADVQE|1|LILRB3	ENSP00000355627_AGT_38_N4H5F0S2G0	0.242509	0.126587	0.717422	1.30516e-07	0.474913	LILRB3	AGT
ENSG00000204577.11|ENSP00000345184.6|S515|RGLLRRSSPAADVQE|1|LILRB3	ENSP00000331544_FBLN1_98_N6H9F4S0G0	-0.176113	0.283516	0.62493	5.99141e-05	0.801043	LILRB3	FBLN1
ENSG00000204577.11|ENSP00000345184.6|S515|RGLLRRSSPAADVQE|1|LILRB3	ENSP00000356671_SERPINC1_128_N4H5F0S2G0	0.0433798	0.787697	0.713066	1.6831e-07	0.669686	LILRB3	SERPINC1
ENSG00000204577.11|ENSP00000345184.6|S515|RGLLRRSSPAADVQE|1|LILRB3	ENSP00000299610_MFAP4_137_N4H5F2S0G0	-0.148955	0.352641	0.621777	1.43026e-05	0.770732	LILRB3	MFAP4
ENSG00000204577.11|ENSP00000345184.6|S515|RGLLRRSSPAADVQE|1|LILRB3	ENSP00000299610_MFAP4_137_N4H5F1S0G0	-0.292334	0.0636372	0.616028	1.80591e-05	0.908362	LILRB3	MFAP4
ENSG00000204577.11|ENSP00000345184.6|S515|RGLLRRSSPAADVQE|1|LILRB3	ENSP00000350894_SERPINH1_120_N2H9F0S0G0	0.0890688	0.589741	0.818803	3.17307e-07	0.729735	LILRB3	SERPINH1
ENSG00000204577.11|ENSP00000345184.6|S515|RGLLRRSSPAADVQE|1|LILRB3	ENSP00000350894_SERPINH1_120_N2H8F0S0G0	0.152265	0.341921	0.705645	6.45319e-06	0.55338	LILRB3	SERPINH1
ENSG00000204577.11|ENSP00000345184.6|S515|RGLLRRSSPAADVQE|1|LILRB3	ENSP00000350894_SERPINH1_120_N2H7F0S0G0	0.0726481	0.651711	0.737389	1.28741e-07	0.664741	LILRB3	SERPINH1
ENSG00000204577.11|ENSP00000345184.6|S515|RGLLRRSSPAADVQE|1|LILRB3	ENSP00000350894_SERPINH1_120_N2H6F0S0G0	0.0252613	0.875423	0.628571	1.07917e-05	0.60331	LILRB3	SERPINH1
ENSG00000204577.11|ENSP00000345184.6|S515|RGLLRRSSPAADVQE|1|LILRB3	ENSP00000300527_COL6A2_140_N2H9F0S0G0	0.0421603	0.793533	0.625958	1.20359e-05	0.583798	LILRB3	COL6A2
ENSG00000204577.11|ENSP00000345184.6|S515|RGLLRRSSPAADVQE|1|LILRB3	ENSP00000316032_NUP98_589_N3H5F1S0G0	-0.00307692	0.988098	0.724675	0.000202676	0.727752	LILRB3	NUP98
ENSG00000204577.11|ENSP00000345184.6|S515|RGLLRRSSPAADVQE|1|LILRB3	ENSP00000350894_SERPINH1_120_N2H3F0S0G0	0.0515679	0.748818	0.756022	1.50662e-07	0.704454	LILRB3	SERPINH1
ENSG00000204577.11|ENSP00000345184.6|S515|RGLLRRSSPAADVQE|1|LILRB3	ENSP00000350894_SERPINH1_120_N2H4F0S0G0	-0.0629555	0.703394	0.617591	4.65762e-05	0.680547	LILRB3	SERPINH1
ENSG00000204577.11|ENSP00000345184.6|S515|RGLLRRSSPAADVQE|1|LILRB3	ENSP00000350894_SERPINH1_120_N2H5F0S0G0	0.105923	0.509816	0.699826	3.54701e-07	0.593902	LILRB3	SERPINH1
ENSG00000204577.11|ENSP00000345184.6|S515|RGLLRRSSPAADVQE|1|LILRB3	ENSP00000218388_TIMP1_53_N2H9F0S0G0	0.167004	0.30955	0.645161	8.91034e-05	0.478157	LILRB3	TIMP1
ENSG00000204577.11|ENSP00000345184.6|S515|RGLLRRSSPAADVQE|1|LILRB3	ENSP00000262776_LGALS3BP_125_N2H8F0S0G0	0.291745	0.0677581	0.641498	1.07899e-05	0.349753	LILRB3	LGALS3BP
ENSG00000204577.11|ENSP00000345184.6|S515|RGLLRRSSPAADVQE|1|LILRB3	ENSP00000317232_FKBP10_182_N2H7F0S0G0	0.14879	0.424379	0.633498	0.000225158	0.484707	LILRB3	FKBP10
ENSG00000204577.11|ENSP00000345184.6|S515|RGLLRRSSPAADVQE|1|LILRB3	ENSP00000317232_FKBP10_182_N2H8F0S0G0	0.285192	0.0707021	0.638502	7.06281e-06	0.35331	LILRB3	FKBP10
ENSG00000204577.11|ENSP00000345184.6|S515|RGLLRRSSPAADVQE|1|LILRB3	ENSP00000345008_FBLN5_296_N5H6F1S0G0	0.042735	0.835788	0.783117	2.69849e-05	0.740382	LILRB3	FBLN5
ENSG00000204577.11|ENSP00000345184.6|S515|RGLLRRSSPAADVQE|1|LILRB3	ENSP00000296388_P3H1_467_N2H8F0S0G0	0.218548	0.237537	0.635375	0.00112293	0.416827	LILRB3	P3H1
ENSG00000204577.11|ENSP00000345184.6|S515|RGLLRRSSPAADVQE|1|LILRB3	ENSP00000296181_ITGB5_586_N2H6F0S0G0	0.318516	0.0708303	0.740351	0.000289272	0.421835	LILRB3	ITGB5
ENSG00000204577.11|ENSP00000345184.6|S515|RGLLRRSSPAADVQE|1|LILRB3	ENSP00000317232_FKBP10_182_N4H6F1S0G0	0.2511	0.165671	0.725403	3.89547e-06	0.474304	LILRB3	FKBP10
ENSG00000204577.11|ENSP00000345184.6|S515|RGLLRRSSPAADVQE|1|LILRB3	ENSP00000205948_APOH_162_N4H5F0S2G0	0.0989547	0.538199	0.610882	2.83329e-05	0.511927	LILRB3	APOH
ENSG00000204577.11|ENSP00000345184.6|S515|RGLLRRSSPAADVQE|1|LILRB3	ENSP00000368678_AGRN_250_N4H5F2S0G0	0.134897	0.406589	0.602016	0.000339706	0.467119	LILRB3	AGRN
ENSG00000204577.11|ENSP00000345184.6|S515|RGLLRRSSPAADVQE|1|LILRB3	ENSP00000261978_LTBP2_616_N4H5F1S1G0	-0.174913	0.274037	0.699303	3.64994e-07	0.874216	LILRB3	LTBP2
ENSG00000204577.11|ENSP00000345184.6|S515|RGLLRRSSPAADVQE|1|LILRB3	ENSP00000364000_COL5A2_1400_N2H6F0S0G0	-0.0162021	0.919914	0.617247	1.71941e-05	0.633449	LILRB3	COL5A2
ENSG00000204577.11|ENSP00000345184.6|S515|RGLLRRSSPAADVQE|1|LILRB3	ENSP00000317232_FKBP10_393_N2H8F0S0G0	0.204211	0.254314	0.6703	5.06631e-05	0.466089	LILRB3	FKBP10
ENSG00000204577.11|ENSP00000345184.6|S515|RGLLRRSSPAADVQE|1|LILRB3	ENSP00000317232_FKBP10_393_N2H7F0S0G0	0.161538	0.325875	0.685561	7.67338e-06	0.524023	LILRB3	FKBP10
ENSG00000204577.11|ENSP00000345184.6|S515|RGLLRRSSPAADVQE|1|LILRB3	ENSP00000287097_CD109_247_N2H8F0S0G0	0.195367	0.253505	0.607028	0.000140982	0.411661	LILRB3	CD109
ENSG00000204577.11|ENSP00000345184.6|S515|RGLLRRSSPAADVQE|1|LILRB3	ENSP00000447260_HNRNPA1_215_N5H3F0S0G0	0.144251	0.368221	0.673077	2.67023e-06	0.528826	LILRB3	HNRNPA1
ENSG00000204577.11|ENSP00000345184.6|S515|RGLLRRSSPAADVQE|1|LILRB3	ENSP00000243077_LRP1_3048_N2H9F0S0G0	0.204007	0.20076	0.763395	3.91328e-08	0.559388	LILRB3	LRP1
ENSG00000204577.11|ENSP00000345184.6|S515|RGLLRRSSPAADVQE|1|LILRB3	ENSP00000330658_PAPPA_429_N2H5F0S0G0	0.121569	0.486631	0.614164	0.000654895	0.492595	LILRB3	PAPPA
ENSG00000204577.11|ENSP00000345184.6|S515|RGLLRRSSPAADVQE|1|LILRB3	ENSP00000334052_LGMN_167_N2H7F0S0G0	0.311324	0.0475526	0.675261	1.27882e-06	0.363937	LILRB3	LGMN
ENSG00000204577.11|ENSP00000345184.6|S515|RGLLRRSSPAADVQE|1|LILRB3	ENSP00000334052_LGMN_167_N2H6F0S0G0	0.201394	0.206714	0.749129	1.75971e-08	0.547735	LILRB3	LGMN
ENSG00000204577.11|ENSP00000345184.6|S515|RGLLRRSSPAADVQE|1|LILRB3	ENSP00000512296_CFH_882_N6H3F4S0G0	0.117814	0.47504	0.606443	0.000112647	0.488629	LILRB3	CFH
ENSG00000204577.11|ENSP00000345184.6|S515|RGLLRRSSPAADVQE|1|LILRB3	ENSP00000308541_F2_121_N4H5F0S1G0	0.16777	0.294415	0.618641	1.62521e-05	0.450871	LILRB3	F2
ENSG00000204577.11|ENSP00000345184.6|S515|RGLLRRSSPAADVQE|1|LILRB3	ENSP00000331544_FBLN1_98_N5H6F1S3G0	-0.074216	0.644687	0.689869	8.46714e-07	0.764085	LILRB3	FBLN1
ENSG00000204577.11|ENSP00000345184.6|S515|RGLLRRSSPAADVQE|1|LILRB3	ENSP00000331544_FBLN1_98_N7H4F2S2G0	-0.226316	0.165927	0.656883	5.57641e-06	0.883198	LILRB3	FBLN1
ENSG00000204577.11|ENSP00000345184.6|S515|RGLLRRSSPAADVQE|1|LILRB3	ENSP00000408146_HLA-DPB1_48_N2H8F0S0G0	0.396341	0.0103069	0.723147	1.35795e-06	0.326806	LILRB3	HLA-DPB1
ENSG00000204577.11|ENSP00000345184.6|S515|RGLLRRSSPAADVQE|1|LILRB3	ENSP00000408146_HLA-DPB1_48_N2H3F1S0G0	-0.10762	0.551089	0.721041	3.23587e-06	0.828661	LILRB3	HLA-DPB1
ENSG00000204577.11|ENSP00000345184.6|S515|RGLLRRSSPAADVQE|1|LILRB3	ENSP00000410715_SFRP4_194_N2H9F0S0G0	0.124704	0.462105	0.631918	3.56984e-05	0.507214	LILRB3	SFRP4
ENSG00000204577.11|ENSP00000345184.6|S515|RGLLRRSSPAADVQE|1|LILRB3	ENSP00000320940_NCOA1_765_N3H4F1S0G0	-0.0451128	0.850206	0.605263	0.00603381	0.650376	LILRB3	NCOA1
ENSG00000204577.11|ENSP00000345184.6|S515|RGLLRRSSPAADVQE|1|LILRB3	ENSP00000270645_RCN3_140_N3H3F1S0G0	-0.0498258	0.757043	0.709341	8.88652e-07	0.759167	LILRB3	RCN3
ENSG00000204577.11|ENSP00000345184.6|S515|RGLLRRSSPAADVQE|1|LILRB3	ENSP00000243077_LRP1_3788_N2H8F0S0G0	0.21669	0.197674	0.606112	0.000145198	0.389421	LILRB3	LRP1
ENSG00000204577.11|ENSP00000345184.6|S515|RGLLRRSSPAADVQE|1|LILRB3	ENSP00000243077_LRP1_3788_N2H10F0S0G0	0.332591	0.0385687	0.735043	1.26061e-05	0.402452	LILRB3	LRP1
ENSG00000204577.11|ENSP00000345184.6|S515|RGLLRRSSPAADVQE|1|LILRB3	ENSP00000268695_GALNS_204_N2H6F0S0G0	-0.0744841	0.647832	0.640588	1.95004e-05	0.715072	LILRB3	GALNS
ENSG00000204577.11|ENSP00000345184.6|S515|RGLLRRSSPAADVQE|1|LILRB3	ENSP00000242209_FKBP9_286_N2H9F0S0G0	0.0121951	0.939678	0.647166	8.49683e-06	0.634971	LILRB3	FKBP9
ENSG00000204577.11|ENSP00000345184.6|S515|RGLLRRSSPAADVQE|1|LILRB3	ENSP00000242209_FKBP9_397_N2H6F0S0G0	0.09606	0.555433	0.604049	4.6673e-05	0.507989	LILRB3	FKBP9
ENSG00000204577.11|ENSP00000345184.6|S515|RGLLRRSSPAADVQE|1|LILRB3	ENSP00000242209_FKBP9_397_N2H7F0S0G0	0.196356	0.230896	0.635425	1.38638e-05	0.439069	LILRB3	FKBP9
ENSG00000204577.11|ENSP00000345184.6|S515|RGLLRRSSPAADVQE|1|LILRB3	ENSP00000243077_LRP1_1575_N2H9F0S0G0	0.198988	0.224581	0.660266	8.73044e-06	0.461278	LILRB3	LRP1
ENSG00000204577.11|ENSP00000345184.6|S515|RGLLRRSSPAADVQE|1|LILRB3	ENSP00000314299_CFHR1_194_N4H5F0S2G0	-0.0592334	0.712968	0.664634	2.14709e-06	0.723868	LILRB3	CFHR1
ENSG00000204577.11|ENSP00000345184.6|S515|RGLLRRSSPAADVQE|1|LILRB3	ENSP00000512341_ENSG00000289697_1029_N4H5F0S1G0	0.047561	0.767774	0.677935	2.12196e-06	0.630374	LILRB3	ENSG00000289697
ENSG00000204577.11|ENSP00000345184.6|S515|RGLLRRSSPAADVQE|1|LILRB3	ENSP00000512341_ENSG00000289697_1029_N4H5F1S0G0	-0.113415	0.480168	0.634661	2.45713e-05	0.748076	LILRB3	ENSG00000289697
ENSG00000204577.11|ENSP00000345184.6|S515|RGLLRRSSPAADVQE|1|LILRB3	ENSP00000490272_ASAH1_348_N2H6F0S0G0	0.312195	0.0469021	0.753283	2.03827e-08	0.441088	LILRB3	ASAH1
ENSG00000204577.11|ENSP00000345184.6|S515|RGLLRRSSPAADVQE|1|LILRB3	ENSP00000490344_CTSD_263_N2H4F0S0G0	0.395993	0.0103802	0.716028	1.41654e-07	0.320035	LILRB3	CTSD
ENSG00000204577.11|ENSP00000345184.6|S515|RGLLRRSSPAADVQE|1|LILRB3	ENSP00000490344_CTSD_263_N2H3F0S0G0	0.252787	0.110803	0.611847	2.13359e-05	0.359059	LILRB3	CTSD
ENSG00000204577.11|ENSP00000345184.6|S515|RGLLRRSSPAADVQE|1|LILRB3	ENSP00000278407_SERPING1_238_N2H8F0S0G0	0.276655	0.0799406	0.657842	7.79458e-05	0.381187	LILRB3	SERPING1
ENSG00000204577.11|ENSP00000345184.6|S515|RGLLRRSSPAADVQE|1|LILRB3	ENSP00000282588_ITGA1_418_N2H5F0S0G0	0.30122	0.0556441	0.755052	1.17103e-08	0.453833	LILRB3	ITGA1
ENSG00000204577.11|ENSP00000345184.6|S515|RGLLRRSSPAADVQE|1|LILRB3	ENSP00000395473_MAN2B1_367_N2H7F0S0G0	0.293728	0.0623264	0.693728	4.93393e-07	0.4	LILRB3	MAN2B1
ENSG00000204577.11|ENSP00000345184.6|S515|RGLLRRSSPAADVQE|1|LILRB3	ENSP00000258341_LAMC1_1205_N2H5F0S0G0	0.227731	0.188271	0.62677	4.31517e-05	0.399039	LILRB3	LAMC1
ENSG00000204577.11|ENSP00000345184.6|S515|RGLLRRSSPAADVQE|1|LILRB3	ENSP00000349961_SMC4_862_N4H5F0S2G0	0.0246562	0.884828	0.614157	6.77122e-05	0.589501	LILRB3	SMC4
ENSG00000204577.11|ENSP00000345184.6|S515|RGLLRRSSPAADVQE|1|LILRB3	ENSP00000054950_RCN1_53_N5H4F2S0G0	0.138462	0.499958	0.674901	0.000411248	0.53644	LILRB3	RCN1
ENSG00000204577.11|ENSP00000345184.6|S515|RGLLRRSSPAADVQE|1|LILRB3	ENSP00000054950_RCN1_53_N4H4F2S0G0	0.190842	0.287397	0.612097	0.000252845	0.421255	LILRB3	RCN1
ENSG00000204577.11|ENSP00000345184.6|S515|RGLLRRSSPAADVQE|1|LILRB3	ENSP00000278407_SERPING1_253_N4H5F1S2G0	-0.240767	0.129421	0.656969	3.08105e-06	0.897735	LILRB3	SERPING1
ENSG00000204577.11|ENSP00000345184.6|S515|RGLLRRSSPAADVQE|1|LILRB3	ENSP00000265077_VCAN_1442_N7H5F5S2G0	-0.292447	0.0986302	0.692742	1.56921e-05	0.985188	LILRB3	VCAN
ENSG00000204577.11|ENSP00000345184.6|S515|RGLLRRSSPAADVQE|1|LILRB3	ENSP00000243077_LRP1_3333_N2H9F0S0G0	0.257915	0.128837	0.602521	0.000128148	0.344606	LILRB3	LRP1
ENSG00000204577.11|ENSP00000345184.6|S515|RGLLRRSSPAADVQE|1|LILRB3	ENSP00000273283_ITIH1_285_N4H5F0S2G0	-0.0247387	0.877981	0.632753	9.04386e-06	0.657491	LILRB3	ITIH1
ENSG00000204577.11|ENSP00000345184.6|S515|RGLLRRSSPAADVQE|1|LILRB3	ENSP00000265983_HPX_64_N4H4F1S2G0	-0.195968	0.290716	0.683634	6.0657e-05	0.879602	LILRB3	HPX
ENSG00000204577.11|ENSP00000345184.6|S515|RGLLRRSSPAADVQE|1|LILRB3	ENSP00000243077_LRP1_2620_N4H5F1S0G0	0.285924	0.112649	0.713913	8.94259e-05	0.427989	LILRB3	LRP1
ENSG00000204577.11|ENSP00000345184.6|S515|RGLLRRSSPAADVQE|1|LILRB3	ENSP00000287097_CD109_247_N2H6F0S0G0	0.0945591	0.561656	0.794371	9.46114e-10	0.699812	LILRB3	CD109
ENSG00000204577.11|ENSP00000345184.6|S515|RGLLRRSSPAADVQE|1|LILRB3	ENSP00000287097_CD109_247_N2H5F0S0G0	0.0893728	0.578428	0.739024	5.16562e-08	0.649652	LILRB3	CD109
ENSG00000204577.11|ENSP00000345184.6|S515|RGLLRRSSPAADVQE|1|LILRB3	ENSP00000363827_HSPG2_1755_N4H5F1S0G0	0.104435	0.576087	0.653077	0.000401282	0.548641	LILRB3	HSPG2
ENSG00000120656.11|ENSP00000263974.4|S51|PGAGGRLSPENNQVL|1|TAF12	ENSP00000316032_NUP98_589_N3H5F1S1G0	0.396825	0.036547	0.732174	4.75916e-05	0.335349	TAF12	NUP98
ENSG00000120656.11|ENSP00000263974.4|S51|PGAGGRLSPENNQVL|1|TAF12	ENSP00000258733_GPNMB_249_N2H3F1S0G0	0.226779	0.138782	0.715433	4.82951e-08	0.488654	TAF12	GPNMB
ENSG00000120656.11|ENSP00000263974.4|S51|PGAGGRLSPENNQVL|1|TAF12	ENSP00000314299_CFHR1_194_N8H5F0S0G0	0.153913	0.47272	0.632174	0.00091914	0.478261	TAF12	CFHR1
ENSG00000120656.11|ENSP00000263974.4|S51|PGAGGRLSPENNQVL|1|TAF12	ENSP00000376793_SERPINA3_106_N7H4F5S1G0	0.22434	0.217063	0.648053	0.000107882	0.423713	TAF12	SERPINA3
ENSG00000120656.11|ENSP00000263974.4|S51|PGAGGRLSPENNQVL|1|TAF12	ENSP00000376793_SERPINA3_106_N7H4F4S2G0	0.409852	0.0272397	0.765385	8.29196e-06	0.355532	TAF12	SERPINA3
ENSG00000120656.11|ENSP00000263974.4|S51|PGAGGRLSPENNQVL|1|TAF12	ENSP00000225275_MPO_323_N2H6F0S0G0	0.231505	0.140167	0.602251	3.93054e-05	0.370747	TAF12	MPO
ENSG00000120656.11|ENSP00000263974.4|S51|PGAGGRLSPENNQVL|1|TAF12	ENSP00000268695_GALNS_204_N2H7F0S0G0	-0.0311454	0.8569	0.644614	3.87626e-05	0.67576	TAF12	GALNS
ENSG00000120656.11|ENSP00000263974.4|S51|PGAGGRLSPENNQVL|1|TAF12	ENSP00000378394_PSAP_215_N2H8F0S0G0	0.1717	0.270924	0.637469	5.62453e-06	0.465768	TAF12	PSAP
ENSG00000120656.11|ENSP00000263974.4|S51|PGAGGRLSPENNQVL|1|TAF12	ENSP00000378394_PSAP_101_N3H4F1S1G0	0.339958	0.0239569	0.667653	7.40083e-07	0.327696	TAF12	PSAP
ENSG00000120656.11|ENSP00000263974.4|S51|PGAGGRLSPENNQVL|1|TAF12	ENSP00000262919_ATRN_416_N2H8F0S0G0	0.29993	0.0479249	0.615977	1.09734e-05	0.316048	TAF12	ATRN
ENSG00000120656.11|ENSP00000263974.4|S51|PGAGGRLSPENNQVL|1|TAF12	ENSP00000305692_GAA_390_N2H3F0S0G0	0.250176	0.101449	0.721534	4.78483e-08	0.471358	TAF12	GAA
ENSG00000120656.11|ENSP00000263974.4|S51|PGAGGRLSPENNQVL|1|TAF12	ENSP00000345008_FBLN5_296_N8H5F1S0G0	0.0373502	0.809784	0.740944	8.86964e-09	0.703594	TAF12	FBLN5
ENSG00000120656.11|ENSP00000263974.4|S51|PGAGGRLSPENNQVL|1|TAF12	ENSP00000325527_FBN1_1067_N2H5F0S0G0	-0.163354	0.289366	0.614618	1.16188e-05	0.777972	TAF12	FBN1
ENSG00000120656.11|ENSP00000263974.4|S51|PGAGGRLSPENNQVL|1|TAF12	ENSP00000345008_FBLN5_296_N6H3F4S0G0	0.0477801	0.75809	0.687245	2.57176e-07	0.639464	TAF12	FBLN5
ENSG00000120656.11|ENSP00000263974.4|S51|PGAGGRLSPENNQVL|1|TAF12	ENSP00000345008_FBLN5_296_N6H3F2S0G0	0.0354251	0.83047	0.653846	6.37103e-06	0.618421	TAF12	FBLN5
ENSG00000120656.11|ENSP00000263974.4|S51|PGAGGRLSPENNQVL|1|TAF12	ENSP00000345008_FBLN5_296_N5H5F1S0G0	0.131274	0.445369	0.666119	0.000109105	0.534845	TAF12	FBLN5
ENSG00000120656.11|ENSP00000263974.4|S51|PGAGGRLSPENNQVL|1|TAF12	ENSP00000345008_FBLN5_296_N4H5F1S2G0	0.133333	0.388229	0.653277	1.53151e-06	0.519944	TAF12	FBLN5
ENSG00000120656.11|ENSP00000263974.4|S51|PGAGGRLSPENNQVL|1|TAF12	ENSP00000345008_FBLN5_296_N4H5F1S1G0	0.114588	0.458904	0.645948	2.18681e-06	0.53136	TAF12	FBLN5
ENSG00000120656.11|ENSP00000263974.4|S51|PGAGGRLSPENNQVL|1|TAF12	ENSP00000345008_FBLN5_296_N4H5F1S0G0	0.130233	0.399456	0.719269	5.51477e-08	0.589037	TAF12	FBLN5
ENSG00000120656.11|ENSP00000263974.4|S51|PGAGGRLSPENNQVL|1|TAF12	ENSP00000345008_FBLN5_296_N4H4F1S0G0	0.0376321	0.808375	0.722875	6.43753e-08	0.685243	TAF12	FBLN5
ENSG00000120656.11|ENSP00000263974.4|S51|PGAGGRLSPENNQVL|1|TAF12	ENSP00000345008_FBLN5_296_N4H3F1S0G0	0.118816	0.442383	0.661134	4.61599e-06	0.542318	TAF12	FBLN5
ENSG00000120656.11|ENSP00000263974.4|S51|PGAGGRLSPENNQVL|1|TAF12	ENSP00000299610_MFAP4_137_N3H4F1S0G0	-0.0748414	0.629218	0.60747	1.22742e-05	0.682311	TAF12	MFAP4
ENSG00000120656.11|ENSP00000263974.4|S51|PGAGGRLSPENNQVL|1|TAF12	ENSP00000299610_MFAP4_137_N3H3F1S0G0	-0.0902044	0.560357	0.623115	6.25864e-06	0.713319	TAF12	MFAP4
ENSG00000120656.11|ENSP00000263974.4|S51|PGAGGRLSPENNQVL|1|TAF12	ENSP00000322061_C7_202_N2H5F0S0G0	0.12544	0.417173	0.706131	8.56834e-08	0.580691	TAF12	C7
ENSG00000120656.11|ENSP00000263974.4|S51|PGAGGRLSPENNQVL|1|TAF12	ENSP00000355627_AGT_38_N4H5F0S2G0	0.436082	0.00308588	0.740662	9.04692e-09	0.304581	TAF12	AGT
ENSG00000120656.11|ENSP00000263974.4|S51|PGAGGRLSPENNQVL|1|TAF12	ENSP00000331544_FBLN1_98_N6H9F4S0G0	-0.0350863	0.825411	0.606084	5.51338e-05	0.64117	TAF12	FBLN1
ENSG00000120656.11|ENSP00000263974.4|S51|PGAGGRLSPENNQVL|1|TAF12	ENSP00000356671_SERPINC1_128_N4H5F0S2G0	0.282593	0.0630792	0.763073	1.72558e-09	0.480479	TAF12	SERPINC1
ENSG00000120656.11|ENSP00000263974.4|S51|PGAGGRLSPENNQVL|1|TAF12	ENSP00000299610_MFAP4_137_N4H5F2S0G0	-0.0342495	0.825319	0.600564	1.63392e-05	0.634813	TAF12	MFAP4
ENSG00000120656.11|ENSP00000263974.4|S51|PGAGGRLSPENNQVL|1|TAF12	ENSP00000299610_MFAP4_137_N4H5F1S1G0	-0.154475	0.316731	0.666808	7.73272e-07	0.821283	TAF12	MFAP4
ENSG00000120656.11|ENSP00000263974.4|S51|PGAGGRLSPENNQVL|1|TAF12	ENSP00000299610_MFAP4_137_N4H5F1S0G0	-0.115433	0.455574	0.707681	7.79943e-08	0.823115	TAF12	MFAP4
ENSG00000120656.11|ENSP00000263974.4|S51|PGAGGRLSPENNQVL|1|TAF12	ENSP00000205948_APOH_253_N5H6F1S3G0	0.210007	0.171237	0.614769	1.15454e-05	0.404762	TAF12	APOH
ENSG00000120656.11|ENSP00000263974.4|S51|PGAGGRLSPENNQVL|1|TAF12	ENSP00000284240_THY1_79_N4H5F2S0G0	-0.142609	0.506209	0.657391	0.000482044	0.8	TAF12	THY1
ENSG00000120656.11|ENSP00000263974.4|S51|PGAGGRLSPENNQVL|1|TAF12	ENSP00000350894_SERPINH1_120_N4H3F1S0G0	0.324434	0.0468941	0.637493	0.00141607	0.313059	TAF12	SERPINH1
ENSG00000120656.11|ENSP00000263974.4|S51|PGAGGRLSPENNQVL|1|TAF12	ENSP00000350894_SERPINH1_120_N2H9F0S0G0	-0.125192	0.429545	0.778325	1.08137e-06	0.903518	TAF12	SERPINH1
ENSG00000120656.11|ENSP00000263974.4|S51|PGAGGRLSPENNQVL|1|TAF12	ENSP00000350894_SERPINH1_120_N2H8F0S0G0	0.207329	0.176888	0.698039	3.13756e-06	0.49071	TAF12	SERPINH1
ENSG00000120656.11|ENSP00000263974.4|S51|PGAGGRLSPENNQVL|1|TAF12	ENSP00000350894_SERPINH1_120_N2H7F0S0G0	0.213672	0.163717	0.604181	2.87886e-05	0.39051	TAF12	SERPINH1
ENSG00000120656.11|ENSP00000263974.4|S51|PGAGGRLSPENNQVL|1|TAF12	ENSP00000350894_SERPINH1_120_N2H6F0S0G0	0.282311	0.0633539	0.669204	6.82644e-07	0.386892	TAF12	SERPINH1
ENSG00000120656.11|ENSP00000263974.4|S51|PGAGGRLSPENNQVL|1|TAF12	ENSP00000300527_COL6A2_140_N2H9F0S0G0	-0.0194503	0.900273	0.657364	1.25034e-06	0.676815	TAF12	COL6A2
ENSG00000120656.11|ENSP00000263974.4|S51|PGAGGRLSPENNQVL|1|TAF12	ENSP00000350894_SERPINH1_120_N2H3F0S0G0	0.24031	0.11612	0.733669	1.60298e-07	0.493359	TAF12	SERPINH1
ENSG00000120656.11|ENSP00000263974.4|S51|PGAGGRLSPENNQVL|1|TAF12	ENSP00000350894_SERPINH1_120_N2H4F0S0G0	0.125355	0.428944	0.656848	4.15919e-06	0.531494	TAF12	SERPINH1
ENSG00000120656.11|ENSP00000263974.4|S51|PGAGGRLSPENNQVL|1|TAF12	ENSP00000317232_FKBP10_407_N2H8F0S0G0	-0.0446794	0.773361	0.621142	6.8273e-06	0.665821	TAF12	FKBP10
ENSG00000120656.11|ENSP00000263974.4|S51|PGAGGRLSPENNQVL|1|TAF12	ENSP00000260061_LRRC32_203_N2H10F0S0G0	-0.0966475	0.537544	0.623531	1.02829e-05	0.720179	TAF12	LRRC32
ENSG00000120656.11|ENSP00000263974.4|S51|PGAGGRLSPENNQVL|1|TAF12	ENSP00000325527_FBN1_1067_N2H9F0S0G0	-0.000237079	0.998889	0.67433	8.32571e-05	0.674567	TAF12	FBN1
ENSG00000120656.11|ENSP00000263974.4|S51|PGAGGRLSPENNQVL|1|TAF12	ENSP00000366673_CLN5_203_N2H9F0S0G0	-0.0855532	0.58083	0.674872	6.93521e-07	0.760425	TAF12	CLN5
ENSG00000120656.11|ENSP00000263974.4|S51|PGAGGRLSPENNQVL|1|TAF12	ENSP00000317232_FKBP10_182_N2H8F0S0G0	0.235236	0.124264	0.72093	3.4051e-08	0.485694	TAF12	FKBP10
ENSG00000120656.11|ENSP00000263974.4|S51|PGAGGRLSPENNQVL|1|TAF12	ENSP00000364278_NBL1_39_N2H8F0S0G0	0.207478	0.254524	0.708065	8.35369e-06	0.500587	TAF12	NBL1
ENSG00000120656.11|ENSP00000263974.4|S51|PGAGGRLSPENNQVL|1|TAF12	ENSP00000296388_P3H1_467_N2H8F0S0G0	-0.0237903	0.898914	0.666996	0.000508623	0.690786	TAF12	P3H1
ENSG00000120656.11|ENSP00000263974.4|S51|PGAGGRLSPENNQVL|1|TAF12	ENSP00000296388_P3H1_467_N2H5F0S0G0	0.161281	0.301507	0.690849	2.21404e-06	0.529568	TAF12	P3H1
ENSG00000120656.11|ENSP00000263974.4|S51|PGAGGRLSPENNQVL|1|TAF12	ENSP00000296181_ITGB5_586_N2H5F0S0G0	0.0381533	0.812788	0.693487	4.28341e-05	0.655333	TAF12	ITGB5
ENSG00000120656.11|ENSP00000263974.4|S51|PGAGGRLSPENNQVL|1|TAF12	ENSP00000317232_FKBP10_182_N2H9F0S0G0	0.112896	0.465605	0.600697	3.29046e-05	0.4878	TAF12	FKBP10
ENSG00000120656.11|ENSP00000263974.4|S51|PGAGGRLSPENNQVL|1|TAF12	ENSP00000205948_APOH_253_N3H4F0S1G0	0.382241	0.0104503	0.707822	7.73282e-08	0.325581	TAF12	APOH
ENSG00000120656.11|ENSP00000263974.4|S51|PGAGGRLSPENNQVL|1|TAF12	ENSP00000368678_AGRN_250_N4H5F2S0G0	0.15993	0.317876	0.729839	2.13668e-06	0.569908	TAF12	AGRN
ENSG00000120656.11|ENSP00000263974.4|S51|PGAGGRLSPENNQVL|1|TAF12	ENSP00000262776_LGALS3BP_125_N2H9F0S0G0	0.172093	0.263981	0.640081	1.14454e-05	0.467988	TAF12	LGALS3BP
ENSG00000120656.11|ENSP00000263974.4|S51|PGAGGRLSPENNQVL|1|TAF12	ENSP00000363827_HSPG2_1755_N4H5F1S1G0	0.206584	0.183804	0.797854	8.66146e-06	0.59127	TAF12	HSPG2
ENSG00000120656.11|ENSP00000263974.4|S51|PGAGGRLSPENNQVL|1|TAF12	ENSP00000261978_LTBP2_616_N4H5F1S1G0	0.150669	0.328943	0.619168	7.44322e-06	0.468499	TAF12	LTBP2
ENSG00000120656.11|ENSP00000263974.4|S51|PGAGGRLSPENNQVL|1|TAF12	ENSP00000333298_LAMP1_322_N2H3F0S0G0	-0.0689076	0.694079	0.646719	0.000112671	0.715626	TAF12	LAMP1
ENSG00000120656.11|ENSP00000263974.4|S51|PGAGGRLSPENNQVL|1|TAF12	ENSP00000317232_FKBP10_393_N2H8F0S0G0	-0.21982	0.197678	0.67012	1.98963e-05	0.88994	TAF12	FKBP10
ENSG00000120656.11|ENSP00000263974.4|S51|PGAGGRLSPENNQVL|1|TAF12	ENSP00000242209_FKBP9_286_N4H6F1S0G0	-0.0197628	0.928683	0.687013	0.00058099	0.706776	TAF12	FKBP9
ENSG00000120656.11|ENSP00000263974.4|S51|PGAGGRLSPENNQVL|1|TAF12	ENSP00000317232_FKBP10_393_N2H7F0S0G0	-0.145936	0.356433	0.615458	5.03205e-05	0.761394	TAF12	FKBP10
ENSG00000120656.11|ENSP00000263974.4|S51|PGAGGRLSPENNQVL|1|TAF12	ENSP00000378786_HLA-DRA_143_N2H9F0S0G0	0.27456	0.0712894	0.617487	1.0295e-05	0.342928	TAF12	HLA-DRA
ENSG00000120656.11|ENSP00000263974.4|S51|PGAGGRLSPENNQVL|1|TAF12	ENSP00000243077_LRP1_3333_N4H5F1S0G0	-0.128682	0.40514	0.624806	5.8063e-06	0.753488	TAF12	LRP1
ENSG00000120656.11|ENSP00000263974.4|S51|PGAGGRLSPENNQVL|1|TAF12	ENSP00000441691_ITGAM_1021_N2H8F0S0G0	0.296406	0.0507386	0.684989	2.9165e-07	0.388584	TAF12	ITGAM
ENSG00000120656.11|ENSP00000263974.4|S51|PGAGGRLSPENNQVL|1|TAF12	ENSP00000447260_HNRNPA1_215_N6H5F4S2G0	0.364557	0.0176141	0.736032	9.32256e-08	0.371475	TAF12	HNRNPA1
ENSG00000120656.11|ENSP00000263974.4|S51|PGAGGRLSPENNQVL|1|TAF12	ENSP00000052754_DCN_262_N6H3F2S0G0	0.286963	0.058941	0.612262	1.00244e-05	0.3253	TAF12	DCN
ENSG00000120656.11|ENSP00000263974.4|S51|PGAGGRLSPENNQVL|1|TAF12	ENSP00000243077_LRP1_3048_N2H9F0S0G0	0.0527031	0.737137	0.8	9.93911e-10	0.747297	TAF12	LRP1
ENSG00000120656.11|ENSP00000263974.4|S51|PGAGGRLSPENNQVL|1|TAF12	ENSP00000331544_FBLN1_98_N4H5F1S2G0	0.0917548	0.553608	0.644679	2.32364e-06	0.552925	TAF12	FBLN1
ENSG00000120656.11|ENSP00000263974.4|S51|PGAGGRLSPENNQVL|1|TAF12	ENSP00000331544_FBLN1_98_N7H4F4S2G0	-0.0377731	0.807671	0.630303	4.53599e-06	0.668076	TAF12	FBLN1
ENSG00000120656.11|ENSP00000263974.4|S51|PGAGGRLSPENNQVL|1|TAF12	ENSP00000334052_LGMN_167_N2H6F0S0G0	0.179563	0.243491	0.780409	4.20832e-10	0.600846	TAF12	LGMN
ENSG00000120656.11|ENSP00000263974.4|S51|PGAGGRLSPENNQVL|1|TAF12	ENSP00000512296_CFH_882_N6H3F4S0G0	0.0989385	0.533037	0.64088	1.46068e-05	0.541941	TAF12	CFH
ENSG00000120656.11|ENSP00000263974.4|S51|PGAGGRLSPENNQVL|1|TAF12	ENSP00000333298_LAMP1_322_N2H9F0S0G0	0.142209	0.368981	0.852016	1.20326e-09	0.709807	TAF12	LAMP1
ENSG00000120656.11|ENSP00000263974.4|S51|PGAGGRLSPENNQVL|1|TAF12	ENSP00000333298_LAMP1_322_N2H8F0S0G0	0.0934763	0.551035	0.768627	6.95977e-08	0.675151	TAF12	LAMP1
ENSG00000120656.11|ENSP00000263974.4|S51|PGAGGRLSPENNQVL|1|TAF12	ENSP00000333298_LAMP1_322_N2H7F0S0G0	0.176603	0.251477	0.769884	4.04379e-08	0.593281	TAF12	LAMP1
ENSG00000120656.11|ENSP00000263974.4|S51|PGAGGRLSPENNQVL|1|TAF12	ENSP00000333298_LAMP1_322_N2H5F0S0G0	0.0170697	0.920126	0.664477	0.000115054	0.647408	TAF12	LAMP1
ENSG00000120656.11|ENSP00000263974.4|S51|PGAGGRLSPENNQVL|1|TAF12	ENSP00000331544_FBLN1_98_N7H4F2S2G0	0.0700916	0.659155	0.707479	1.61784e-07	0.637388	TAF12	FBLN1
ENSG00000120656.11|ENSP00000263974.4|S51|PGAGGRLSPENNQVL|1|TAF12	ENSP00000408146_HLA-DPB1_48_N2H8F0S0G0	0.171247	0.26637	0.646989	1.51086e-05	0.475742	TAF12	HLA-DPB1
ENSG00000120656.11|ENSP00000263974.4|S51|PGAGGRLSPENNQVL|1|TAF12	ENSP00000408838_CALU_131_N2H6F0S0G0	0.0772375	0.61825	0.679268	1.04609e-06	0.602031	TAF12	CALU
ENSG00000120656.11|ENSP00000263974.4|S51|PGAGGRLSPENNQVL|1|TAF12	ENSP00000408146_HLA-DPB1_48_N2H3F1S0G0	0.316602	0.0599322	0.690145	6.29852e-06	0.373543	TAF12	HLA-DPB1
ENSG00000120656.11|ENSP00000263974.4|S51|PGAGGRLSPENNQVL|1|TAF12	ENSP00000410715_SFRP4_194_N2H9F0S0G0	-0.119231	0.469707	0.652041	9.20567e-06	0.771271	TAF12	SFRP4
ENSG00000120656.11|ENSP00000263974.4|S51|PGAGGRLSPENNQVL|1|TAF12	ENSP00000278407_SERPING1_253_N3H4F1S1G0	0.178893	0.296518	0.651031	3.05538e-05	0.472138	TAF12	SERPING1
ENSG00000120656.11|ENSP00000263974.4|S51|PGAGGRLSPENNQVL|1|TAF12	ENSP00000333298_LAMP1_322_N2H4F0S0G0	-0.0137652	0.933716	0.735468	5.48669e-06	0.749233	TAF12	LAMP1
ENSG00000120656.11|ENSP00000263974.4|S51|PGAGGRLSPENNQVL|1|TAF12	ENSP00000243077_LRP1_3788_N2H8F0S0G0	0.213321	0.186285	0.630156	2.91963e-05	0.416836	TAF12	LRP1
ENSG00000120656.11|ENSP00000263974.4|S51|PGAGGRLSPENNQVL|1|TAF12	ENSP00000243077_LRP1_3788_N2H9F0S0G0	-0.0497186	0.760621	0.639786	1.52681e-05	0.689504	TAF12	LRP1
ENSG00000120656.11|ENSP00000263974.4|S51|PGAGGRLSPENNQVL|1|TAF12	ENSP00000268695_GALNS_204_N2H6F0S0G0	0	1	0.603377	3.76829e-05	0.603377	TAF12	GALNS
ENSG00000120656.11|ENSP00000263974.4|S51|PGAGGRLSPENNQVL|1|TAF12	ENSP00000242209_FKBP9_397_N2H6F0S0G0	0.077016	0.623514	0.632607	6.96554e-06	0.555591	TAF12	FKBP9
ENSG00000120656.11|ENSP00000263974.4|S51|PGAGGRLSPENNQVL|1|TAF12	ENSP00000242209_FKBP9_397_N2H7F0S0G0	0.201037	0.201732	0.6211	1.139e-05	0.420063	TAF12	FKBP9
ENSG00000120656.11|ENSP00000263974.4|S51|PGAGGRLSPENNQVL|1|TAF12	ENSP00000242209_FKBP9_397_N2H8F0S0G0	-0.0810507	0.619066	0.74286	9.26368e-08	0.823911	TAF12	FKBP9
ENSG00000120656.11|ENSP00000263974.4|S51|PGAGGRLSPENNQVL|1|TAF12	ENSP00000242209_FKBP9_397_N2H9F0S0G0	-0.365103	0.0399079	0.656048	6.14971e-05	1.02115	TAF12	FKBP9
ENSG00000120656.11|ENSP00000263974.4|S51|PGAGGRLSPENNQVL|1|TAF12	ENSP00000243077_LRP1_1511_N2H9F0S0G0	0.140169	0.401274	0.636808	2.97188e-05	0.49664	TAF12	LRP1
ENSG00000120656.11|ENSP00000263974.4|S51|PGAGGRLSPENNQVL|1|TAF12	ENSP00000500291_ACP2_177_N2H3F1S0G0	0.427044	0.0117731	0.794188	1.27683e-06	0.367144	TAF12	ACP2
ENSG00000120656.11|ENSP00000263974.4|S51|PGAGGRLSPENNQVL|1|TAF12	ENSP00000314299_CFHR1_194_N4H5F0S2G0	0.379986	0.0109527	0.7463	6.06034e-09	0.366314	TAF12	CFHR1
ENSG00000120656.11|ENSP00000263974.4|S51|PGAGGRLSPENNQVL|1|TAF12	ENSP00000052754_DCN_262_N3H4F1S0G0	0.299366	0.0483664	0.627061	5.24999e-06	0.327696	TAF12	DCN
ENSG00000120656.11|ENSP00000263974.4|S51|PGAGGRLSPENNQVL|1|TAF12	ENSP00000512972_ITGAV_74_N5H4F1S0G0	-0.119501	0.514757	0.616256	0.000371586	0.735758	TAF12	ITGAV
ENSG00000120656.11|ENSP00000263974.4|S51|PGAGGRLSPENNQVL|1|TAF12	ENSP00000508249_ITGA6_284_N2H6F0S0G0	0.300916	0.0471601	0.677822	8.17469e-07	0.376906	TAF12	ITGA6
ENSG00000120656.11|ENSP00000263974.4|S51|PGAGGRLSPENNQVL|1|TAF12	ENSP00000508249_ITGA6_284_N2H7F0S0G0	0.0948555	0.540227	0.619148	9.5934e-06	0.524293	TAF12	ITGA6
ENSG00000120656.11|ENSP00000263974.4|S51|PGAGGRLSPENNQVL|1|TAF12	ENSP00000512341_ENSG00000289697_1029_N4H5F1S0G0	0.212403	0.166293	0.704503	3.90621e-07	0.4921	TAF12	ENSG00000289697
ENSG00000120656.11|ENSP00000263974.4|S51|PGAGGRLSPENNQVL|1|TAF12	ENSP00000512972_ITGAV_907_N2H5F0S0G0	-0.0659619	0.670538	0.641045	3.63768e-06	0.707007	TAF12	ITGAV
ENSG00000120656.11|ENSP00000263974.4|S51|PGAGGRLSPENNQVL|1|TAF12	ENSP00000256637_SORT1_406_N2H9F0S0G0	0.253549	0.100887	0.602607	0.000206407	0.349058	TAF12	SORT1
ENSG00000120656.11|ENSP00000263974.4|S51|PGAGGRLSPENNQVL|1|TAF12	ENSP00000482784_THBS2_1069_N2H9F0S0G0	0.0002574	0.998811	0.686154	0.00010891	0.685896	TAF12	THBS2
ENSG00000120656.11|ENSP00000263974.4|S51|PGAGGRLSPENNQVL|1|TAF12	ENSP00000490272_ASAH1_348_N2H6F0S0G0	0.278224	0.0674455	0.747357	8.54919e-09	0.469133	TAF12	ASAH1
ENSG00000120656.11|ENSP00000263974.4|S51|PGAGGRLSPENNQVL|1|TAF12	ENSP00000490344_CTSD_263_N2H6F0S0G0	0.389429	0.00897878	0.7253	2.56401e-08	0.33587	TAF12	CTSD
ENSG00000120656.11|ENSP00000263974.4|S51|PGAGGRLSPENNQVL|1|TAF12	ENSP00000278407_SERPING1_238_N2H8F0S0G0	0.102889	0.5063	0.678142	1.44792e-05	0.575252	TAF12	SERPING1
ENSG00000120656.11|ENSP00000263974.4|S51|PGAGGRLSPENNQVL|1|TAF12	ENSP00000258733_GPNMB_249_N2H9F0S0G0	0.0985963	0.585144	0.809524	1.82173e-07	0.710928	TAF12	GPNMB
ENSG00000120656.11|ENSP00000263974.4|S51|PGAGGRLSPENNQVL|1|TAF12	ENSP00000282588_ITGA1_418_N2H7F0S0G0	0.0157858	0.918993	0.651304	1.68723e-06	0.635518	TAF12	ITGA1
ENSG00000120656.11|ENSP00000263974.4|S51|PGAGGRLSPENNQVL|1|TAF12	ENSP00000282588_ITGA1_418_N2H5F0S0G0	-0.0232558	0.88089	0.669767	6.62803e-07	0.693023	TAF12	ITGA1
ENSG00000120656.11|ENSP00000263974.4|S51|PGAGGRLSPENNQVL|1|TAF12	ENSP00000230538_LAMA4_315_N4H5F1S0G0	0.312615	0.0388236	0.648203	1.96178e-06	0.335588	TAF12	LAMA4
ENSG00000120656.11|ENSP00000263974.4|S51|PGAGGRLSPENNQVL|1|TAF12	ENSP00000230538_LAMA4_315_N4H5F1S2G0	0.218887	0.153434	0.64172	2.67426e-06	0.422833	TAF12	LAMA4
ENSG00000120656.11|ENSP00000263974.4|S51|PGAGGRLSPENNQVL|1|TAF12	ENSP00000327336_BGN_311_N6H3F4S0G0	-0.0469345	0.762246	0.656378	1.31345e-06	0.703312	TAF12	BGN
ENSG00000120656.11|ENSP00000263974.4|S51|PGAGGRLSPENNQVL|1|TAF12	ENSP00000054950_RCN1_53_N2H3F1S0G0	0.368569	0.0138248	0.707681	7.79943e-08	0.339112	TAF12	RCN1
ENSG00000120656.11|ENSP00000263974.4|S51|PGAGGRLSPENNQVL|1|TAF12	ENSP00000054950_RCN1_53_N2H5F0S0G0	0.219309	0.152621	0.656098	3.20806e-06	0.436788	TAF12	RCN1
ENSG00000120656.11|ENSP00000263974.4|S51|PGAGGRLSPENNQVL|1|TAF12	ENSP00000054950_RCN1_53_N2H6F0S0G0	0.0566294	0.71833	0.790455	4.7768e-10	0.733825	TAF12	RCN1
ENSG00000120656.11|ENSP00000263974.4|S51|PGAGGRLSPENNQVL|1|TAF12	ENSP00000054950_RCN1_53_N2H8F0S0G0	0.419404	0.0135456	0.774615	5.49103e-06	0.355211	TAF12	RCN1
ENSG00000120656.11|ENSP00000263974.4|S51|PGAGGRLSPENNQVL|1|TAF12	ENSP00000349437_IGF2R_400_N2H5F0S0G0	0.264817	0.113203	0.763369	2.38488e-07	0.498552	TAF12	IGF2R
ENSG00000120656.11|ENSP00000263974.4|S51|PGAGGRLSPENNQVL|1|TAF12	ENSP00000278407_SERPING1_253_N4H5F0S2G0	0.273291	0.0726596	0.691332	2.04158e-07	0.418041	TAF12	SERPING1
ENSG00000120656.11|ENSP00000263974.4|S51|PGAGGRLSPENNQVL|1|TAF12	ENSP00000258733_GPNMB_249_N2H8F0S0G0	0.182238	0.24805	0.794678	1.19727e-08	0.61244	TAF12	GPNMB
ENSG00000120656.11|ENSP00000263974.4|S51|PGAGGRLSPENNQVL|1|TAF12	ENSP00000243077_LRP1_2502_N4H5F1S0G0	-0.100076	0.573346	0.648547	0.00033907	0.748623	TAF12	LRP1
ENSG00000115641.19|ENSP00000386892.3|S257|NCKKCSLSLVGRGFL|1|FHL2	ENSP00000325527_FBN1_1067_N2H4F0S0G0	0.134066	0.64772	0.612121	0.0599721	0.478055	FHL2	FBN1
ENSG00000115641.19|ENSP00000386892.3|S257|NCKKCSLSLVGRGFL|1|FHL2	ENSP00000346839_FN1_528_N4H7F1S0G0	0.333333	0.346594	0.648485	0.0425401	0.315152	FHL2	FN1
ENSG00000115641.19|ENSP00000386892.3|S257|NCKKCSLSLVGRGFL|1|FHL2	ENSP00000296181_ITGB5_586_N3H4F0S0G0	-0.168215	0.504633	0.608392	0.035806	0.776606	FHL2	ITGB5
ENSG00000115641.19|ENSP00000386892.3|S257|NCKKCSLSLVGRGFL|1|FHL2	ENSP00000348384_LAMB3_810_N6H3F3S0G0	0.0593407	0.840302	0.612121	0.0599721	0.552781	FHL2	LAMB3
ENSG00000115641.19|ENSP00000386892.3|S257|NCKKCSLSLVGRGFL|1|FHL2	ENSP00000296181_ITGB5_586_N2H6F0S0G0	0.0315789	0.894854	0.709091	0.0145521	0.677512	FHL2	ITGB5
ENSG00000115641.19|ENSP00000386892.3|S257|NCKKCSLSLVGRGFL|1|FHL2	ENSP00000346839_FN1_528_N3H4F2S2G0	0.286957	0.173974	0.649565	0.000592588	0.362609	FHL2	FN1
ENSG00000115641.19|ENSP00000386892.3|S257|NCKKCSLSLVGRGFL|1|FHL2	ENSP00000361072_TSPAN1_154_N5H4F3S0G0	0.0769231	0.812183	0.618182	0.0426456	0.541259	FHL2	TSPAN1
ENSG00000137699.17|ENSP00000343129.5|S104|DSMEGKRSPYAGLQL|1|TRIM29	ENSP00000320940_NCOA1_765_N5H4F1S1G0	0.102941	0.70441	0.620879	0.0235382	0.517938	TRIM29	NCOA1
ENSG00000137699.17|ENSP00000343129.5|S104|DSMEGKRSPYAGLQL|1|TRIM29	ENSP00000346839_FN1_542_N3H4F2S2G0	0.284585	0.188133	0.652174	0.000745479	0.367589	TRIM29	FN1
ENSG00000137699.17|ENSP00000343129.5|S104|DSMEGKRSPYAGLQL|1|TRIM29	ENSP00000346839_FN1_542_N6H3F1S0G0	0.106767	0.654142	0.620227	0.006032	0.51346	TRIM29	FN1
ENSG00000137699.17|ENSP00000343129.5|S104|DSMEGKRSPYAGLQL|1|TRIM29	ENSP00000222271_COMP_121_N4H6F0S0G0	0.124561	0.6114	0.639286	0.0102884	0.514724	TRIM29	COMP
ENSG00000137699.17|ENSP00000343129.5|S104|DSMEGKRSPYAGLQL|1|TRIM29	ENSP00000485659_MUC5AC_5057_N5H4F1S0G0	-0.446852	0.0630103	0.648352	0.0165367	1.0952	TRIM29	MUC5AC
ENSG00000137699.17|ENSP00000343129.5|S104|DSMEGKRSPYAGLQL|1|TRIM29	ENSP00000485659_MUC5AC_5057_N5H5F1S0G0	-0.446429	0.0952932	0.608392	0.035806	1.05482	TRIM29	MUC5AC
ENSG00000137699.17|ENSP00000343129.5|S104|DSMEGKRSPYAGLQL|1|TRIM29	ENSP00000361072_TSPAN1_154_N2H5F0S0G0	0.225296	0.301326	0.615584	0.00297163	0.390288	TRIM29	TSPAN1
ENSG00000137699.17|ENSP00000343129.5|S104|DSMEGKRSPYAGLQL|1|TRIM29	ENSP00000338369_CELA3B_114_N4H7F2S0G0	-0.235714	0.397703	0.602941	0.0134241	0.838655	TRIM29	CELA3B
ENSG00000137699.17|ENSP00000343129.5|S104|DSMEGKRSPYAGLQL|1|TRIM29	ENSP00000290122_CELA3A_114_N6H4F4S0G0	-0.72028	0.00823977	0.642857	0.0177925	1.36314	TRIM29	CELA3A
ENSG00000137699.17|ENSP00000343129.5|S104|DSMEGKRSPYAGLQL|1|TRIM29	ENSP00000397373_SERPINI1_321_N2H8F0S0G0	0.0178571	0.949635	0.632143	0.0114575	0.614286	TRIM29	SERPINI1
ENSG00000137699.17|ENSP00000343129.5|S104|DSMEGKRSPYAGLQL|1|TRIM29	ENSP00000338369_CELA3B_114_N3H4F2S0G0	0.115152	0.75142	0.681818	0.0208429	0.566667	TRIM29	CELA3B
ENSG00000137699.17|ENSP00000343129.5|S104|DSMEGKRSPYAGLQL|1|TRIM29	ENSP00000498074_ENPP1_341_N3H6F2S0G0	0.167857	0.549856	0.653571	0.00823037	0.485714	TRIM29	ENPP1
ENSG00000137699.17|ENSP00000343129.5|S104|DSMEGKRSPYAGLQL|1|TRIM29	ENSP00000234420_MSH6_307_N3H5F1S1G0	-0.302374	0.222629	0.653251	0.00328564	0.955624	TRIM29	MSH6
ENSG00000137699.17|ENSP00000343129.5|S104|DSMEGKRSPYAGLQL|1|TRIM29	ENSP00000219406_PDIA2_516_N5H3F0S0G0	-0.274725	0.363675	0.621978	0.0175503	0.896703	TRIM29	PDIA2
ENSG00000137699.17|ENSP00000343129.5|S104|DSMEGKRSPYAGLQL|1|TRIM29	ENSP00000450709_SEL1L_272_N4H3F0S2G0	-0.0464286	0.869492	0.718681	0.00377958	0.76511	TRIM29	SEL1L
ENSG00000137699.17|ENSP00000343129.5|S104|DSMEGKRSPYAGLQL|1|TRIM29	ENSP00000450709_SEL1L_272_N4H7F1S0G0	0.0441176	0.871122	0.685294	0.00339156	0.641176	TRIM29	SEL1L
ENSG00000137699.17|ENSP00000343129.5|S104|DSMEGKRSPYAGLQL|1|TRIM29	ENSP00000290122_CELA3A_114_N4H5F5S0G0	-0.463636	0.150901	0.709091	0.0145521	1.17273	TRIM29	CELA3A
ENSG00000137699.17|ENSP00000343129.5|S104|DSMEGKRSPYAGLQL|1|TRIM29	ENSP00000363463_MACO1_452_N2H8F0S0G0	0.275	0.321211	0.642857	0.00973994	0.367857	TRIM29	MACO1
ENSG00000123240.17|ENSP00000368021.3|S177|SSGSSEDSFVEIRMA|1|OPTN	ENSP00000346839_FN1_1007_N4H5F0S2G0	0.0830162	0.592138	0.633827	3.86223e-06	0.55081	OPTN	FN1
ENSG00000123240.17|ENSP00000368021.3|S177|SSGSSEDSFVEIRMA|1|OPTN	ENSP00000345008_FBLN5_296_N4H6F0S0G0	0.229352	0.160168	0.642248	1.82624e-05	0.412895	OPTN	FBLN5
ENSG00000123240.17|ENSP00000368021.3|S177|SSGSSEDSFVEIRMA|1|OPTN	ENSP00000316032_NUP98_589_N3H5F1S1G0	0.154351	0.432905	0.689565	0.000193295	0.535214	OPTN	NUP98
ENSG00000123240.17|ENSP00000368021.3|S177|SSGSSEDSFVEIRMA|1|OPTN	ENSP00000325527_FBN1_1067_N2H4F0S0G0	0.0842912	0.669778	0.630435	0.00126108	0.546144	OPTN	FBN1
ENSG00000123240.17|ENSP00000368021.3|S177|SSGSSEDSFVEIRMA|1|OPTN	ENSP00000375702_IL4I1_134_N2H7F0S0G0	0.220578	0.150202	0.671036	6.20101e-07	0.450458	OPTN	IL4I1
ENSG00000123240.17|ENSP00000368021.3|S177|SSGSSEDSFVEIRMA|1|OPTN	ENSP00000376793_SERPINA3_106_N7H4F4S2G0	0.165025	0.392285	0.743846	2.02706e-05	0.578822	OPTN	SERPINA3
ENSG00000123240.17|ENSP00000368021.3|S177|SSGSSEDSFVEIRMA|1|OPTN	ENSP00000375702_IL4I1_134_N2H6F0S0G0	0.273345	0.0837665	0.608711	2.41405e-05	0.335366	OPTN	IL4I1
ENSG00000123240.17|ENSP00000368021.3|S177|SSGSSEDSFVEIRMA|1|OPTN	ENSP00000196061_PLOD1_538_N2H9F0S0G0	-0.0845666	0.585216	0.64152	4.6931e-06	0.726087	OPTN	PLOD1
ENSG00000123240.17|ENSP00000368021.3|S177|SSGSSEDSFVEIRMA|1|OPTN	ENSP00000268695_GALNS_204_N2H7F0S0G0	0.206692	0.226471	0.604889	0.000150995	0.398197	OPTN	GALNS
ENSG00000123240.17|ENSP00000368021.3|S177|SSGSSEDSFVEIRMA|1|OPTN	ENSP00000287097_CD109_337_N2H8F0S0G0	0.161663	0.294456	0.613249	9.61112e-06	0.451586	OPTN	CD109
ENSG00000123240.17|ENSP00000368021.3|S177|SSGSSEDSFVEIRMA|1|OPTN	ENSP00000378353_P4HA1_113_N2H9F0S0G0	-0.0739958	0.633108	0.637773	3.21798e-06	0.711769	OPTN	P4HA1
ENSG00000123240.17|ENSP00000368021.3|S177|SSGSSEDSFVEIRMA|1|OPTN	ENSP00000305692_GAA_390_N2H3F0S0G0	0.125581	0.416646	0.656448	1.75471e-06	0.530867	OPTN	GAA
ENSG00000123240.17|ENSP00000368021.3|S177|SSGSSEDSFVEIRMA|1|OPTN	ENSP00000345008_FBLN5_296_N4H5F1S2G0	0.297111	0.0501654	0.644257	2.37098e-06	0.347146	OPTN	FBLN5
ENSG00000123240.17|ENSP00000368021.3|S177|SSGSSEDSFVEIRMA|1|OPTN	ENSP00000345008_FBLN5_296_N4H4F1S0G0	0.247921	0.10467	0.646058	3.81973e-06	0.398137	OPTN	FBLN5
ENSG00000123240.17|ENSP00000368021.3|S177|SSGSSEDSFVEIRMA|1|OPTN	ENSP00000345008_FBLN5_296_N4H3F1S0G0	0.209302	0.172711	0.600607	5.29086e-05	0.391305	OPTN	FBLN5
ENSG00000123240.17|ENSP00000368021.3|S177|SSGSSEDSFVEIRMA|1|OPTN	ENSP00000299610_MFAP4_137_N2H7F0S0G0	-0.273399	0.151275	0.670936	6.79244e-05	0.944335	OPTN	MFAP4
ENSG00000123240.17|ENSP00000368021.3|S177|SSGSSEDSFVEIRMA|1|OPTN	ENSP00000322061_C7_202_N2H5F0S0G0	0.279211	0.0664392	0.654123	1.46893e-06	0.374912	OPTN	C7
ENSG00000123240.17|ENSP00000368021.3|S177|SSGSSEDSFVEIRMA|1|OPTN	ENSP00000356671_SERPINC1_128_N4H5F0S2G0	0.23439	0.125662	0.649753	1.81972e-06	0.415363	OPTN	SERPINC1
ENSG00000123240.17|ENSP00000368021.3|S177|SSGSSEDSFVEIRMA|1|OPTN	ENSP00000333298_LAMP1_249_N3H4F1S0G0	-0.383871	0.0330138	0.6221	0.000531195	1.00597	OPTN	LAMP1
ENSG00000123240.17|ENSP00000368021.3|S177|SSGSSEDSFVEIRMA|1|OPTN	ENSP00000261978_LTBP2_616_N4H5F1S0G0	0.253247	0.101307	0.639024	9.0847e-06	0.385778	OPTN	LTBP2
ENSG00000123240.17|ENSP00000368021.3|S177|SSGSSEDSFVEIRMA|1|OPTN	ENSP00000350894_SERPINH1_120_N2H9F0S0G0	-0.0407584	0.797735	0.614669	0.000500986	0.655427	OPTN	SERPINH1
ENSG00000123240.17|ENSP00000368021.3|S177|SSGSSEDSFVEIRMA|1|OPTN	ENSP00000350894_SERPINH1_120_N2H8F0S0G0	0.0590557	0.703362	0.714846	1.40448e-06	0.65579	OPTN	SERPINH1
ENSG00000123240.17|ENSP00000368021.3|S177|SSGSSEDSFVEIRMA|1|OPTN	ENSP00000350894_SERPINH1_120_N2H7F0S0G0	-0.0352361	0.820368	0.704704	2.70787e-07	0.73994	OPTN	SERPINH1
ENSG00000123240.17|ENSP00000368021.3|S177|SSGSSEDSFVEIRMA|1|OPTN	ENSP00000350894_SERPINH1_120_N2H6F0S0G0	0.112333	0.46785	0.672163	5.843e-07	0.559831	OPTN	SERPINH1
ENSG00000123240.17|ENSP00000368021.3|S177|SSGSSEDSFVEIRMA|1|OPTN	ENSP00000317232_FKBP10_182_N4H7F1S0G0	-0.0991597	0.570897	0.624633	0.000132769	0.723793	OPTN	FKBP10
ENSG00000123240.17|ENSP00000368021.3|S177|SSGSSEDSFVEIRMA|1|OPTN	ENSP00000316032_NUP98_589_N3H5F1S0G0	0.228571	0.233019	0.613043	0.00144667	0.384472	OPTN	NUP98
ENSG00000123240.17|ENSP00000368021.3|S177|SSGSSEDSFVEIRMA|1|OPTN	ENSP00000350894_SERPINH1_120_N2H5F0S0G0	0.0214235	0.890215	0.744609	6.84179e-09	0.723185	OPTN	SERPINH1
ENSG00000123240.17|ENSP00000368021.3|S177|SSGSSEDSFVEIRMA|1|OPTN	ENSP00000303351_ITGB1_212_N4H5F1S0G0	0.00310078	0.984062	0.692238	2.71724e-07	0.689137	OPTN	ITGB1
ENSG00000123240.17|ENSP00000368021.3|S177|SSGSSEDSFVEIRMA|1|OPTN	ENSP00000325527_FBN1_1149_N8H5F1S0G0	-0.0591036	0.735922	0.603361	0.000158532	0.662465	OPTN	FBN1
ENSG00000123240.17|ENSP00000368021.3|S177|SSGSSEDSFVEIRMA|1|OPTN	ENSP00000262776_LGALS3BP_125_N2H8F0S0G0	0.148143	0.343101	0.658861	2.09715e-06	0.510718	OPTN	LGALS3BP
ENSG00000123240.17|ENSP00000368021.3|S177|SSGSSEDSFVEIRMA|1|OPTN	ENSP00000317232_FKBP10_182_N2H8F0S0G0	0.139394	0.366827	0.675969	4.77144e-07	0.536575	OPTN	FKBP10
ENSG00000123240.17|ENSP00000368021.3|S177|SSGSSEDSFVEIRMA|1|OPTN	ENSP00000317232_FKBP10_182_N4H6F1S0G0	0.0997199	0.568712	0.614668	0.000109895	0.514948	OPTN	FKBP10
ENSG00000123240.17|ENSP00000368021.3|S177|SSGSSEDSFVEIRMA|1|OPTN	ENSP00000331544_FBLN1_98_N6H7F1S2G0	-0.0975709	0.554576	0.602139	0.000164802	0.69971	OPTN	FBLN1
ENSG00000123240.17|ENSP00000368021.3|S177|SSGSSEDSFVEIRMA|1|OPTN	ENSP00000368678_AGRN_250_N4H5F2S0G0	0.285192	0.0707021	0.741935	1.17574e-06	0.456744	OPTN	AGRN
ENSG00000123240.17|ENSP00000368021.3|S177|SSGSSEDSFVEIRMA|1|OPTN	ENSP00000262776_LGALS3BP_125_N2H9F0S0G0	-0.238619	0.118788	0.687247	1.34937e-06	0.925866	OPTN	LGALS3BP
ENSG00000123240.17|ENSP00000368021.3|S177|SSGSSEDSFVEIRMA|1|OPTN	ENSP00000363827_HSPG2_1755_N4H5F1S1G0	0.0733917	0.639991	0.689441	0.00038605	0.616049	OPTN	HSPG2
ENSG00000123240.17|ENSP00000368021.3|S177|SSGSSEDSFVEIRMA|1|OPTN	ENSP00000242209_FKBP9_286_N4H6F1S0G0	0.104743	0.634339	0.662338	0.00107068	0.557595	OPTN	FKBP9
ENSG00000123240.17|ENSP00000368021.3|S177|SSGSSEDSFVEIRMA|1|OPTN	ENSP00000317232_FKBP10_393_N2H7F0S0G0	-0.0538854	0.734666	0.629919	2.94604e-05	0.683805	OPTN	FKBP10
ENSG00000123240.17|ENSP00000368021.3|S177|SSGSSEDSFVEIRMA|1|OPTN	ENSP00000330658_PAPPA_429_N2H5F0S0G0	-0.00295437	0.985955	0.663054	8.8622e-05	0.666009	OPTN	PAPPA
ENSG00000123240.17|ENSP00000368021.3|S177|SSGSSEDSFVEIRMA|1|OPTN	ENSP00000334052_LGMN_167_N2H6F0S0G0	0.177872	0.248033	0.602255	1.52431e-05	0.424383	OPTN	LGMN
ENSG00000123240.17|ENSP00000368021.3|S177|SSGSSEDSFVEIRMA|1|OPTN	ENSP00000333298_LAMP1_322_N2H9F0S0G0	0.114658	0.469657	0.66129	5.11709e-05	0.546632	OPTN	LAMP1
ENSG00000123240.17|ENSP00000368021.3|S177|SSGSSEDSFVEIRMA|1|OPTN	ENSP00000333298_LAMP1_322_N2H8F0S0G0	0.0368469	0.814534	0.611765	9.43071e-05	0.574918	OPTN	LAMP1
ENSG00000123240.17|ENSP00000368021.3|S177|SSGSSEDSFVEIRMA|1|OPTN	ENSP00000333298_LAMP1_322_N2H7F0S0G0	0.16716	0.278123	0.603861	9.64454e-05	0.436701	OPTN	LAMP1
ENSG00000123240.17|ENSP00000368021.3|S177|SSGSSEDSFVEIRMA|1|OPTN	ENSP00000408146_HLA-DPB1_48_N2H3F1S0G0	0.175547	0.305793	0.702674	3.60392e-06	0.527127	OPTN	HLA-DPB1
ENSG00000123240.17|ENSP00000368021.3|S177|SSGSSEDSFVEIRMA|1|OPTN	ENSP00000322061_C7_202_N2H4F0S0G0	0.264516	0.150434	0.682759	3.22603e-05	0.418242	OPTN	C7
ENSG00000123240.17|ENSP00000368021.3|S177|SSGSSEDSFVEIRMA|1|OPTN	ENSP00000333298_LAMP1_322_N2H4F0S0G0	-0.0410931	0.803839	0.642365	0.000171966	0.683458	OPTN	LAMP1
ENSG00000123240.17|ENSP00000368021.3|S177|SSGSSEDSFVEIRMA|1|OPTN	ENSP00000243077_LRP1_3788_N2H10F0S0G0	-0.147233	0.35213	0.673415	4.5347e-05	0.820648	OPTN	LRP1
ENSG00000123240.17|ENSP00000368021.3|S177|SSGSSEDSFVEIRMA|1|OPTN	ENSP00000242209_FKBP9_286_N2H9F0S0G0	-0.0844257	0.585844	0.601005	2.56912e-05	0.68543	OPTN	FKBP9
ENSG00000123240.17|ENSP00000368021.3|S177|SSGSSEDSFVEIRMA|1|OPTN	ENSP00000242209_FKBP9_397_N2H6F0S0G0	-0.00860767	0.956312	0.728871	4.42182e-08	0.737479	OPTN	FKBP9
ENSG00000123240.17|ENSP00000368021.3|S177|SSGSSEDSFVEIRMA|1|OPTN	ENSP00000242209_FKBP9_397_N2H8F0S0G0	0.0726079	0.656147	0.650946	9.63988e-06	0.578339	OPTN	FKBP9
ENSG00000123240.17|ENSP00000368021.3|S177|SSGSSEDSFVEIRMA|1|OPTN	ENSP00000245907_C3_85_N4H4F1S0G0	0.148962	0.458356	0.603722	0.000670169	0.45476	OPTN	C3
ENSG00000123240.17|ENSP00000368021.3|S177|SSGSSEDSFVEIRMA|1|OPTN	ENSP00000508249_ITGA6_284_N2H6F0S0G0	0.243693	0.110919	0.602625	2.41091e-05	0.358933	OPTN	ITGA6
ENSG00000123240.17|ENSP00000368021.3|S177|SSGSSEDSFVEIRMA|1|OPTN	ENSP00000265983_HPX_64_N5H4F0S2G0	0.296688	0.0505087	0.697533	1.42789e-07	0.400846	OPTN	HPX
ENSG00000123240.17|ENSP00000368021.3|S177|SSGSSEDSFVEIRMA|1|OPTN	ENSP00000254801_JCHAIN_71_N4H5F0S2G0	0.25229	0.0984988	0.726669	3.45034e-08	0.474378	OPTN	JCHAIN
ENSG00000123240.17|ENSP00000368021.3|S177|SSGSSEDSFVEIRMA|1|OPTN	ENSP00000493985_KNG1_294_N4H5F0S1G0	0.213813	0.163433	0.706554	8.35191e-08	0.492741	OPTN	KNG1
ENSG00000123240.17|ENSP00000368021.3|S177|SSGSSEDSFVEIRMA|1|OPTN	ENSP00000490272_ASAH1_348_N2H6F0S0G0	0.0541226	0.727142	0.623981	7.79451e-06	0.569858	OPTN	ASAH1
ENSG00000123240.17|ENSP00000368021.3|S177|SSGSSEDSFVEIRMA|1|OPTN	ENSP00000490344_CTSD_263_N2H4F0S0G0	0.136152	0.378185	0.707822	7.73282e-08	0.57167	OPTN	CTSD
ENSG00000123240.17|ENSP00000368021.3|S177|SSGSSEDSFVEIRMA|1|OPTN	ENSP00000490344_CTSD_263_N2H5F0S0G0	0.126286	0.414014	0.64186	2.65651e-06	0.515574	OPTN	CTSD
ENSG00000123240.17|ENSP00000368021.3|S177|SSGSSEDSFVEIRMA|1|OPTN	ENSP00000490344_CTSD_263_N2H3F0S0G0	0.133192	0.388735	0.610853	1.06432e-05	0.47766	OPTN	CTSD
ENSG00000123240.17|ENSP00000368021.3|S177|SSGSSEDSFVEIRMA|1|OPTN	ENSP00000278407_SERPING1_238_N2H8F0S0G0	0.0856942	0.580205	0.64639	4.82885e-05	0.560696	OPTN	SERPING1
ENSG00000123240.17|ENSP00000368021.3|S177|SSGSSEDSFVEIRMA|1|OPTN	ENSP00000230538_LAMA4_315_N4H5F1S0G0	0.0728682	0.638309	0.63876	3.07322e-06	0.565891	OPTN	LAMA4
ENSG00000123240.17|ENSP00000368021.3|S177|SSGSSEDSFVEIRMA|1|OPTN	ENSP00000230538_LAMA4_315_N4H5F1S2G0	0.295137	0.0517835	0.624101	5.99099e-06	0.328964	OPTN	LAMA4
ENSG00000123240.17|ENSP00000368021.3|S177|SSGSSEDSFVEIRMA|1|OPTN	ENSP00000265983_HPX_64_N4H4F1S1G0	0.27762	0.0961888	0.608871	0.000278205	0.331251	OPTN	HPX
ENSG00000123240.17|ENSP00000368021.3|S177|SSGSSEDSFVEIRMA|1|OPTN	ENSP00000282588_ITGA1_418_N2H8F0S0G0	0.0121212	0.937756	0.616883	1.05616e-05	0.604762	OPTN	ITGA1
ENSG00000123240.17|ENSP00000368021.3|S177|SSGSSEDSFVEIRMA|1|OPTN	ENSP00000054950_RCN1_53_N2H5F0S0G0	0.19098	0.214305	0.702962	2.98377e-07	0.511982	OPTN	RCN1
ENSG00000123240.17|ENSP00000368021.3|S177|SSGSSEDSFVEIRMA|1|OPTN	ENSP00000054950_RCN1_53_N2H7F0S0G0	0.135997	0.457987	0.62379	0.000177226	0.487793	OPTN	RCN1
ENSG00000123240.17|ENSP00000368021.3|S177|SSGSSEDSFVEIRMA|1|OPTN	ENSP00000054950_RCN1_53_N2H8F0S0G0	0.188388	0.285979	0.677692	0.000197709	0.489304	OPTN	RCN1
ENSG00000123240.17|ENSP00000368021.3|S177|SSGSSEDSFVEIRMA|1|OPTN	ENSP00000258341_LAMC1_1205_N2H5F0S0G0	0.0961812	0.565677	0.732996	1.11945e-07	0.636815	OPTN	LAMC1
ENSG00000123240.17|ENSP00000368021.3|S177|SSGSSEDSFVEIRMA|1|OPTN	ENSP00000054950_RCN1_53_N3H3F1S0G0	0.14383	0.363493	0.657692	5.38044e-06	0.513863	OPTN	RCN1
ENSG00000123240.17|ENSP00000368021.3|S177|SSGSSEDSFVEIRMA|1|OPTN	ENSP00000265029_FETUB_136_N4H5F0S2G0	0.203242	0.185768	0.601409	1.57824e-05	0.398168	OPTN	FETUB
ENSG00000123240.17|ENSP00000368021.3|S177|SSGSSEDSFVEIRMA|1|OPTN	ENSP00000265077_VCAN_1442_N6H4F5S1G0	0.260042	0.088244	0.611135	1.05167e-05	0.351092	OPTN	VCAN
ENSG00000123240.17|ENSP00000368021.3|S177|SSGSSEDSFVEIRMA|1|OPTN	ENSP00000265077_VCAN_1442_N5H7F1S1G0	0.0141951	0.928013	0.728143	1.00997e-07	0.713947	OPTN	VCAN
ENSG00000123240.17|ENSP00000368021.3|S177|SSGSSEDSFVEIRMA|1|OPTN	ENSP00000243077_LRP1_2620_N4H5F1S0G0	-0.127451	0.465629	0.649231	0.000332592	0.776682	OPTN	LRP1
ENSG00000105928.16|ENSP00000494186.1|S252|ENKKRIDSVYLDPLV|1|GSDME	ENSP00000346839_FN1_1236_N4H5F2S0G0	0.00490196	0.985103	0.636739	0.00448985	0.631837	GSDME	FN1
ENSG00000105928.16|ENSP00000494186.1|S252|ENKKRIDSVYLDPLV|1|GSDME	ENSP00000282903_PLOD2_543_N2H9F0S0G0	0.0717109	0.751146	0.67193	0.00162736	0.600219	GSDME	PLOD2
ENSG00000105928.16|ENSP00000494186.1|S252|ENKKRIDSVYLDPLV|1|GSDME	ENSP00000296181_ITGB5_586_N3H4F0S0G0	0.164912	0.499881	0.69697	0.0250967	0.532057	GSDME	ITGB5
ENSG00000105928.16|ENSP00000494186.1|S252|ENKKRIDSVYLDPLV|1|GSDME	ENSP00000512341_ENSG00000289697_1029_N4H5F0S0G0	0.142857	0.525942	0.708271	0.000474615	0.565414	GSDME	ENSG00000289697
ENSG00000105928.16|ENSP00000494186.1|S252|ENKKRIDSVYLDPLV|1|GSDME	ENSP00000333298_LAMP1_249_N3H4F1S0G0	0.264706	0.321804	0.671429	0.00612777	0.406723	GSDME	LAMP1
ENSG00000105928.16|ENSP00000494186.1|S252|ENKKRIDSVYLDPLV|1|GSDME	ENSP00000260061_LRRC32_203_N2H9F0S0G0	0.113913	0.596114	0.603755	0.0022847	0.489842	GSDME	LRRC32
ENSG00000105928.16|ENSP00000494186.1|S252|ENKKRIDSVYLDPLV|1|GSDME	ENSP00000262776_LGALS3BP_125_N2H8F0S0G0	-0.0187747	0.932241	0.687182	0.00041068	0.705957	GSDME	LGALS3BP
ENSG00000105928.16|ENSP00000494186.1|S252|ENKKRIDSVYLDPLV|1|GSDME	ENSP00000296181_ITGB5_586_N2H6F0S0G0	-0.0220215	0.92251	0.781818	0.00447316	0.80384	GSDME	ITGB5
ENSG00000105928.16|ENSP00000494186.1|S252|ENKKRIDSVYLDPLV|1|GSDME	ENSP00000363827_HSPG2_1755_N4H5F1S1G0	-0.123518	0.574461	0.745455	0.0133301	0.868972	GSDME	HSPG2
ENSG00000105928.16|ENSP00000494186.1|S252|ENKKRIDSVYLDPLV|1|GSDME	ENSP00000242209_FKBP9_286_N4H6F1S0G0	0.10989	0.72081	0.664336	0.0184527	0.554446	GSDME	FKBP9
ENSG00000105928.16|ENSP00000494186.1|S252|ENKKRIDSVYLDPLV|1|GSDME	ENSP00000265983_HPX_240_N6H3F5S0G0	0.35049	0.167815	0.733333	0.0158006	0.382843	GSDME	HPX
ENSG00000105928.16|ENSP00000494186.1|S252|ENKKRIDSVYLDPLV|1|GSDME	ENSP00000200639_LAMP2_257_N7H4F2S0G0	-0.200593	0.358756	0.705251	0.000246524	0.905844	GSDME	LAMP2
ENSG00000105928.16|ENSP00000494186.1|S252|ENKKRIDSVYLDPLV|1|GSDME	ENSP00000052754_DCN_303_N7H5F2S2G0	0.265734	0.403833	0.754545	0.00728204	0.488811	GSDME	DCN
ENSG00000105928.16|ENSP00000494186.1|S252|ENKKRIDSVYLDPLV|1|GSDME	ENSP00000363827_HSPG2_3836_N4H5F1S0G0	-0.066087	0.758987	0.618577	0.00165304	0.684664	GSDME	HSPG2
ENSG00000105928.16|ENSP00000494186.1|S252|ENKKRIDSVYLDPLV|1|GSDME	ENSP00000265394_CPVL_307_N2H7F0S0G0	0.137352	0.532001	0.601504	0.0050232	0.464152	GSDME	CPVL
ENSG00000105928.16|ENSP00000494186.1|S252|ENKKRIDSVYLDPLV|1|GSDME	ENSP00000221992_CEACAM5_197_N5H4F0S0G0	-0.0813187	0.782275	0.612121	0.0599721	0.69344	GSDME	CEACAM5
ENSG00000105928.16|ENSP00000494186.1|S252|ENKKRIDSVYLDPLV|1|GSDME	ENSP00000243077_LRP1_1511_N2H9F0S0G0	-0.0175439	0.944915	0.620098	0.00791952	0.637642	GSDME	LRP1
ENSG00000105928.16|ENSP00000494186.1|S252|ENKKRIDSVYLDPLV|1|GSDME	ENSP00000482784_THBS2_1069_N4H5F1S0G0	0.33258	0.130454	0.642857	0.0177925	0.310277	GSDME	THBS2
ENSG00000105928.16|ENSP00000494186.1|S252|ENKKRIDSVYLDPLV|1|GSDME	ENSP00000205948_APOH_183_N8H9F1S4G0	0.0980392	0.698742	0.703297	0.00731857	0.605257	GSDME	APOH
ENSG00000105928.16|ENSP00000494186.1|S252|ENKKRIDSVYLDPLV|1|GSDME	ENSP00000493985_KNG1_294_N4H5F0S2G0	-0.0365217	0.865463	0.602609	0.00183079	0.63913	GSDME	KNG1
ENSG00000105928.16|ENSP00000494186.1|S252|ENKKRIDSVYLDPLV|1|GSDME	ENSP00000256637_SORT1_406_N2H9F0S0G0	0.0852174	0.692169	0.74386	0.000261093	0.658642	GSDME	SORT1
ENSG00000105928.16|ENSP00000494186.1|S252|ENKKRIDSVYLDPLV|1|GSDME	ENSP00000482784_THBS2_1069_N2H8F0S0G0	0.177922	0.44035	0.703431	0.00162943	0.525509	GSDME	THBS2
ENSG00000105928.16|ENSP00000494186.1|S252|ENKKRIDSVYLDPLV|1|GSDME	ENSP00000254801_JCHAIN_71_N4H5F1S2G0	0.308696	0.14219	0.635234	0.00149052	0.326539	GSDME	JCHAIN
ENSG00000105928.16|ENSP00000494186.1|S252|ENKKRIDSVYLDPLV|1|GSDME	ENSP00000254801_JCHAIN_71_N2H4F1S0G0	0.307692	0.306447	0.697802	0.00800072	0.39011	GSDME	JCHAIN
ENSG00000105928.16|ENSP00000494186.1|S252|ENKKRIDSVYLDPLV|1|GSDME	ENSP00000230538_LAMA4_315_N4H5F1S0G0	0.0217391	0.919689	0.686957	0.000209036	0.665217	GSDME	LAMA4
ENSG00000105928.16|ENSP00000494186.1|S252|ENKKRIDSVYLDPLV|1|GSDME	ENSP00000385834_TF_630_N4H5F0S1G0	0.186957	0.381709	0.818261	1.03397e-06	0.631304	GSDME	TF
ENSG00000105928.16|ENSP00000494186.1|S252|ENKKRIDSVYLDPLV|1|GSDME	ENSP00000053867_GRN_530_N3H4F1S1G0	0.338961	0.132811	0.754902	0.000460298	0.415941	GSDME	GRN
ENSG00000105928.16|ENSP00000494186.1|S252|ENKKRIDSVYLDPLV|1|GSDME	ENSP00000054950_RCN1_53_N2H5F0S0G0	0.216522	0.30952	0.645398	0.00117985	0.428876	GSDME	RCN1
ENSG00000105928.16|ENSP00000494186.1|S252|ENKKRIDSVYLDPLV|1|GSDME	ENSP00000385834_TF_630_N5H6F2S0G0	0.354783	0.0889174	0.66502	0.000535862	0.310237	GSDME	TF
ENSG00000105928.16|ENSP00000494186.1|S252|ENKKRIDSVYLDPLV|1|GSDME	ENSP00000385834_TF_630_N7H4F3S2G0	0.258261	0.223043	0.717391	0.000116707	0.45913	GSDME	TF
ENSG00000105928.16|ENSP00000494186.1|S252|ENKKRIDSVYLDPLV|1|GSDME	ENSP00000393887_AHSG_156_N3H4F0S1G0	0.0278261	0.897305	0.666087	0.000380583	0.638261	GSDME	AHSG
ENSG00000105928.16|ENSP00000494186.1|S252|ENKKRIDSVYLDPLV|1|GSDME	ENSP00000265077_VCAN_1442_N7H6F0S1G0	0.252941	0.344563	0.760714	0.000991129	0.507773	GSDME	VCAN
ENSG00000105928.16|ENSP00000494186.1|S252|ENKKRIDSVYLDPLV|1|GSDME	ENSP00000243077_LRP1_2620_N4H5F1S0G0	0.162609	0.447754	0.620098	0.00791952	0.457489	GSDME	LRP1
ENSG00000136111.14|ENSP00000366863.3|S566|LKNKAKRSLTSSLEN|1|TBC1D4	ENSP00000252999_LAMA5_1330_N2H9F0S0G0	0.0783804	0.659491	0.62379	0.000177226	0.54541	TBC1D4	LAMA5
ENSG00000136111.14|ENSP00000366863.3|S566|LKNKAKRSLTSSLEN|1|TBC1D4	ENSP00000346839_FN1_528_N4H7F1S0G0	0.485294	0.0483082	0.859341	8.20099e-05	0.374047	TBC1D4	FN1
ENSG00000136111.14|ENSP00000366863.3|S566|LKNKAKRSLTSSLEN|1|TBC1D4	ENSP00000345008_FBLN5_296_N4H5F1S1G0	0.0857143	0.629813	0.608862	0.000132878	0.523147	TBC1D4	FBLN5
ENSG00000136111.14|ENSP00000366863.3|S566|LKNKAKRSLTSSLEN|1|TBC1D4	ENSP00000512341_ENSG00000289697_1029_N4H5F0S0G0	0.198314	0.276573	0.60936	0.000450389	0.411046	TBC1D4	ENSG00000289697
ENSG00000136111.14|ENSP00000366863.3|S566|LKNKAKRSLTSSLEN|1|TBC1D4	ENSP00000317232_FKBP10_407_N2H6F0S0G0	0.294261	0.136253	0.660562	0.000176828	0.3663	TBC1D4	FKBP10
ENSG00000136111.14|ENSP00000366863.3|S566|LKNKAKRSLTSSLEN|1|TBC1D4	ENSP00000299610_MFAP4_137_N2H7F0S0G0	0.194805	0.397443	0.620779	0.00267391	0.425974	TBC1D4	MFAP4
ENSG00000136111.14|ENSP00000366863.3|S566|LKNKAKRSLTSSLEN|1|TBC1D4	ENSP00000346839_FN1_528_N7H4F2S2G0	0.261739	0.216652	0.618577	0.00165304	0.356838	TBC1D4	FN1
ENSG00000136111.14|ENSP00000366863.3|S566|LKNKAKRSLTSSLEN|1|TBC1D4	ENSP00000317232_FKBP10_182_N2H7F0S0G0	-0.0347826	0.871817	0.636364	0.00145289	0.671146	TBC1D4	FKBP10
ENSG00000136111.14|ENSP00000366863.3|S566|LKNKAKRSLTSSLEN|1|TBC1D4	ENSP00000363827_HSPG2_1755_N4H5F1S1G0	-0.116644	0.51799	0.615789	0.00500052	0.732434	TBC1D4	HSPG2
ENSG00000136111.14|ENSP00000366863.3|S566|LKNKAKRSLTSSLEN|1|TBC1D4	ENSP00000200639_LAMP2_257_N7H4F2S0G0	0.277833	0.144491	0.697692	0.000105786	0.41986	TBC1D4	LAMP2
ENSG00000136111.14|ENSP00000366863.3|S566|LKNKAKRSLTSSLEN|1|TBC1D4	ENSP00000334052_LGMN_167_N2H7F0S0G0	0.16272	0.35785	0.641558	4.3331e-05	0.478839	TBC1D4	LGMN
ENSG00000136111.14|ENSP00000366863.3|S566|LKNKAKRSLTSSLEN|1|TBC1D4	ENSP00000333298_LAMP1_322_N2H9F0S0G0	0.311841	0.072592	0.666667	0.000146389	0.354826	TBC1D4	LAMP1
ENSG00000136111.14|ENSP00000366863.3|S566|LKNKAKRSLTSSLEN|1|TBC1D4	ENSP00000331544_FBLN1_98_N5H6F1S0G0	0.272422	0.119065	0.618035	0.000163719	0.345613	TBC1D4	FBLN1
ENSG00000136111.14|ENSP00000366863.3|S566|LKNKAKRSLTSSLEN|1|TBC1D4	ENSP00000278407_SERPING1_253_N3H4F1S1G0	0.126984	0.51963	0.699023	4.98599e-05	0.572039	TBC1D4	SERPING1
ENSG00000136111.14|ENSP00000366863.3|S566|LKNKAKRSLTSSLEN|1|TBC1D4	ENSP00000270645_RCN3_140_N4H3F1S0G0	0.0782086	0.665295	0.619868	0.000154535	0.541659	TBC1D4	RCN3
ENSG00000136111.14|ENSP00000366863.3|S566|LKNKAKRSLTSSLEN|1|TBC1D4	ENSP00000270645_RCN3_140_N3H3F1S0G0	0.222307	0.206352	0.616129	0.000224041	0.393822	TBC1D4	RCN3
ENSG00000136111.14|ENSP00000366863.3|S566|LKNKAKRSLTSSLEN|1|TBC1D4	ENSP00000242209_FKBP9_286_N2H8F0S0G0	0.229612	0.198646	0.670161	3.71845e-05	0.440549	TBC1D4	FKBP9
ENSG00000136111.14|ENSP00000366863.3|S566|LKNKAKRSLTSSLEN|1|TBC1D4	ENSP00000245907_C3_85_N4H4F1S0G0	-0.0246753	0.915449	0.60926	0.00261446	0.633936	TBC1D4	C3
ENSG00000136111.14|ENSP00000366863.3|S566|LKNKAKRSLTSSLEN|1|TBC1D4	ENSP00000314299_CFHR1_194_N4H5F0S2G0	0.301451	0.0831733	0.617112	0.000101336	0.315661	TBC1D4	CFHR1
ENSG00000136111.14|ENSP00000366863.3|S566|LKNKAKRSLTSSLEN|1|TBC1D4	ENSP00000254801_JCHAIN_71_N3H5F1S0G0	0.0832111	0.650713	0.741935	1.17574e-06	0.658724	TBC1D4	JCHAIN
ENSG00000136111.14|ENSP00000366863.3|S566|LKNKAKRSLTSSLEN|1|TBC1D4	ENSP00000512341_ENSG00000289697_1029_N4H5F0S1G0	0.326509	0.059475	0.770894	2.43976e-07	0.444386	TBC1D4	ENSG00000289697
ENSG00000136111.14|ENSP00000366863.3|S566|LKNKAKRSLTSSLEN|1|TBC1D4	ENSP00000512341_ENSG00000289697_1029_N4H5F1S0G0	0.261727	0.134853	0.63135	8.15473e-05	0.369624	TBC1D4	ENSG00000289697
ENSG00000136111.14|ENSP00000366863.3|S566|LKNKAKRSLTSSLEN|1|TBC1D4	ENSP00000254801_JCHAIN_71_N4H5F1S1G0	0.233002	0.184792	0.744843	4.37707e-07	0.511841	TBC1D4	JCHAIN
ENSG00000136111.14|ENSP00000366863.3|S566|LKNKAKRSLTSSLEN|1|TBC1D4	ENSP00000254801_JCHAIN_71_N4H5F1S2G0	0.344538	0.0459987	0.769522	6.69236e-07	0.424984	TBC1D4	JCHAIN
ENSG00000136111.14|ENSP00000366863.3|S566|LKNKAKRSLTSSLEN|1|TBC1D4	ENSP00000490344_CTSD_263_N2H5F0S0G0	0.14683	0.407309	0.625363	7.66866e-05	0.478533	TBC1D4	CTSD
ENSG00000136111.14|ENSP00000366863.3|S566|LKNKAKRSLTSSLEN|1|TBC1D4	ENSP00000490344_CTSD_263_N2H6F0S0G0	0.108327	0.54198	0.649809	3.19842e-05	0.541482	TBC1D4	CTSD
ENSG00000136111.14|ENSP00000366863.3|S566|LKNKAKRSLTSSLEN|1|TBC1D4	ENSP00000490344_CTSD_263_N2H7F0S0G0	0.125745	0.478568	0.651031	3.05538e-05	0.525286	TBC1D4	CTSD
ENSG00000136111.14|ENSP00000366863.3|S566|LKNKAKRSLTSSLEN|1|TBC1D4	ENSP00000278407_SERPING1_238_N2H8F0S0G0	0.338121	0.0504819	0.704981	2.8051e-05	0.36686	TBC1D4	SERPING1
ENSG00000136111.14|ENSP00000366863.3|S566|LKNKAKRSLTSSLEN|1|TBC1D4	ENSP00000278407_SERPING1_238_N2H7F0S0G0	0.0857143	0.629813	0.696223	3.87951e-05	0.610509	TBC1D4	SERPING1
ENSG00000136111.14|ENSP00000366863.3|S566|LKNKAKRSLTSSLEN|1|TBC1D4	ENSP00000282588_ITGA1_418_N2H7F0S0G0	0.00198625	0.991105	0.654393	2.69134e-05	0.652406	TBC1D4	ITGA1
ENSG00000136111.14|ENSP00000366863.3|S566|LKNKAKRSLTSSLEN|1|TBC1D4	ENSP00000230538_LAMA4_315_N4H5F1S2G0	0.203056	0.249416	0.646448	3.6235e-05	0.443392	TBC1D4	LAMA4
ENSG00000136111.14|ENSP00000366863.3|S566|LKNKAKRSLTSSLEN|1|TBC1D4	ENSP00000053867_GRN_530_N3H4F1S1G0	0.200445	0.28821	0.641304	0.000974419	0.440859	TBC1D4	GRN
ENSG00000136111.14|ENSP00000366863.3|S566|LKNKAKRSLTSSLEN|1|TBC1D4	ENSP00000258341_LAMC1_1205_N2H4F0S0G0	0.0974026	0.674468	0.657143	0.00120938	0.55974	TBC1D4	LAMC1
ENSG00000136111.14|ENSP00000366863.3|S566|LKNKAKRSLTSSLEN|1|TBC1D4	ENSP00000278407_SERPING1_253_N4H5F1S2G0	0.253476	0.148046	0.628419	6.90253e-05	0.374943	TBC1D4	SERPING1
ENSG00000136111.14|ENSP00000366863.3|S566|LKNKAKRSLTSSLEN|1|TBC1D4	ENSP00000264613_CP_138_N6H3F3S0G0	0.366532	0.04255	0.67119	4.90901e-05	0.304658	TBC1D4	CP
ENSG00000167978.17|ENSP00000301740.8|S566|RGRSHSRSPATRGRS|1|SRRM2	ENSP00000316032_NUP98_589_N3H5F1S1G0	0.286809	0.13894	0.708772	0.000681029	0.421963	SRRM2	NUP98
ENSG00000167978.17|ENSP00000301740.8|S566|RGRSHSRSPATRGRS|1|SRRM2	ENSP00000258733_GPNMB_249_N2H3F1S0G0	0.321773	0.0377076	0.682883	4.46081e-06	0.36111	SRRM2	GPNMB
ENSG00000167978.17|ENSP00000301740.8|S566|RGRSHSRSPATRGRS|1|SRRM2	ENSP00000376793_SERPINA3_127_N4H4F1S2G0	0.252419	0.170699	0.62735	0.000602939	0.374931	SRRM2	SERPINA3
ENSG00000167978.17|ENSP00000301740.8|S566|RGRSHSRSPATRGRS|1|SRRM2	ENSP00000376793_SERPINA3_106_N7H4F5S1G0	0.34683	0.0604215	0.660171	0.000242688	0.313341	SRRM2	SERPINA3
ENSG00000167978.17|ENSP00000301740.8|S566|RGRSHSRSPATRGRS|1|SRRM2	ENSP00000376793_SERPINA3_106_N7H4F4S2G0	0.418803	0.0296855	0.742105	0.000274876	0.323302	SRRM2	SERPINA3
ENSG00000167978.17|ENSP00000301740.8|S566|RGRSHSRSPATRGRS|1|SRRM2	ENSP00000196061_PLOD1_538_N2H9F0S0G0	0.199579	0.205092	0.643137	3.08897e-05	0.443559	SRRM2	PLOD1
ENSG00000167978.17|ENSP00000301740.8|S566|RGRSHSRSPATRGRS|1|SRRM2	ENSP00000346839_FN1_528_N4H7F1S0G0	-0.332016	0.121675	0.745098	0.000598715	1.07711	SRRM2	FN1
ENSG00000167978.17|ENSP00000301740.8|S566|RGRSHSRSPATRGRS|1|SRRM2	ENSP00000262919_ATRN_416_N2H7F0S0G0	0.142105	0.388157	0.729435	3.23561e-06	0.58733	SRRM2	ATRN
ENSG00000167978.17|ENSP00000301740.8|S566|RGRSHSRSPATRGRS|1|SRRM2	ENSP00000378394_PSAP_215_N2H8F0S0G0	0.134495	0.401821	0.636058	5.27936e-05	0.501563	SRRM2	PSAP
ENSG00000167978.17|ENSP00000301740.8|S566|RGRSHSRSPATRGRS|1|SRRM2	ENSP00000377505_P3H4_361_N2H9F0S0G0	0.228705	0.155757	0.618242	0.00027162	0.389537	SRRM2	P3H4
ENSG00000167978.17|ENSP00000301740.8|S566|RGRSHSRSPATRGRS|1|SRRM2	ENSP00000226218_VTN_242_N3H5F1S2G0	-0.0688555	0.672899	0.6875	1.93015e-05	0.756356	SRRM2	VTN
ENSG00000167978.17|ENSP00000301740.8|S566|RGRSHSRSPATRGRS|1|SRRM2	ENSP00000482784_THBS2_330_N4H6F0S0G0	0.115406	0.509146	0.630085	0.000561098	0.514679	SRRM2	THBS2
ENSG00000167978.17|ENSP00000301740.8|S566|RGRSHSRSPATRGRS|1|SRRM2	ENSP00000345008_FBLN5_296_N8H5F1S0G0	0.363099	0.0181068	0.726641	5.22848e-07	0.363542	SRRM2	FBLN5
ENSG00000167978.17|ENSP00000301740.8|S566|RGRSHSRSPATRGRS|1|SRRM2	ENSP00000345008_FBLN5_296_N6H3F4S0G0	0.408152	0.00729067	0.800515	4.6061e-09	0.392363	SRRM2	FBLN5
ENSG00000167978.17|ENSP00000301740.8|S566|RGRSHSRSPATRGRS|1|SRRM2	ENSP00000345008_FBLN5_296_N4H5F3S1G0	0.16611	0.355552	0.605217	0.00172742	0.439108	SRRM2	FBLN5
ENSG00000167978.17|ENSP00000301740.8|S566|RGRSHSRSPATRGRS|1|SRRM2	ENSP00000345008_FBLN5_296_N4H5F1S2G0	0.253869	0.104737	0.662806	1.06074e-05	0.408936	SRRM2	FBLN5
ENSG00000167978.17|ENSP00000301740.8|S566|RGRSHSRSPATRGRS|1|SRRM2	ENSP00000345008_FBLN5_296_N4H5F1S1G0	0.203954	0.19513	0.60103	0.000106072	0.397075	SRRM2	FBLN5
ENSG00000167978.17|ENSP00000301740.8|S566|RGRSHSRSPATRGRS|1|SRRM2	ENSP00000345008_FBLN5_296_N4H5F1S0G0	0.22016	0.161214	0.650708	1.73402e-05	0.430547	SRRM2	FBLN5
ENSG00000167978.17|ENSP00000301740.8|S566|RGRSHSRSPATRGRS|1|SRRM2	ENSP00000345008_FBLN5_296_N4H4F1S0G0	0.234098	0.135656	0.67722	5.73378e-06	0.443122	SRRM2	FBLN5
ENSG00000167978.17|ENSP00000301740.8|S566|RGRSHSRSPATRGRS|1|SRRM2	ENSP00000305920_GLB1_116_N3H5F1S0G0	0.238655	0.167379	0.703248	6.14494e-05	0.464592	SRRM2	GLB1
ENSG00000167978.17|ENSP00000301740.8|S566|RGRSHSRSPATRGRS|1|SRRM2	ENSP00000345008_FBLN5_296_N4H3F1S0G0	0.322421	0.037302	0.634693	7.27571e-05	0.312271	SRRM2	FBLN5
ENSG00000167978.17|ENSP00000301740.8|S566|RGRSHSRSPATRGRS|1|SRRM2	ENSP00000317232_FKBP10_407_N2H6F0S0G0	-0.0773109	0.658903	0.635484	0.00012243	0.712795	SRRM2	FKBP10
ENSG00000167978.17|ENSP00000301740.8|S566|RGRSHSRSPATRGRS|1|SRRM2	ENSP00000299610_MFAP4_137_N3H3F1S0G0	0.0637712	0.688257	0.642214	2.41779e-05	0.578442	SRRM2	MFAP4
ENSG00000167978.17|ENSP00000301740.8|S566|RGRSHSRSPATRGRS|1|SRRM2	ENSP00000322061_C7_202_N2H5F0S0G0	0.374767	0.0144721	0.71686	8.73603e-07	0.342093	SRRM2	C7
ENSG00000167978.17|ENSP00000301740.8|S566|RGRSHSRSPATRGRS|1|SRRM2	ENSP00000355627_AGT_38_N4H5F0S2G0	-0.185155	0.24043	0.621364	5.24681e-05	0.806519	SRRM2	AGT
ENSG00000167978.17|ENSP00000301740.8|S566|RGRSHSRSPATRGRS|1|SRRM2	ENSP00000331544_FBLN1_98_N6H9F4S0G0	0.286282	0.0660615	0.630865	0.000108451	0.344584	SRRM2	FBLN1
ENSG00000167978.17|ENSP00000301740.8|S566|RGRSHSRSPATRGRS|1|SRRM2	ENSP00000356671_SERPINC1_128_N4H5F0S2G0	-0.183048	0.245917	0.664607	9.84004e-06	0.847656	SRRM2	SERPINC1
ENSG00000167978.17|ENSP00000301740.8|S566|RGRSHSRSPATRGRS|1|SRRM2	ENSP00000299610_MFAP4_137_N4H5F2S0G0	0.121627	0.442903	0.692149	2.92249e-06	0.570522	SRRM2	MFAP4
ENSG00000167978.17|ENSP00000301740.8|S566|RGRSHSRSPATRGRS|1|SRRM2	ENSP00000299610_MFAP4_137_N4H5F1S1G0	0.0879183	0.579815	0.617761	5.96516e-05	0.529842	SRRM2	MFAP4
ENSG00000167978.17|ENSP00000301740.8|S566|RGRSHSRSPATRGRS|1|SRRM2	ENSP00000299610_MFAP4_137_N4H5F1S0G0	0.193258	0.220101	0.668726	8.27234e-06	0.475468	SRRM2	MFAP4
ENSG00000167978.17|ENSP00000301740.8|S566|RGRSHSRSPATRGRS|1|SRRM2	ENSP00000333298_LAMP1_249_N2H3F1S0G0	0.170443	0.376705	0.635385	0.000642983	0.464941	SRRM2	LAMP1
ENSG00000167978.17|ENSP00000301740.8|S566|RGRSHSRSPATRGRS|1|SRRM2	ENSP00000333298_LAMP1_249_N3H4F1S0G0	0.40121	0.0252884	0.711304	9.74805e-05	0.310095	SRRM2	LAMP1
ENSG00000167978.17|ENSP00000301740.8|S566|RGRSHSRSPATRGRS|1|SRRM2	ENSP00000217939_MXRA5_2203_N2H6F0S0G0	-0.0684803	0.674583	0.694648	1.02953e-05	0.763128	SRRM2	MXRA5
ENSG00000167978.17|ENSP00000301740.8|S566|RGRSHSRSPATRGRS|1|SRRM2	ENSP00000350894_SERPINH1_120_N2H9F0S0G0	0.21182	0.189475	0.782609	6.20441e-06	0.570789	SRRM2	SERPINH1
ENSG00000167978.17|ENSP00000301740.8|S566|RGRSHSRSPATRGRS|1|SRRM2	ENSP00000350894_SERPINH1_120_N2H8F0S0G0	0.268779	0.0852236	0.725806	3.82439e-06	0.457028	SRRM2	SERPINH1
ENSG00000167978.17|ENSP00000301740.8|S566|RGRSHSRSPATRGRS|1|SRRM2	ENSP00000350894_SERPINH1_120_N2H7F0S0G0	0.268293	0.0858118	0.74902	2.26894e-07	0.480727	SRRM2	SERPINH1
ENSG00000167978.17|ENSP00000301740.8|S566|RGRSHSRSPATRGRS|1|SRRM2	ENSP00000350894_SERPINH1_120_N2H6F0S0G0	0.219674	0.162164	0.72973	4.42592e-07	0.510055	SRRM2	SERPINH1
ENSG00000167978.17|ENSP00000301740.8|S566|RGRSHSRSPATRGRS|1|SRRM2	ENSP00000300527_COL6A2_140_N2H8F0S0G0	0.219512	0.162482	0.628829	4.00162e-05	0.409317	SRRM2	COL6A2
ENSG00000167978.17|ENSP00000301740.8|S566|RGRSHSRSPATRGRS|1|SRRM2	ENSP00000317232_FKBP10_182_N4H7F1S0G0	0.359664	0.033828	0.72578	1.23751e-05	0.366116	SRRM2	FKBP10
ENSG00000167978.17|ENSP00000301740.8|S566|RGRSHSRSPATRGRS|1|SRRM2	ENSP00000350894_SERPINH1_120_N2H3F0S0G0	0.257921	0.0991254	0.783757	6.88597e-08	0.525836	SRRM2	SERPINH1
ENSG00000167978.17|ENSP00000301740.8|S566|RGRSHSRSPATRGRS|1|SRRM2	ENSP00000350894_SERPINH1_120_N2H5F0S0G0	0.29244	0.060197	0.683655	4.30884e-06	0.391215	SRRM2	SERPINH1
ENSG00000167978.17|ENSP00000301740.8|S566|RGRSHSRSPATRGRS|1|SRRM2	ENSP00000218388_TIMP1_53_N2H9F0S0G0	0.335272	0.034443	0.661172	0.000173551	0.3259	SRRM2	TIMP1
ENSG00000167978.17|ENSP00000301740.8|S566|RGRSHSRSPATRGRS|1|SRRM2	ENSP00000303351_ITGB1_212_N4H5F1S0G0	0.268941	0.0850283	0.634734	4.21592e-05	0.365793	SRRM2	ITGB1
ENSG00000167978.17|ENSP00000301740.8|S566|RGRSHSRSPATRGRS|1|SRRM2	ENSP00000262776_LGALS3BP_125_N2H8F0S0G0	0.469686	0.00194678	0.786707	3.45995e-08	0.317021	SRRM2	LGALS3BP
ENSG00000167978.17|ENSP00000301740.8|S566|RGRSHSRSPATRGRS|1|SRRM2	ENSP00000317232_FKBP10_182_N2H7F0S0G0	0.343109	0.0545414	0.786923	3.07379e-06	0.443815	SRRM2	FKBP10
ENSG00000167978.17|ENSP00000301740.8|S566|RGRSHSRSPATRGRS|1|SRRM2	ENSP00000317232_FKBP10_182_N2H8F0S0G0	0.271696	0.0817604	0.695238	2.52947e-06	0.423542	SRRM2	FKBP10
ENSG00000167978.17|ENSP00000301740.8|S566|RGRSHSRSPATRGRS|1|SRRM2	ENSP00000296388_P3H1_467_N2H8F0S0G0	0.205911	0.283888	0.693233	0.000701451	0.487322	SRRM2	P3H1
ENSG00000167978.17|ENSP00000301740.8|S566|RGRSHSRSPATRGRS|1|SRRM2	ENSP00000296181_ITGB5_586_N2H5F0S0G0	0.318016	0.0485014	0.65913	0.000460063	0.341114	SRRM2	ITGB5
ENSG00000167978.17|ENSP00000301740.8|S566|RGRSHSRSPATRGRS|1|SRRM2	ENSP00000317232_FKBP10_182_N4H6F1S0G0	0.317848	0.071457	0.701197	6.59535e-05	0.383349	SRRM2	FKBP10
ENSG00000167978.17|ENSP00000301740.8|S566|RGRSHSRSPATRGRS|1|SRRM2	ENSP00000317232_FKBP10_182_N2H9F0S0G0	0.127623	0.420569	0.682811	8.62395e-06	0.555188	SRRM2	FKBP10
ENSG00000167978.17|ENSP00000301740.8|S566|RGRSHSRSPATRGRS|1|SRRM2	ENSP00000205948_APOH_162_N4H5F0S2G0	0.410907	0.00686839	0.757143	1.40931e-07	0.346236	SRRM2	APOH
ENSG00000167978.17|ENSP00000301740.8|S566|RGRSHSRSPATRGRS|1|SRRM2	ENSP00000368678_AGRN_250_N4H5F2S0G0	0.423077	0.00728627	0.842365	1.89677e-08	0.419288	SRRM2	AGRN
ENSG00000167978.17|ENSP00000301740.8|S566|RGRSHSRSPATRGRS|1|SRRM2	ENSP00000363827_HSPG2_1755_N4H5F1S1G0	0.060453	0.707318	0.654545	0.00128424	0.594092	SRRM2	HSPG2
ENSG00000167978.17|ENSP00000301740.8|S566|RGRSHSRSPATRGRS|1|SRRM2	ENSP00000261978_LTBP2_616_N4H5F1S1G0	0.254842	0.103368	0.729472	4.4882e-07	0.474631	SRRM2	LTBP2
ENSG00000167978.17|ENSP00000301740.8|S566|RGRSHSRSPATRGRS|1|SRRM2	ENSP00000297268_COL1A2_1267_N2H7F0S0G0	-0.0196998	0.903966	0.630558	6.40798e-05	0.650257	SRRM2	COL1A2
ENSG00000167978.17|ENSP00000301740.8|S566|RGRSHSRSPATRGRS|1|SRRM2	ENSP00000317232_FKBP10_393_N2H7F0S0G0	0.170544	0.292733	0.729839	3.17554e-06	0.559295	SRRM2	FKBP10
ENSG00000167978.17|ENSP00000301740.8|S566|RGRSHSRSPATRGRS|1|SRRM2	ENSP00000331544_FBLN1_98_N4H5F1S1G0	0.0613402	0.699573	0.614414	6.71054e-05	0.553074	SRRM2	FBLN1
ENSG00000167978.17|ENSP00000301740.8|S566|RGRSHSRSPATRGRS|1|SRRM2	ENSP00000052754_DCN_262_N6H3F2S0G0	0.302326	0.0516581	0.648134	1.91985e-05	0.345808	SRRM2	DCN
ENSG00000167978.17|ENSP00000301740.8|S566|RGRSHSRSPATRGRS|1|SRRM2	ENSP00000334319_PCLO_4748_N3H5F0S2G0	0.143548	0.441061	0.665641	0.000206327	0.522093	SRRM2	PCLO
ENSG00000167978.17|ENSP00000301740.8|S566|RGRSHSRSPATRGRS|1|SRRM2	ENSP00000243077_LRP1_3048_N2H9F0S0G0	0.328223	0.0361629	0.641935	9.91785e-05	0.313712	SRRM2	LRP1
ENSG00000167978.17|ENSP00000301740.8|S566|RGRSHSRSPATRGRS|1|SRRM2	ENSP00000330658_PAPPA_429_N2H5F0S0G0	-0.1426	0.406734	0.60547	0.00104719	0.74807	SRRM2	PAPPA
ENSG00000167978.17|ENSP00000301740.8|S566|RGRSHSRSPATRGRS|1|SRRM2	ENSP00000331544_FBLN1_98_N4H5F1S2G0	0.101694	0.521636	0.603089	9.89896e-05	0.501395	SRRM2	FBLN1
ENSG00000167978.17|ENSP00000301740.8|S566|RGRSHSRSPATRGRS|1|SRRM2	ENSP00000308541_F2_143_N4H4F3S1G0	0.229972	0.183843	0.63693	0.000153983	0.406958	SRRM2	F2
ENSG00000167978.17|ENSP00000301740.8|S566|RGRSHSRSPATRGRS|1|SRRM2	ENSP00000334052_LGMN_167_N2H7F0S0G0	0.232153	0.139029	0.640412	2.59108e-05	0.408259	SRRM2	LGMN
ENSG00000167978.17|ENSP00000301740.8|S566|RGRSHSRSPATRGRS|1|SRRM2	ENSP00000334052_LGMN_167_N2H6F0S0G0	0.311725	0.0444707	0.664093	1.00539e-05	0.352368	SRRM2	LGMN
ENSG00000167978.17|ENSP00000301740.8|S566|RGRSHSRSPATRGRS|1|SRRM2	ENSP00000512296_CFH_882_N6H3F4S0G0	0.302001	0.0519217	0.605281	0.000190037	0.303279	SRRM2	CFH
ENSG00000167978.17|ENSP00000301740.8|S566|RGRSHSRSPATRGRS|1|SRRM2	ENSP00000308541_F2_121_N4H5F0S2G0	0.0987764	0.533711	0.65806	2.33932e-05	0.559283	SRRM2	F2
ENSG00000167978.17|ENSP00000301740.8|S566|RGRSHSRSPATRGRS|1|SRRM2	ENSP00000512296_CFH_882_N6H3F3S0G0	0.0348968	0.830724	0.629692	5.05874e-05	0.594795	SRRM2	CFH
ENSG00000167978.17|ENSP00000301740.8|S566|RGRSHSRSPATRGRS|1|SRRM2	ENSP00000333298_LAMP1_322_N2H9F0S0G0	0.45197	0.00341403	0.772414	9.15922e-07	0.320444	SRRM2	LAMP1
ENSG00000167978.17|ENSP00000301740.8|S566|RGRSHSRSPATRGRS|1|SRRM2	ENSP00000333298_LAMP1_322_N2H8F0S0G0	0.264808	0.0942914	0.662757	3.58132e-05	0.397948	SRRM2	LAMP1
ENSG00000167978.17|ENSP00000301740.8|S566|RGRSHSRSPATRGRS|1|SRRM2	ENSP00000333298_LAMP1_322_N2H7F0S0G0	0.384329	0.0119739	0.740726	1.89041e-06	0.356397	SRRM2	LAMP1
ENSG00000167978.17|ENSP00000301740.8|S566|RGRSHSRSPATRGRS|1|SRRM2	ENSP00000308541_F2_121_N4H5F0S1G0	0.0627988	0.692776	0.649421	1.82479e-05	0.586622	SRRM2	F2
ENSG00000167978.17|ENSP00000301740.8|S566|RGRSHSRSPATRGRS|1|SRRM2	ENSP00000243077_LRP1_3788_N4H5F1S1G0	0.326959	0.0345612	0.627542	4.19507e-05	0.300583	SRRM2	LRP1
ENSG00000167978.17|ENSP00000301740.8|S566|RGRSHSRSPATRGRS|1|SRRM2	ENSP00000331544_FBLN1_98_N5H6F1S1G0	0.147719	0.350524	0.621879	5.15084e-05	0.47416	SRRM2	FBLN1
ENSG00000167978.17|ENSP00000301740.8|S566|RGRSHSRSPATRGRS|1|SRRM2	ENSP00000308541_F2_121_N3H4F0S1G0	0.101916	0.526044	0.689318	3.33105e-06	0.587402	SRRM2	F2
ENSG00000167978.17|ENSP00000301740.8|S566|RGRSHSRSPATRGRS|1|SRRM2	ENSP00000408838_CALU_131_N2H6F0S0G0	0.0585852	0.712475	0.744843	4.37707e-07	0.686258	SRRM2	CALU
ENSG00000167978.17|ENSP00000301740.8|S566|RGRSHSRSPATRGRS|1|SRRM2	ENSP00000408146_HLA-DPB1_48_N2H3F1S0G0	0.483575	0.00376319	0.786935	1.12467e-06	0.30336	SRRM2	HLA-DPB1
ENSG00000167978.17|ENSP00000301740.8|S566|RGRSHSRSPATRGRS|1|SRRM2	ENSP00000317232_FKBP10_407_N4H5F1S0G0	0.126923	0.545459	0.729825	0.000389772	0.602901	SRRM2	FKBP10
ENSG00000167978.17|ENSP00000301740.8|S566|RGRSHSRSPATRGRS|1|SRRM2	ENSP00000278407_SERPING1_253_N3H4F1S1G0	-0.0769627	0.655495	0.714349	9.26135e-06	0.791312	SRRM2	SERPING1
ENSG00000167978.17|ENSP00000301740.8|S566|RGRSHSRSPATRGRS|1|SRRM2	ENSP00000270645_RCN3_140_N4H3F1S0G0	0.173345	0.278429	0.614057	0.000112134	0.440712	SRRM2	RCN3
ENSG00000167978.17|ENSP00000301740.8|S566|RGRSHSRSPATRGRS|1|SRRM2	ENSP00000265131_TNC_327_N4H5F1S1G0	0.22324	0.155287	0.673754	2.36988e-05	0.450514	SRRM2	TNC
ENSG00000167978.17|ENSP00000301740.8|S566|RGRSHSRSPATRGRS|1|SRRM2	ENSP00000322061_C7_202_N2H4F0S0G0	0.278629	0.129057	0.673846	0.000221779	0.395217	SRRM2	C7
ENSG00000167978.17|ENSP00000301740.8|S566|RGRSHSRSPATRGRS|1|SRRM2	ENSP00000268695_GALNS_204_N2H6F0S0G0	0.203833	0.201153	0.637892	4.94507e-05	0.434059	SRRM2	GALNS
ENSG00000167978.17|ENSP00000301740.8|S566|RGRSHSRSPATRGRS|1|SRRM2	ENSP00000242209_FKBP9_286_N2H8F0S0G0	0.300348	0.0563903	0.660094	2.92129e-05	0.359745	SRRM2	FKBP9
ENSG00000167978.17|ENSP00000301740.8|S566|RGRSHSRSPATRGRS|1|SRRM2	ENSP00000242209_FKBP9_397_N2H6F0S0G0	0.148084	0.355495	0.623529	6.2938e-05	0.475446	SRRM2	FKBP9
ENSG00000167978.17|ENSP00000301740.8|S566|RGRSHSRSPATRGRS|1|SRRM2	ENSP00000242209_FKBP9_397_N2H7F0S0G0	0.193621	0.231266	0.662643	1.95808e-05	0.469022	SRRM2	FKBP9
ENSG00000167978.17|ENSP00000301740.8|S566|RGRSHSRSPATRGRS|1|SRRM2	ENSP00000242209_FKBP9_397_N2H8F0S0G0	0.250246	0.129692	0.634274	0.000127295	0.384028	SRRM2	FKBP9
ENSG00000167978.17|ENSP00000301740.8|S566|RGRSHSRSPATRGRS|1|SRRM2	ENSP00000245907_C3_85_N4H4F1S0G0	0.0903541	0.654011	0.602767	0.00233324	0.512413	SRRM2	C3
ENSG00000167978.17|ENSP00000301740.8|S566|RGRSHSRSPATRGRS|1|SRRM2	ENSP00000243077_LRP1_1575_N3H6F1S1G0	0.121951	0.441679	0.60103	0.000106072	0.479078	SRRM2	LRP1
ENSG00000167978.17|ENSP00000301740.8|S566|RGRSHSRSPATRGRS|1|SRRM2	ENSP00000314299_CFHR1_194_N4H5F0S2G0	0.111741	0.481107	0.666409	9.12359e-06	0.554668	SRRM2	CFHR1
ENSG00000167978.17|ENSP00000301740.8|S566|RGRSHSRSPATRGRS|1|SRRM2	ENSP00000508249_ITGA6_284_N2H6F0S0G0	0.253545	0.105196	0.803604	3.62442e-09	0.550059	SRRM2	ITGA6
ENSG00000167978.17|ENSP00000301740.8|S566|RGRSHSRSPATRGRS|1|SRRM2	ENSP00000508249_ITGA6_284_N2H7F0S0G0	0.144478	0.361312	0.853221	7.49112e-11	0.708744	SRRM2	ITGA6
ENSG00000167978.17|ENSP00000301740.8|S566|RGRSHSRSPATRGRS|1|SRRM2	ENSP00000265983_HPX_64_N4H5F0S1G0	0.17138	0.277831	0.633977	3.30592e-05	0.462597	SRRM2	HPX
ENSG00000167978.17|ENSP00000301740.8|S566|RGRSHSRSPATRGRS|1|SRRM2	ENSP00000265983_HPX_64_N5H4F0S1G0	0.160279	0.316809	0.645378	2.83862e-05	0.485099	SRRM2	HPX
ENSG00000167978.17|ENSP00000301740.8|S566|RGRSHSRSPATRGRS|1|SRRM2	ENSP00000265983_HPX_64_N5H4F0S2G0	0.28304	0.0693251	0.659459	1.21786e-05	0.376419	SRRM2	HPX
ENSG00000167978.17|ENSP00000301740.8|S566|RGRSHSRSPATRGRS|1|SRRM2	ENSP00000512341_ENSG00000289697_1029_N4H5F0S1G0	0.172028	0.27599	0.742704	4.91811e-07	0.570676	SRRM2	ENSG00000289697
ENSG00000167978.17|ENSP00000301740.8|S566|RGRSHSRSPATRGRS|1|SRRM2	ENSP00000512972_ITGAV_907_N3H6F0S0G0	0.321125	0.0381169	0.623835	8.07969e-05	0.30271	SRRM2	ITGAV
ENSG00000167978.17|ENSP00000301740.8|S566|RGRSHSRSPATRGRS|1|SRRM2	ENSP00000482784_THBS2_1069_N2H9F0S0G0	0.217246	0.203111	0.815584	6.62547e-06	0.598339	SRRM2	THBS2
ENSG00000167978.17|ENSP00000301740.8|S566|RGRSHSRSPATRGRS|1|SRRM2	ENSP00000245907_C3_85_N2H6F0S0G0	0.152257	0.335756	0.64453	2.21046e-05	0.492274	SRRM2	C3
ENSG00000167978.17|ENSP00000301740.8|S566|RGRSHSRSPATRGRS|1|SRRM2	ENSP00000248598_FGL2_336_N4H5F1S1G0	0.262296	0.0933276	0.622394	5.05646e-05	0.360097	SRRM2	FGL2
ENSG00000167978.17|ENSP00000301740.8|S566|RGRSHSRSPATRGRS|1|SRRM2	ENSP00000490344_CTSD_263_N2H3F0S0G0	0.445426	0.00311614	0.770142	3.97618e-08	0.324716	SRRM2	CTSD
ENSG00000167978.17|ENSP00000301740.8|S566|RGRSHSRSPATRGRS|1|SRRM2	ENSP00000261978_LTBP2_616_N6H3F4S0G0	0.270308	0.116303	0.640044	0.000139578	0.369736	SRRM2	LTBP2
ENSG00000167978.17|ENSP00000301740.8|S566|RGRSHSRSPATRGRS|1|SRRM2	ENSP00000278407_SERPING1_238_N2H8F0S0G0	0.256948	0.100451	0.640941	0.000238094	0.383993	SRRM2	SERPING1
ENSG00000167978.17|ENSP00000301740.8|S566|RGRSHSRSPATRGRS|1|SRRM2	ENSP00000278407_SERPING1_238_N2H7F0S0G0	0.363158	0.0230664	0.792009	5.13752e-07	0.428851	SRRM2	SERPING1
ENSG00000167978.17|ENSP00000301740.8|S566|RGRSHSRSPATRGRS|1|SRRM2	ENSP00000282588_ITGA1_418_N2H7F0S0G0	0.297302	0.0558668	0.753668	1.1221e-07	0.456366	SRRM2	ITGA1
ENSG00000167978.17|ENSP00000301740.8|S566|RGRSHSRSPATRGRS|1|SRRM2	ENSP00000282588_ITGA1_418_N2H5F0S0G0	0.342031	0.026619	0.668211	8.45499e-06	0.32618	SRRM2	ITGA1
ENSG00000167978.17|ENSP00000301740.8|S566|RGRSHSRSPATRGRS|1|SRRM2	ENSP00000230538_LAMA4_315_N4H5F1S2G0	0.158091	0.317343	0.711969	1.1204e-06	0.553878	SRRM2	LAMA4
ENSG00000167978.17|ENSP00000301740.8|S566|RGRSHSRSPATRGRS|1|SRRM2	ENSP00000265983_HPX_64_N4H4F1S1G0	0.227359	0.175958	0.651232	0.000130219	0.423873	SRRM2	HPX
ENSG00000167978.17|ENSP00000301740.8|S566|RGRSHSRSPATRGRS|1|SRRM2	ENSP00000265983_HPX_64_N3H4F0S1G0	0.15587	0.343359	0.698331	1.77838e-05	0.542461	SRRM2	HPX
ENSG00000167978.17|ENSP00000301740.8|S566|RGRSHSRSPATRGRS|1|SRRM2	ENSP00000385834_TF_630_N3H4F0S1G0	0.197213	0.216494	0.724631	8.78416e-06	0.527418	SRRM2	TF
ENSG00000167978.17|ENSP00000301740.8|S566|RGRSHSRSPATRGRS|1|SRRM2	ENSP00000282588_ITGA1_418_N2H8F0S0G0	0.239932	0.125902	0.731789	3.9556e-07	0.491857	SRRM2	ITGA1
ENSG00000167978.17|ENSP00000301740.8|S566|RGRSHSRSPATRGRS|1|SRRM2	ENSP00000395473_MAN2B1_367_N2H7F0S0G0	0.0692813	0.66286	0.602574	0.000100719	0.533293	SRRM2	MAN2B1
ENSG00000167978.17|ENSP00000301740.8|S566|RGRSHSRSPATRGRS|1|SRRM2	ENSP00000054950_RCN1_53_N2H3F1S0G0	0.335224	0.0299945	0.691892	2.95765e-06	0.356668	SRRM2	RCN1
ENSG00000167978.17|ENSP00000301740.8|S566|RGRSHSRSPATRGRS|1|SRRM2	ENSP00000054950_RCN1_53_N2H5F0S0G0	0.203144	0.196948	0.605281	0.000190037	0.402137	SRRM2	RCN1
ENSG00000167978.17|ENSP00000301740.8|S566|RGRSHSRSPATRGRS|1|SRRM2	ENSP00000054950_RCN1_53_N2H6F0S0G0	0.191289	0.230889	0.658671	2.28488e-05	0.467382	SRRM2	RCN1
ENSG00000167978.17|ENSP00000301740.8|S566|RGRSHSRSPATRGRS|1|SRRM2	ENSP00000054950_RCN1_53_N2H8F0S0G0	0.0439883	0.811066	0.729825	0.000389772	0.685836	SRRM2	RCN1
ENSG00000167978.17|ENSP00000301740.8|S566|RGRSHSRSPATRGRS|1|SRRM2	ENSP00000282588_ITGA1_460_N2H9F0S0G0	0.269589	0.0842504	0.665689	3.21323e-05	0.3961	SRRM2	ITGA1
ENSG00000167978.17|ENSP00000301740.8|S566|RGRSHSRSPATRGRS|1|SRRM2	ENSP00000282588_ITGA1_460_N2H8F0S0G0	0.248683	0.112269	0.635294	4.13058e-05	0.386611	SRRM2	ITGA1
ENSG00000167978.17|ENSP00000301740.8|S566|RGRSHSRSPATRGRS|1|SRRM2	ENSP00000349961_SMC4_862_N4H5F0S2G0	-0.134818	0.413192	0.641129	7.69655e-05	0.775947	SRRM2	SMC4
ENSG00000167978.17|ENSP00000301740.8|S566|RGRSHSRSPATRGRS|1|SRRM2	ENSP00000393887_AHSG_156_N3H3F2S0G0	0.131304	0.540819	0.655844	0.00124633	0.52454	SRRM2	AHSG
ENSG00000167978.17|ENSP00000301740.8|S566|RGRSHSRSPATRGRS|1|SRRM2	ENSP00000054950_RCN1_53_N3H7F1S0G0	0.233002	0.184792	0.757635	1.94594e-06	0.524633	SRRM2	RCN1
ENSG00000167978.17|ENSP00000301740.8|S566|RGRSHSRSPATRGRS|1|SRRM2	ENSP00000054950_RCN1_53_N5H4F2S0G0	0.0335775	0.867949	0.607002	0.00273922	0.573424	SRRM2	RCN1
ENSG00000167978.17|ENSP00000301740.8|S566|RGRSHSRSPATRGRS|1|SRRM2	ENSP00000054950_RCN1_53_N3H3F1S0G0	0.384428	0.0143184	0.73717	1.49339e-06	0.352742	SRRM2	RCN1
ENSG00000167978.17|ENSP00000301740.8|S566|RGRSHSRSPATRGRS|1|SRRM2	ENSP00000265077_VCAN_1442_N7H9F1S1G0	0.277692	0.074987	0.608494	8.23787e-05	0.330802	SRRM2	VCAN
ENSG00000167978.17|ENSP00000301740.8|S566|RGRSHSRSPATRGRS|1|SRRM2	ENSP00000278407_SERPING1_253_N4H5F0S2G0	-0.153391	0.332124	0.649163	1.84345e-05	0.802555	SRRM2	SERPING1
ENSG00000167978.17|ENSP00000301740.8|S566|RGRSHSRSPATRGRS|1|SRRM2	ENSP00000315130_CLU_103_N5H6F0S3G0	0.163585	0.333328	0.672654	2.47168e-05	0.509069	SRRM2	CLU
ENSG00000167978.17|ENSP00000301740.8|S566|RGRSHSRSPATRGRS|1|SRRM2	ENSP00000278407_SERPING1_253_N4H5F1S2G0	-0.0514545	0.74623	0.723552	6.16292e-07	0.775007	SRRM2	SERPING1
ENSG00000167978.17|ENSP00000301740.8|S566|RGRSHSRSPATRGRS|1|SRRM2	ENSP00000265077_VCAN_1442_N7H5F5S2G0	0.310313	0.0740786	0.672772	0.000120669	0.362458	SRRM2	VCAN
ENSG00000167978.17|ENSP00000301740.8|S566|RGRSHSRSPATRGRS|1|SRRM2	ENSP00000265077_VCAN_1442_N5H7F2S3G0	0.270075	0.0836706	0.699312	4.19781e-06	0.429237	SRRM2	VCAN
ENSG00000167978.17|ENSP00000301740.8|S566|RGRSHSRSPATRGRS|1|SRRM2	ENSP00000243077_LRP1_3333_N2H9F0S0G0	0.170445	0.299543	0.608871	0.000217348	0.438426	SRRM2	LRP1
ENSG00000167978.17|ENSP00000301740.8|S566|RGRSHSRSPATRGRS|1|SRRM2	ENSP00000264613_CP_138_N6H3F3S0G0	0.293927	0.0693388	0.633871	0.000128954	0.339944	SRRM2	CP
ENSG00000167978.17|ENSP00000301740.8|S566|RGRSHSRSPATRGRS|1|SRRM2	ENSP00000265983_HPX_64_N4H4F1S2G0	0.311536	0.0728875	0.659004	0.000137015	0.347468	SRRM2	HPX
ENSG00000167978.17|ENSP00000301740.8|S566|RGRSHSRSPATRGRS|1|SRRM2	ENSP00000243077_LRP1_2502_N4H5F1S0G0	0.215584	0.220762	0.62747	0.00135073	0.411886	SRRM2	LRP1
ENSG00000167978.17|ENSP00000301740.8|S566|RGRSHSRSPATRGRS|1|SRRM2	ENSP00000243077_LRP1_2620_N4H5F1S0G0	0.180952	0.298215	0.609684	0.0020111	0.428731	SRRM2	LRP1
ENSG00000167978.17|ENSP00000301740.8|S566|RGRSHSRSPATRGRS|1|SRRM2	ENSP00000287097_CD109_247_N2H6F0S0G0	0.190941	0.231756	0.60028	0.000137841	0.409339	SRRM2	CD109
ENSG00000167978.17|ENSP00000301740.8|S566|RGRSHSRSPATRGRS|1|SRRM2	ENSP00000379042_ERO1A_280_N2H7F0S0G0	0.290009	0.0624603	0.617503	6.01972e-05	0.327494	SRRM2	ERO1A
ENSG00000026025.16|ENSP00000224237.5|S56|SRSLYASSPGGVYAT|1|VIM	ENSP00000376793_SERPINA3_106_N7H4F5S1G0	0.040267	0.83268	0.647179	0.000352357	0.606913	VIM	SERPINA3
ENSG00000026025.16|ENSP00000224237.5|S56|SRSLYASSPGGVYAT|1|VIM	ENSP00000378353_P4HA1_113_N2H9F0S0G0	0.282554	0.0698254	0.602064	3.9582e-05	0.31951	VIM	P4HA1
ENSG00000026025.16|ENSP00000224237.5|S56|SRSLYASSPGGVYAT|1|VIM	ENSP00000345008_FBLN5_296_N5H5F1S0G0	0.235752	0.179514	0.612308	0.000885073	0.376555	VIM	FBLN5
ENSG00000026025.16|ENSP00000224237.5|S56|SRSLYASSPGGVYAT|1|VIM	ENSP00000345008_FBLN5_296_N4H4F1S0G0	0.0331416	0.83495	0.683116	2.29238e-06	0.649975	VIM	FBLN5
ENSG00000026025.16|ENSP00000224237.5|S56|SRSLYASSPGGVYAT|1|VIM	ENSP00000345008_FBLN5_296_N4H3F1S0G0	-0.0336277	0.832563	0.638095	3.72685e-05	0.671723	VIM	FBLN5
ENSG00000026025.16|ENSP00000224237.5|S56|SRSLYASSPGGVYAT|1|VIM	ENSP00000333298_LAMP1_249_N2H3F1S0G0	0.175369	0.362858	0.672479	0.000167657	0.497109	VIM	LAMP1
ENSG00000026025.16|ENSP00000224237.5|S56|SRSLYASSPGGVYAT|1|VIM	ENSP00000333298_LAMP1_249_N3H4F1S0G0	-0.00766129	0.967373	0.626374	0.000473454	0.634035	VIM	LAMP1
ENSG00000026025.16|ENSP00000224237.5|S56|SRSLYASSPGGVYAT|1|VIM	ENSP00000325527_FBN1_1067_N2H9F0S0G0	0.219608	0.20495	0.719231	5.09144e-05	0.499623	VIM	FBN1
ENSG00000026025.16|ENSP00000224237.5|S56|SRSLYASSPGGVYAT|1|VIM	ENSP00000262776_LGALS3BP_125_N2H8F0S0G0	-0.0916376	0.568798	0.673268	3.62517e-06	0.764906	VIM	LGALS3BP
ENSG00000026025.16|ENSP00000224237.5|S56|SRSLYASSPGGVYAT|1|VIM	ENSP00000296181_ITGB5_586_N2H6F0S0G0	-0.086631	0.626142	0.604511	0.0047531	0.691142	VIM	ITGB5
ENSG00000026025.16|ENSP00000224237.5|S56|SRSLYASSPGGVYAT|1|VIM	ENSP00000296181_ITGB5_586_N2H5F0S0G0	0.209514	0.200507	0.678877	9.90256e-05	0.469363	VIM	ITGB5
ENSG00000026025.16|ENSP00000224237.5|S56|SRSLYASSPGGVYAT|1|VIM	ENSP00000368678_AGRN_250_N4H5F2S0G0	0.21417	0.190457	0.611932	0.000539323	0.397762	VIM	AGRN
ENSG00000026025.16|ENSP00000224237.5|S56|SRSLYASSPGGVYAT|1|VIM	ENSP00000200639_LAMP2_257_N7H4F2S0G0	-0.16547	0.349672	0.737274	7.62517e-06	0.902744	VIM	LAMP2
ENSG00000026025.16|ENSP00000224237.5|S56|SRSLYASSPGGVYAT|1|VIM	ENSP00000308541_F2_121_N4H5F0S2G0	0.170732	0.27968	0.686229	3.83582e-06	0.515497	VIM	F2
ENSG00000026025.16|ENSP00000224237.5|S56|SRSLYASSPGGVYAT|1|VIM	ENSP00000333298_LAMP1_322_N2H9F0S0G0	0.164353	0.310865	0.737274	7.62517e-06	0.572921	VIM	LAMP1
ENSG00000026025.16|ENSP00000224237.5|S56|SRSLYASSPGGVYAT|1|VIM	ENSP00000333298_LAMP1_322_N2H8F0S0G0	0.126655	0.430057	0.625668	9.86977e-05	0.499013	VIM	LAMP1
ENSG00000026025.16|ENSP00000224237.5|S56|SRSLYASSPGGVYAT|1|VIM	ENSP00000333298_LAMP1_322_N2H7F0S0G0	0.251276	0.108453	0.633002	5.88201e-05	0.381726	VIM	LAMP1
ENSG00000026025.16|ENSP00000224237.5|S56|SRSLYASSPGGVYAT|1|VIM	ENSP00000308541_F2_121_N4H5F0S1G0	0.188883	0.230926	0.637148	9.83509e-06	0.448266	VIM	F2
ENSG00000026025.16|ENSP00000224237.5|S56|SRSLYASSPGGVYAT|1|VIM	ENSP00000432556_CTSC_119_N2H5F0S0G0	0.188396	0.232151	0.651595	5.26384e-06	0.463198	VIM	CTSC
ENSG00000026025.16|ENSP00000224237.5|S56|SRSLYASSPGGVYAT|1|VIM	ENSP00000432556_CTSC_119_N4H5F1S0G0	0.358261	0.0856123	0.745455	0.000105202	0.387194	VIM	CTSC
ENSG00000026025.16|ENSP00000224237.5|S56|SRSLYASSPGGVYAT|1|VIM	ENSP00000242209_FKBP9_286_N4H7F1S0G0	0.270308	0.116303	0.612299	0.000152439	0.341991	VIM	FKBP9
ENSG00000026025.16|ENSP00000224237.5|S56|SRSLYASSPGGVYAT|1|VIM	ENSP00000245907_C3_85_N4H4F1S0G0	0.291624	0.148317	0.746957	2.75018e-05	0.455333	VIM	C3
ENSG00000026025.16|ENSP00000224237.5|S56|SRSLYASSPGGVYAT|1|VIM	ENSP00000508249_ITGA6_284_N2H6F0S0G0	-0.0452962	0.775767	0.619028	2.65752e-05	0.664325	VIM	ITGA6
ENSG00000026025.16|ENSP00000224237.5|S56|SRSLYASSPGGVYAT|1|VIM	ENSP00000265983_HPX_64_N4H5F0S1G0	0.378981	0.0133215	0.718574	1.7749e-07	0.339593	VIM	HPX
ENSG00000026025.16|ENSP00000224237.5|S56|SRSLYASSPGGVYAT|1|VIM	ENSP00000265983_HPX_64_N4H5F0S2G0	0.30816	0.0470949	0.655722	4.37617e-06	0.347563	VIM	HPX
ENSG00000026025.16|ENSP00000224237.5|S56|SRSLYASSPGGVYAT|1|VIM	ENSP00000205948_APOH_183_N8H9F1S4G0	0.278818	0.143014	0.71517	0.00084924	0.436353	VIM	APOH
ENSG00000026025.16|ENSP00000224237.5|S56|SRSLYASSPGGVYAT|1|VIM	ENSP00000333298_LAMP1_249_N3H4F1S1G0	0.183859	0.243796	0.626331	5.70218e-05	0.442472	VIM	LAMP1
ENSG00000026025.16|ENSP00000224237.5|S56|SRSLYASSPGGVYAT|1|VIM	ENSP00000493985_KNG1_294_N4H5F0S2G0	0.269265	0.0846386	0.651595	5.26384e-06	0.38233	VIM	KNG1
ENSG00000026025.16|ENSP00000224237.5|S56|SRSLYASSPGGVYAT|1|VIM	ENSP00000254801_JCHAIN_71_N4H5F1S0G0	0.230856	0.141312	0.631707	1.23438e-05	0.400851	VIM	JCHAIN
ENSG00000026025.16|ENSP00000224237.5|S56|SRSLYASSPGGVYAT|1|VIM	ENSP00000493613_CTSA_145_N2H6F0S0G0	0.287282	0.0685732	0.730582	8.71469e-08	0.443299	VIM	CTSA
ENSG00000026025.16|ENSP00000224237.5|S56|SRSLYASSPGGVYAT|1|VIM	ENSP00000493613_CTSA_333_N2H5F0S0G0	0.228101	0.146255	0.600405	5.32979e-05	0.372303	VIM	CTSA
ENSG00000026025.16|ENSP00000224237.5|S56|SRSLYASSPGGVYAT|1|VIM	ENSP00000230538_LAMA4_315_N4H5F1S0G0	-0.0551819	0.728522	0.64409	7.31286e-06	0.699272	VIM	LAMA4
ENSG00000026025.16|ENSP00000224237.5|S56|SRSLYASSPGGVYAT|1|VIM	ENSP00000053867_GRN_530_N3H4F1S1G0	0.207572	0.211121	0.738706	1.08282e-05	0.531134	VIM	GRN
ENSG00000026025.16|ENSP00000224237.5|S56|SRSLYASSPGGVYAT|1|VIM	ENSP00000054950_RCN1_53_N2H8F0S0G0	0.321008	0.0641546	0.742095	5.0404e-05	0.421086	VIM	RCN1
ENSG00000026025.16|ENSP00000224237.5|S56|SRSLYASSPGGVYAT|1|VIM	ENSP00000282588_ITGA1_460_N2H9F0S0G0	0.211733	0.178271	0.65098	2.29106e-05	0.439247	VIM	ITGA1
ENSG00000026025.16|ENSP00000224237.5|S56|SRSLYASSPGGVYAT|1|VIM	ENSP00000385834_TF_630_N8H5F0S0G0	0.339024	0.0301319	0.645142	9.25885e-06	0.306117	VIM	TF
ENSG00000026025.16|ENSP00000224237.5|S56|SRSLYASSPGGVYAT|1|VIM	ENSP00000265394_CPVL_307_N2H5F0S0G0	0.105534	0.540159	0.611624	0.00090024	0.50609	VIM	CPVL
ENSG00000026025.16|ENSP00000224237.5|S56|SRSLYASSPGGVYAT|1|VIM	ENSP00000054950_RCN1_53_N3H3F1S0G0	0.224698	0.152536	0.620673	4.16124e-05	0.395975	VIM	RCN1
ENSG00000026025.16|ENSP00000224237.5|S56|SRSLYASSPGGVYAT|1|VIM	ENSP00000265077_VCAN_1442_N7H6F0S1G0	0.247863	0.222138	0.60087	0.0019026	0.353006	VIM	VCAN
ENSG00000206560.11|ENSP00000382379.2|S1011|TNTSKTVSFEALPIM|1|ANKRD28	ENSP00000346839_FN1_1007_N4H5F0S2G0	0.156022	0.370778	0.737535	4.31836e-07	0.581513	ANKRD28	FN1
ENSG00000206560.11|ENSP00000382379.2|S1011|TNTSKTVSFEALPIM|1|ANKRD28	ENSP00000258733_GPNMB_249_N2H3F1S0G0	0.00644258	0.9707	0.623249	6.35591e-05	0.616807	ANKRD28	GPNMB
ENSG00000206560.11|ENSP00000382379.2|S1011|TNTSKTVSFEALPIM|1|ANKRD28	ENSP00000375702_IL4I1_134_N2H7F0S0G0	-0.180952	0.298215	0.739776	3.81872e-07	0.920728	ANKRD28	IL4I1
ENSG00000206560.11|ENSP00000382379.2|S1011|TNTSKTVSFEALPIM|1|ANKRD28	ENSP00000376793_SERPINA3_106_N7H4F5S1G0	0.284729	0.13438	0.673382	0.000118332	0.388653	ANKRD28	SERPINA3
ENSG00000206560.11|ENSP00000382379.2|S1011|TNTSKTVSFEALPIM|1|ANKRD28	ENSP00000226218_VTN_242_N8H5F1S0G0	0.274194	0.135519	0.619355	0.000203136	0.345161	ANKRD28	VTN
ENSG00000206560.11|ENSP00000382379.2|S1011|TNTSKTVSFEALPIM|1|ANKRD28	ENSP00000378394_PSAP_101_N3H4F1S1G0	-0.0635854	0.716693	0.607563	0.00010854	0.671148	ANKRD28	PSAP
ENSG00000206560.11|ENSP00000382379.2|S1011|TNTSKTVSFEALPIM|1|ANKRD28	ENSP00000223127_PLOD3_548_N2H5F0S0G0	0.195521	0.275518	0.629447	0.000332422	0.433926	ANKRD28	PLOD3
ENSG00000206560.11|ENSP00000382379.2|S1011|TNTSKTVSFEALPIM|1|ANKRD28	ENSP00000307513_MRC2_69_N4H5F1S0G0	-0.070028	0.68935	0.622129	6.60989e-05	0.692157	ANKRD28	MRC2
ENSG00000206560.11|ENSP00000382379.2|S1011|TNTSKTVSFEALPIM|1|ANKRD28	ENSP00000345008_FBLN5_296_N8H5F1S0G0	0.286835	0.0947965	0.62381	6.23224e-05	0.336975	ANKRD28	FBLN5
ENSG00000206560.11|ENSP00000382379.2|S1011|TNTSKTVSFEALPIM|1|ANKRD28	ENSP00000322061_C7_202_N2H5F0S0G0	0.219608	0.20495	0.666667	1.22774e-05	0.447059	ANKRD28	C7
ENSG00000206560.11|ENSP00000382379.2|S1011|TNTSKTVSFEALPIM|1|ANKRD28	ENSP00000333298_LAMP1_249_N2H3F1S0G0	0.11166	0.611993	0.657115	0.000657765	0.545455	ANKRD28	LAMP1
ENSG00000206560.11|ENSP00000382379.2|S1011|TNTSKTVSFEALPIM|1|ANKRD28	ENSP00000333298_LAMP1_249_N3H4F1S0G0	0.277391	0.189412	0.683117	0.00064229	0.405726	ANKRD28	LAMP1
ENSG00000206560.11|ENSP00000382379.2|S1011|TNTSKTVSFEALPIM|1|ANKRD28	ENSP00000262776_LGALS3BP_125_N2H8F0S0G0	0.205806	0.242924	0.735676	7.15666e-07	0.52987	ANKRD28	LGALS3BP
ENSG00000206560.11|ENSP00000382379.2|S1011|TNTSKTVSFEALPIM|1|ANKRD28	ENSP00000296181_ITGB5_586_N2H5F0S0G0	0.222874	0.220162	0.685714	0.000600843	0.46284	ANKRD28	ITGB5
ENSG00000206560.11|ENSP00000382379.2|S1011|TNTSKTVSFEALPIM|1|ANKRD28	ENSP00000363827_HSPG2_1755_N4H5F1S1G0	0.302674	0.08187	0.669763	0.00236009	0.367089	ANKRD28	HSPG2
ENSG00000206560.11|ENSP00000382379.2|S1011|TNTSKTVSFEALPIM|1|ANKRD28	ENSP00000361508_PLTP_143_N4H5F1S1G0	0.00927419	0.960508	0.663054	8.8622e-05	0.65378	ANKRD28	PLTP
ENSG00000206560.11|ENSP00000382379.2|S1011|TNTSKTVSFEALPIM|1|ANKRD28	ENSP00000205948_APOH_253_N4H5F0S2G0	0.0694678	0.691713	0.643978	2.99284e-05	0.57451	ANKRD28	APOH
ENSG00000206560.11|ENSP00000382379.2|S1011|TNTSKTVSFEALPIM|1|ANKRD28	ENSP00000242209_FKBP9_286_N4H6F1S0G0	-0.126316	0.60635	0.632611	0.00484123	0.758927	ANKRD28	FKBP9
ENSG00000206560.11|ENSP00000382379.2|S1011|TNTSKTVSFEALPIM|1|ANKRD28	ENSP00000317232_FKBP10_393_N2H7F0S0G0	0.14683	0.407309	0.612968	0.000149231	0.466138	ANKRD28	FKBP10
ENSG00000206560.11|ENSP00000382379.2|S1011|TNTSKTVSFEALPIM|1|ANKRD28	ENSP00000200639_LAMP2_257_N7H4F2S0G0	0.386447	0.0464653	0.845217	2.01983e-07	0.458771	ANKRD28	LAMP2
ENSG00000206560.11|ENSP00000382379.2|S1011|TNTSKTVSFEALPIM|1|ANKRD28	ENSP00000330658_PAPPA_429_N2H5F0S0G0	-0.182759	0.342662	0.744071	4.69418e-05	0.92683	ANKRD28	PAPPA
ENSG00000206560.11|ENSP00000382379.2|S1011|TNTSKTVSFEALPIM|1|ANKRD28	ENSP00000243077_LRP1_3788_N5H5F1S0G0	0.150612	0.426946	0.670769	0.000242842	0.520157	ANKRD28	LRP1
ENSG00000206560.11|ENSP00000382379.2|S1011|TNTSKTVSFEALPIM|1|ANKRD28	ENSP00000258145_GNS_405_N2H7F0S0G0	0.37754	0.0277174	0.686318	2.82441e-05	0.308778	ANKRD28	GNS
ENSG00000206560.11|ENSP00000382379.2|S1011|TNTSKTVSFEALPIM|1|ANKRD28	ENSP00000265983_HPX_64_N4H5F0S2G0	0.255182	0.139015	0.62521	5.93252e-05	0.370028	ANKRD28	HPX
ENSG00000206560.11|ENSP00000382379.2|S1011|TNTSKTVSFEALPIM|1|ANKRD28	ENSP00000265983_HPX_64_N5H4F0S2G0	0.240336	0.164319	0.660504	1.57547e-05	0.420168	ANKRD28	HPX
ENSG00000206560.11|ENSP00000382379.2|S1011|TNTSKTVSFEALPIM|1|ANKRD28	ENSP00000512341_ENSG00000289697_1029_N4H5F0S1G0	0.345938	0.04179	0.707888	4.07052e-06	0.361949	ANKRD28	ENSG00000289697
ENSG00000206560.11|ENSP00000382379.2|S1011|TNTSKTVSFEALPIM|1|ANKRD28	ENSP00000512341_ENSG00000289697_1029_N5H5F1S0G0	0.0813783	0.657935	0.646962	0.000198823	0.565584	ANKRD28	ENSG00000289697
ENSG00000206560.11|ENSP00000382379.2|S1011|TNTSKTVSFEALPIM|1|ANKRD28	ENSP00000254801_JCHAIN_71_N4H5F0S2G0	0.190476	0.27307	0.698396	4.37457e-06	0.50792	ANKRD28	JCHAIN
ENSG00000206560.11|ENSP00000382379.2|S1011|TNTSKTVSFEALPIM|1|ANKRD28	ENSP00000254801_JCHAIN_71_N4H5F0S1G0	0.0983193	0.574181	0.647976	3.42433e-05	0.549656	ANKRD28	JCHAIN
ENSG00000206560.11|ENSP00000382379.2|S1011|TNTSKTVSFEALPIM|1|ANKRD28	ENSP00000254801_JCHAIN_71_N4H5F1S1G0	0.241737	0.1618	0.633613	4.39139e-05	0.391877	ANKRD28	JCHAIN
ENSG00000206560.11|ENSP00000382379.2|S1011|TNTSKTVSFEALPIM|1|ANKRD28	ENSP00000493153_PPT1_232_N2H7F0S0G0	0.262338	0.133911	0.636694	0.000117732	0.374356	ANKRD28	PPT1
ENSG00000206560.11|ENSP00000382379.2|S1011|TNTSKTVSFEALPIM|1|ANKRD28	ENSP00000493985_KNG1_294_N4H5F0S1G0	0.162745	0.350255	0.642577	3.15461e-05	0.479832	ANKRD28	KNG1
ENSG00000206560.11|ENSP00000382379.2|S1011|TNTSKTVSFEALPIM|1|ANKRD28	ENSP00000493153_PPT1_232_N2H6F0S0G0	0.301961	0.0779073	0.614668	0.000109895	0.312707	ANKRD28	PPT1
ENSG00000206560.11|ENSP00000382379.2|S1011|TNTSKTVSFEALPIM|1|ANKRD28	ENSP00000254801_JCHAIN_71_N5H4F0S0G0	0.239516	0.194372	0.642857	0.000298867	0.403341	ANKRD28	JCHAIN
ENSG00000206560.11|ENSP00000382379.2|S1011|TNTSKTVSFEALPIM|1|ANKRD28	ENSP00000490344_CTSD_263_N2H5F0S0G0	-0.0652661	0.709525	0.682353	6.33615e-06	0.747619	ANKRD28	CTSD
ENSG00000206560.11|ENSP00000382379.2|S1011|TNTSKTVSFEALPIM|1|ANKRD28	ENSP00000490344_CTSD_263_N2H3F0S0G0	0.0352941	0.840478	0.644258	2.9614e-05	0.608964	ANKRD28	CTSD
ENSG00000206560.11|ENSP00000382379.2|S1011|TNTSKTVSFEALPIM|1|ANKRD28	ENSP00000261978_LTBP2_616_N6H3F4S0G0	0.223248	0.272961	0.641709	0.000410164	0.418462	ANKRD28	LTBP2
ENSG00000206560.11|ENSP00000382379.2|S1011|TNTSKTVSFEALPIM|1|ANKRD28	ENSP00000278407_SERPING1_238_N2H8F0S0G0	0.157423	0.366445	0.664274	0.000214937	0.506851	ANKRD28	SERPING1
ENSG00000206560.11|ENSP00000382379.2|S1011|TNTSKTVSFEALPIM|1|ANKRD28	ENSP00000265983_HPX_64_N4H4F1S1G0	0.294772	0.113811	0.771304	1.02335e-05	0.476532	ANKRD28	HPX
ENSG00000206560.11|ENSP00000382379.2|S1011|TNTSKTVSFEALPIM|1|ANKRD28	ENSP00000385834_TF_630_N3H4F0S1G0	0.257754	0.141093	0.615271	0.000382042	0.357517	ANKRD28	TF
ENSG00000206560.11|ENSP00000382379.2|S1011|TNTSKTVSFEALPIM|1|ANKRD28	ENSP00000258341_LAMC1_1205_N2H4F0S0G0	0.282891	0.202071	0.708639	0.000223104	0.425748	ANKRD28	LAMC1
ENSG00000206560.11|ENSP00000382379.2|S1011|TNTSKTVSFEALPIM|1|ANKRD28	ENSP00000349961_SMC4_862_N4H5F0S2G0	0.145717	0.442292	0.664961	6.10848e-05	0.519244	ANKRD28	SMC4
ENSG00000206560.11|ENSP00000382379.2|S1011|TNTSKTVSFEALPIM|1|ANKRD28	ENSP00000385834_TF_630_N7H4F4S2G0	0.266667	0.121497	0.60275	0.000161639	0.336084	ANKRD28	TF
ENSG00000206560.11|ENSP00000382379.2|S1011|TNTSKTVSFEALPIM|1|ANKRD28	ENSP00000393887_AHSG_156_N3H4F0S1G0	0.27423	0.110896	0.629132	5.1612e-05	0.354902	ANKRD28	AHSG
ENSG00000206560.11|ENSP00000382379.2|S1011|TNTSKTVSFEALPIM|1|ANKRD28	ENSP00000054950_RCN1_53_N5H4F2S0G0	-0.148221	0.49971	0.635234	0.00149052	0.783456	ANKRD28	RCN1
ENSG00000206560.11|ENSP00000382379.2|S1011|TNTSKTVSFEALPIM|1|ANKRD28	ENSP00000054950_RCN1_53_N4H5F1S1G0	0.255172	0.181568	0.696241	0.000649924	0.441068	ANKRD28	RCN1
ENSG00000206560.11|ENSP00000382379.2|S1011|TNTSKTVSFEALPIM|1|ANKRD28	ENSP00000054950_RCN1_53_N4H4F2S0G0	0.0311355	0.877478	0.664274	0.000214937	0.633138	ANKRD28	RCN1
ENSG00000206560.11|ENSP00000382379.2|S1011|TNTSKTVSFEALPIM|1|ANKRD28	ENSP00000385834_TF_630_N6H3F3S0G0	0.143417	0.411125	0.652101	2.19379e-05	0.508683	ANKRD28	TF
ENSG00000206560.11|ENSP00000382379.2|S1011|TNTSKTVSFEALPIM|1|ANKRD28	ENSP00000385834_TF_630_N6H3F5S0G0	0.290476	0.0904956	0.623249	6.35591e-05	0.332773	ANKRD28	TF
ENSG00000206560.11|ENSP00000382379.2|S1011|TNTSKTVSFEALPIM|1|ANKRD28	ENSP00000265983_HPX_64_N4H4F1S2G0	0.258128	0.176388	0.649915	0.000326222	0.391786	ANKRD28	HPX
ENSG00000206560.11|ENSP00000382379.2|S1011|TNTSKTVSFEALPIM|1|ANKRD28	ENSP00000243077_LRP1_2620_N4H5F1S0G0	-0.0372195	0.850851	0.685771	0.000303854	0.72299	ANKRD28	LRP1
ENSG00000167978.17|ENSP00000301740.8|S562|RSARRGRSHSRSPAT|1|SRRM2	ENSP00000345008_FBLN5_296_N4H6F0S0G0	0.0327935	0.8429	0.643952	9.2769e-05	0.611158	SRRM2	FBLN5
ENSG00000167978.17|ENSP00000301740.8|S562|RSARRGRSHSRSPAT|1|SRRM2	ENSP00000316032_NUP98_589_N3H5F1S1G0	0.316366	0.100971	0.738596	0.000304302	0.422231	SRRM2	NUP98
ENSG00000167978.17|ENSP00000301740.8|S562|RSARRGRSHSRSPAT|1|SRRM2	ENSP00000258733_GPNMB_249_N2H3F1S0G0	0.336358	0.0294085	0.70399	1.66358e-06	0.367631	SRRM2	GPNMB
ENSG00000167978.17|ENSP00000301740.8|S562|RSARRGRSHSRSPAT|1|SRRM2	ENSP00000376793_SERPINA3_127_N4H4F1S2G0	0.252419	0.170699	0.62735	0.000602939	0.374931	SRRM2	SERPINA3
ENSG00000167978.17|ENSP00000301740.8|S562|RSARRGRSHSRSPAT|1|SRRM2	ENSP00000376793_SERPINA3_106_N7H4F5S1G0	0.317909	0.0868957	0.641026	0.000417941	0.323117	SRRM2	SERPINA3
ENSG00000167978.17|ENSP00000301740.8|S562|RSARRGRSHSRSPAT|1|SRRM2	ENSP00000376793_SERPINA3_106_N7H4F4S2G0	0.429182	0.0254863	0.742105	0.000274876	0.312923	SRRM2	SERPINA3
ENSG00000167978.17|ENSP00000301740.8|S562|RSARRGRSHSRSPAT|1|SRRM2	ENSP00000196061_PLOD1_538_N2H9F0S0G0	0.220323	0.160898	0.647619	2.60678e-05	0.427297	SRRM2	PLOD1
ENSG00000167978.17|ENSP00000301740.8|S562|RSARRGRSHSRSPAT|1|SRRM2	ENSP00000346839_FN1_528_N4H7F1S0G0	-0.332016	0.121675	0.745098	0.000598715	1.07711	SRRM2	FN1
ENSG00000167978.17|ENSP00000301740.8|S562|RSARRGRSHSRSPAT|1|SRRM2	ENSP00000262919_ATRN_416_N2H7F0S0G0	0.126923	0.441319	0.711694	7.15321e-06	0.58477	SRRM2	ATRN
ENSG00000167978.17|ENSP00000301740.8|S562|RSARRGRSHSRSPAT|1|SRRM2	ENSP00000378394_PSAP_215_N2H8F0S0G0	0.153659	0.337468	0.667532	1.61422e-05	0.513874	SRRM2	PSAP
ENSG00000167978.17|ENSP00000301740.8|S562|RSARRGRSHSRSPAT|1|SRRM2	ENSP00000226355_AFM_109_N4H5F0S2G0	-0.0841909	0.596045	0.639216	3.57561e-05	0.723407	SRRM2	AFM
ENSG00000167978.17|ENSP00000301740.8|S562|RSARRGRSHSRSPAT|1|SRRM2	ENSP00000226218_VTN_242_N3H5F1S2G0	-0.0786116	0.629689	0.675403	3.06366e-05	0.754015	SRRM2	VTN
ENSG00000167978.17|ENSP00000301740.8|S562|RSARRGRSHSRSPAT|1|SRRM2	ENSP00000345008_FBLN5_296_N8H5F1S0G0	0.350458	0.022883	0.762162	6.64032e-08	0.411704	SRRM2	FBLN5
ENSG00000167978.17|ENSP00000301740.8|S562|RSARRGRSHSRSPAT|1|SRRM2	ENSP00000345008_FBLN5_296_N6H3F4S0G0	0.390325	0.0106029	0.807207	2.7256e-09	0.416882	SRRM2	FBLN5
ENSG00000167978.17|ENSP00000301740.8|S562|RSARRGRSHSRSPAT|1|SRRM2	ENSP00000345008_FBLN5_296_N5H5F1S0G0	0.152636	0.388805	0.619231	0.000964957	0.466595	SRRM2	FBLN5
ENSG00000167978.17|ENSP00000301740.8|S562|RSARRGRSHSRSPAT|1|SRRM2	ENSP00000345008_FBLN5_296_N4H5F3S1G0	0.164439	0.36048	0.643478	0.000693094	0.47904	SRRM2	FBLN5
ENSG00000167978.17|ENSP00000301740.8|S562|RSARRGRSHSRSPAT|1|SRRM2	ENSP00000345008_FBLN5_296_N4H5F1S2G0	0.263917	0.091248	0.687259	3.66028e-06	0.423342	SRRM2	FBLN5
ENSG00000167978.17|ENSP00000301740.8|S562|RSARRGRSHSRSPAT|1|SRRM2	ENSP00000345008_FBLN5_296_N4H5F1S1G0	0.205251	0.192244	0.620592	5.3938e-05	0.415341	SRRM2	FBLN5
ENSG00000167978.17|ENSP00000301740.8|S562|RSARRGRSHSRSPAT|1|SRRM2	ENSP00000345008_FBLN5_296_N4H5F1S0G0	0.225022	0.151929	0.679022	5.29672e-06	0.454	SRRM2	FBLN5
ENSG00000167978.17|ENSP00000301740.8|S562|RSARRGRSHSRSPAT|1|SRRM2	ENSP00000345008_FBLN5_296_N4H4F1S0G0	0.235556	0.133167	0.694466	2.62291e-06	0.45891	SRRM2	FBLN5
ENSG00000167978.17|ENSP00000301740.8|S562|RSARRGRSHSRSPAT|1|SRRM2	ENSP00000305920_GLB1_116_N3H5F1S0G0	0.223249	0.197351	0.625299	0.000636074	0.40205	SRRM2	GLB1
ENSG00000167978.17|ENSP00000301740.8|S562|RSARRGRSHSRSPAT|1|SRRM2	ENSP00000345008_FBLN5_296_N4H3F1S0G0	0.325014	0.0357148	0.645388	5.00489e-05	0.320374	SRRM2	FBLN5
ENSG00000167978.17|ENSP00000301740.8|S562|RSARRGRSHSRSPAT|1|SRRM2	ENSP00000317232_FKBP10_407_N2H6F0S0G0	-0.0736695	0.674063	0.677823	2.79802e-05	0.751492	SRRM2	FKBP10
ENSG00000167978.17|ENSP00000301740.8|S562|RSARRGRSHSRSPAT|1|SRRM2	ENSP00000299610_MFAP4_137_N3H3F1S0G0	0.0636091	0.68901	0.644273	2.23267e-05	0.580664	SRRM2	MFAP4
ENSG00000167978.17|ENSP00000301740.8|S562|RSARRGRSHSRSPAT|1|SRRM2	ENSP00000317232_FKBP10_407_N2H7F0S0G0	-0.0461065	0.771862	0.634492	3.24277e-05	0.680598	SRRM2	FKBP10
ENSG00000167978.17|ENSP00000301740.8|S562|RSARRGRSHSRSPAT|1|SRRM2	ENSP00000322061_C7_202_N2H5F0S0G0	0.355482	0.020872	0.744916	1.88564e-07	0.389435	SRRM2	C7
ENSG00000167978.17|ENSP00000301740.8|S562|RSARRGRSHSRSPAT|1|SRRM2	ENSP00000355627_AGT_38_N4H5F0S2G0	-0.1777	0.260223	0.638353	2.80287e-05	0.816053	SRRM2	AGT
ENSG00000167978.17|ENSP00000301740.8|S562|RSARRGRSHSRSPAT|1|SRRM2	ENSP00000331544_FBLN1_98_N6H9F4S0G0	0.290657	0.0618502	0.603006	0.000259386	0.312349	SRRM2	FBLN1
ENSG00000167978.17|ENSP00000301740.8|S562|RSARRGRSHSRSPAT|1|SRRM2	ENSP00000356671_SERPINC1_128_N4H5F0S2G0	-0.193906	0.218528	0.702703	1.77097e-06	0.896609	SRRM2	SERPINC1
ENSG00000167978.17|ENSP00000301740.8|S562|RSARRGRSHSRSPAT|1|SRRM2	ENSP00000299610_MFAP4_137_N4H5F2S0G0	0.126327	0.425343	0.692664	2.85334e-06	0.566337	SRRM2	MFAP4
ENSG00000167978.17|ENSP00000301740.8|S562|RSARRGRSHSRSPAT|1|SRRM2	ENSP00000299610_MFAP4_137_N4H5F1S1G0	0.0820841	0.605306	0.640669	2.56565e-05	0.558585	SRRM2	MFAP4
ENSG00000167978.17|ENSP00000301740.8|S562|RSARRGRSHSRSPAT|1|SRRM2	ENSP00000299610_MFAP4_137_N4H5F1S0G0	0.177376	0.261107	0.698584	2.15875e-06	0.521208	SRRM2	MFAP4
ENSG00000167978.17|ENSP00000301740.8|S562|RSARRGRSHSRSPAT|1|SRRM2	ENSP00000217939_MXRA5_2203_N2H6F0S0G0	-0.0454034	0.780864	0.687317	1.39008e-05	0.73272	SRRM2	MXRA5
ENSG00000167978.17|ENSP00000301740.8|S562|RSARRGRSHSRSPAT|1|SRRM2	ENSP00000350894_SERPINH1_120_N2H9F0S0G0	0.228705	0.155757	0.784348	5.72982e-06	0.555642	SRRM2	SERPINH1
ENSG00000167978.17|ENSP00000301740.8|S562|RSARRGRSHSRSPAT|1|SRRM2	ENSP00000350894_SERPINH1_120_N2H8F0S0G0	0.273641	0.0795133	0.745565	1.48892e-06	0.471924	SRRM2	SERPINH1
ENSG00000167978.17|ENSP00000301740.8|S562|RSARRGRSHSRSPAT|1|SRRM2	ENSP00000350894_SERPINH1_120_N2H7F0S0G0	0.258083	0.0989059	0.735294	4.8774e-07	0.477211	SRRM2	SERPINH1
ENSG00000167978.17|ENSP00000301740.8|S562|RSARRGRSHSRSPAT|1|SRRM2	ENSP00000350894_SERPINH1_120_N2H6F0S0G0	0.221295	0.159011	0.758301	8.45079e-08	0.537006	SRRM2	SERPINH1
ENSG00000167978.17|ENSP00000301740.8|S562|RSARRGRSHSRSPAT|1|SRRM2	ENSP00000300527_COL6A2_140_N2H8F0S0G0	0.214326	0.172891	0.65148	1.68155e-05	0.437154	SRRM2	COL6A2
ENSG00000167978.17|ENSP00000301740.8|S562|RSARRGRSHSRSPAT|1|SRRM2	ENSP00000317232_FKBP10_182_N4H7F1S0G0	0.336415	0.0481555	0.678161	7.3177e-05	0.341746	SRRM2	FKBP10
ENSG00000167978.17|ENSP00000301740.8|S562|RSARRGRSHSRSPAT|1|SRRM2	ENSP00000350894_SERPINH1_120_N2H3F0S0G0	0.252411	0.106815	0.763035	2.43144e-07	0.510624	SRRM2	SERPINH1
ENSG00000167978.17|ENSP00000301740.8|S562|RSARRGRSHSRSPAT|1|SRRM2	ENSP00000350894_SERPINH1_120_N2H5F0S0G0	0.29406	0.0587248	0.677735	5.60566e-06	0.383674	SRRM2	SERPINH1
ENSG00000167978.17|ENSP00000301740.8|S562|RSARRGRSHSRSPAT|1|SRRM2	ENSP00000218388_TIMP1_53_N2H9F0S0G0	0.347467	0.0280314	0.648962	0.000250326	0.301495	SRRM2	TIMP1
ENSG00000167978.17|ENSP00000301740.8|S562|RSARRGRSHSRSPAT|1|SRRM2	ENSP00000303351_ITGB1_212_N4H5F1S0G0	0.276882	0.0758757	0.636695	3.92403e-05	0.359813	SRRM2	ITGB1
ENSG00000167978.17|ENSP00000301740.8|S562|RSARRGRSHSRSPAT|1|SRRM2	ENSP00000317232_FKBP10_182_N2H7F0S0G0	0.332845	0.0626856	0.786923	3.07379e-06	0.454079	SRRM2	FKBP10
ENSG00000167978.17|ENSP00000301740.8|S562|RSARRGRSHSRSPAT|1|SRRM2	ENSP00000317232_FKBP10_182_N2H8F0S0G0	0.258893	0.0978137	0.718662	7.9605e-07	0.459768	SRRM2	FKBP10
ENSG00000167978.17|ENSP00000301740.8|S562|RSARRGRSHSRSPAT|1|SRRM2	ENSP00000296388_P3H1_467_N2H8F0S0G0	0.225123	0.240337	0.67218	0.00116843	0.447057	SRRM2	P3H1
ENSG00000167978.17|ENSP00000301740.8|S562|RSARRGRSHSRSPAT|1|SRRM2	ENSP00000296181_ITGB5_586_N2H5F0S0G0	0.323887	0.0442783	0.683478	0.000231754	0.359592	SRRM2	ITGB5
ENSG00000167978.17|ENSP00000301740.8|S562|RSARRGRSHSRSPAT|1|SRRM2	ENSP00000317232_FKBP10_182_N4H6F1S0G0	0.317848	0.071457	0.701197	6.59535e-05	0.383349	SRRM2	FKBP10
ENSG00000167978.17|ENSP00000301740.8|S562|RSARRGRSHSRSPAT|1|SRRM2	ENSP00000317232_FKBP10_182_N2H9F0S0G0	0.114658	0.469657	0.707257	2.91723e-06	0.592599	SRRM2	FKBP10
ENSG00000167978.17|ENSP00000301740.8|S562|RSARRGRSHSRSPAT|1|SRRM2	ENSP00000205948_APOH_162_N4H5F0S2G0	0.394701	0.00968929	0.72409	8.80781e-07	0.329389	SRRM2	APOH
ENSG00000167978.17|ENSP00000301740.8|S562|RSARRGRSHSRSPAT|1|SRRM2	ENSP00000368678_AGRN_250_N4H5F2S0G0	0.414372	0.0087254	0.842365	1.89677e-08	0.427992	SRRM2	AGRN
ENSG00000167978.17|ENSP00000301740.8|S562|RSARRGRSHSRSPAT|1|SRRM2	ENSP00000363827_HSPG2_1755_N4H5F1S1G0	0.0888502	0.580661	0.702597	0.000383022	0.613747	SRRM2	HSPG2
ENSG00000167978.17|ENSP00000301740.8|S562|RSARRGRSHSRSPAT|1|SRRM2	ENSP00000261978_LTBP2_616_N4H5F1S1G0	0.2563	0.101342	0.736937	2.97358e-07	0.480637	SRRM2	LTBP2
ENSG00000167978.17|ENSP00000301740.8|S562|RSARRGRSHSRSPAT|1|SRRM2	ENSP00000297268_COL1A2_1267_N2H7F0S0G0	-0.00412758	0.979834	0.628113	6.97592e-05	0.632241	SRRM2	COL1A2
ENSG00000167978.17|ENSP00000301740.8|S562|RSARRGRSHSRSPAT|1|SRRM2	ENSP00000317232_FKBP10_393_N2H7F0S0G0	0.16379	0.312548	0.653226	6.77976e-05	0.489436	SRRM2	FKBP10
ENSG00000167978.17|ENSP00000301740.8|S562|RSARRGRSHSRSPAT|1|SRRM2	ENSP00000299610_MFAP4_87_N2H4F0S0G0	0.149798	0.362717	0.632019	7.97167e-05	0.482221	SRRM2	MFAP4
ENSG00000167978.17|ENSP00000301740.8|S562|RSARRGRSHSRSPAT|1|SRRM2	ENSP00000331544_FBLN1_98_N4H5F1S1G0	0.084515	0.594626	0.620077	5.49385e-05	0.535562	SRRM2	FBLN1
ENSG00000167978.17|ENSP00000301740.8|S562|RSARRGRSHSRSPAT|1|SRRM2	ENSP00000441691_ITGAM_391_N2H8F0S0G0	0.280009	0.0886282	0.614238	0.000305325	0.334229	SRRM2	ITGAM
ENSG00000167978.17|ENSP00000301740.8|S562|RSARRGRSHSRSPAT|1|SRRM2	ENSP00000334319_PCLO_4748_N3H5F0S2G0	0.0931452	0.618213	0.710085	4.83352e-05	0.61694	SRRM2	PCLO
ENSG00000167978.17|ENSP00000301740.8|S562|RSARRGRSHSRSPAT|1|SRRM2	ENSP00000243077_LRP1_3048_N2H9F0S0G0	0.337979	0.0306766	0.685484	2.08778e-05	0.347505	SRRM2	LRP1
ENSG00000167978.17|ENSP00000301740.8|S562|RSARRGRSHSRSPAT|1|SRRM2	ENSP00000331544_FBLN1_98_N4H5F1S2G0	0.122599	0.439237	0.621879	5.15084e-05	0.49928	SRRM2	FBLN1
ENSG00000167978.17|ENSP00000301740.8|S562|RSARRGRSHSRSPAT|1|SRRM2	ENSP00000308541_F2_143_N4H4F3S1G0	0.20112	0.246653	0.607119	0.000374459	0.405999	SRRM2	F2
ENSG00000167978.17|ENSP00000301740.8|S562|RSARRGRSHSRSPAT|1|SRRM2	ENSP00000334052_LGMN_167_N2H7F0S0G0	0.243011	0.120971	0.662548	1.07213e-05	0.419537	SRRM2	LGMN
ENSG00000167978.17|ENSP00000301740.8|S562|RSARRGRSHSRSPAT|1|SRRM2	ENSP00000334052_LGMN_167_N2H6F0S0G0	0.323394	0.0367002	0.704762	1.60205e-06	0.381368	SRRM2	LGMN
ENSG00000167978.17|ENSP00000301740.8|S562|RSARRGRSHSRSPAT|1|SRRM2	ENSP00000308541_F2_121_N4H5F0S2G0	0.0666883	0.674767	0.665088	1.77864e-05	0.5984	SRRM2	F2
ENSG00000167978.17|ENSP00000301740.8|S562|RSARRGRSHSRSPAT|1|SRRM2	ENSP00000512296_CFH_882_N6H3F3S0G0	0.0180113	0.912164	0.628011	5.37177e-05	0.61	SRRM2	CFH
ENSG00000167978.17|ENSP00000301740.8|S562|RSARRGRSHSRSPAT|1|SRRM2	ENSP00000333298_LAMP1_322_N2H9F0S0G0	0.461726	0.00270785	0.806404	1.28249e-07	0.344678	SRRM2	LAMP1
ENSG00000167978.17|ENSP00000301740.8|S562|RSARRGRSHSRSPAT|1|SRRM2	ENSP00000333298_LAMP1_322_N2H8F0S0G0	0.275784	0.0809339	0.673754	2.36988e-05	0.39797	SRRM2	LAMP1
ENSG00000167978.17|ENSP00000301740.8|S562|RSARRGRSHSRSPAT|1|SRRM2	ENSP00000333298_LAMP1_322_N2H7F0S0G0	0.405883	0.00765507	0.743952	1.61319e-06	0.338069	SRRM2	LAMP1
ENSG00000167978.17|ENSP00000301740.8|S562|RSARRGRSHSRSPAT|1|SRRM2	ENSP00000308541_F2_121_N4H5F0S1G0	0.0444859	0.779678	0.611583	7.40581e-05	0.567097	SRRM2	F2
ENSG00000167978.17|ENSP00000301740.8|S562|RSARRGRSHSRSPAT|1|SRRM2	ENSP00000331544_FBLN1_98_N5H6F1S1G0	0.174945	0.267805	0.611583	7.40581e-05	0.436638	SRRM2	FBLN1
ENSG00000167978.17|ENSP00000301740.8|S562|RSARRGRSHSRSPAT|1|SRRM2	ENSP00000308541_F2_121_N3H4F0S1G0	0.0825784	0.607751	0.700901	1.93201e-06	0.618323	SRRM2	F2
ENSG00000167978.17|ENSP00000301740.8|S562|RSARRGRSHSRSPAT|1|SRRM2	ENSP00000331544_FBLN1_98_N7H4F2S2G0	0.272795	0.0885547	0.608251	0.000135532	0.335455	SRRM2	FBLN1
ENSG00000167978.17|ENSP00000301740.8|S562|RSARRGRSHSRSPAT|1|SRRM2	ENSP00000408838_CALU_131_N2H6F0S0G0	0.0811117	0.609601	0.748816	3.51448e-07	0.667704	SRRM2	CALU
ENSG00000167978.17|ENSP00000301740.8|S562|RSARRGRSHSRSPAT|1|SRRM2	ENSP00000317232_FKBP10_407_N4H5F1S0G0	0.126923	0.545459	0.729825	0.000389772	0.602901	SRRM2	FKBP10
ENSG00000167978.17|ENSP00000301740.8|S562|RSARRGRSHSRSPAT|1|SRRM2	ENSP00000278407_SERPING1_253_N3H4F1S1G0	-0.0509653	0.767848	0.747275	2.09085e-06	0.79824	SRRM2	SERPING1
ENSG00000167978.17|ENSP00000301740.8|S562|RSARRGRSHSRSPAT|1|SRRM2	ENSP00000270645_RCN3_140_N4H3F1S0G0	0.176307	0.270172	0.612529	0.000117911	0.436222	SRRM2	RCN3
ENSG00000167978.17|ENSP00000301740.8|S562|RSARRGRSHSRSPAT|1|SRRM2	ENSP00000265131_TNC_327_N4H5F1S1G0	0.239446	0.126694	0.667522	3.00083e-05	0.428076	SRRM2	TNC
ENSG00000167978.17|ENSP00000301740.8|S562|RSARRGRSHSRSPAT|1|SRRM2	ENSP00000322061_C7_202_N2H4F0S0G0	0.2625	0.153685	0.692308	0.000125786	0.429808	SRRM2	C7
ENSG00000167978.17|ENSP00000301740.8|S562|RSARRGRSHSRSPAT|1|SRRM2	ENSP00000268695_GALNS_204_N2H6F0S0G0	0.210453	0.186591	0.637892	4.94507e-05	0.427439	SRRM2	GALNS
ENSG00000167978.17|ENSP00000301740.8|S562|RSARRGRSHSRSPAT|1|SRRM2	ENSP00000242209_FKBP9_286_N2H8F0S0G0	0.335714	0.0318847	0.700869	5.567e-06	0.365155	SRRM2	FKBP9
ENSG00000167978.17|ENSP00000301740.8|S562|RSARRGRSHSRSPAT|1|SRRM2	ENSP00000242209_FKBP9_397_N2H6F0S0G0	0.15453	0.334703	0.654342	2.01041e-05	0.499812	SRRM2	FKBP9
ENSG00000167978.17|ENSP00000301740.8|S562|RSARRGRSHSRSPAT|1|SRRM2	ENSP00000242209_FKBP9_397_N2H7F0S0G0	0.218386	0.175798	0.696868	4.68429e-06	0.478481	SRRM2	FKBP9
ENSG00000167978.17|ENSP00000301740.8|S562|RSARRGRSHSRSPAT|1|SRRM2	ENSP00000242209_FKBP9_397_N2H8F0S0G0	0.261407	0.112899	0.679032	2.67312e-05	0.417625	SRRM2	FKBP9
ENSG00000167978.17|ENSP00000301740.8|S562|RSARRGRSHSRSPAT|1|SRRM2	ENSP00000245907_C3_85_N4H4F1S0G0	0.0903541	0.654011	0.602767	0.00233324	0.512413	SRRM2	C3
ENSG00000167978.17|ENSP00000301740.8|S562|RSARRGRSHSRSPAT|1|SRRM2	ENSP00000243077_LRP1_1575_N3H6F1S1G0	0.126975	0.422952	0.614157	6.77122e-05	0.487182	SRRM2	LRP1
ENSG00000167978.17|ENSP00000301740.8|S562|RSARRGRSHSRSPAT|1|SRRM2	ENSP00000314299_CFHR1_194_N4H5F0S2G0	0.0877563	0.580517	0.681596	4.725e-06	0.59384	SRRM2	CFHR1
ENSG00000167978.17|ENSP00000301740.8|S562|RSARRGRSHSRSPAT|1|SRRM2	ENSP00000508249_ITGA6_284_N2H6F0S0G0	0.262621	0.0929088	0.813127	1.68429e-09	0.550507	SRRM2	ITGA6
ENSG00000167978.17|ENSP00000301740.8|S562|RSARRGRSHSRSPAT|1|SRRM2	ENSP00000508249_ITGA6_284_N2H7F0S0G0	0.163763	0.300065	0.831653	6.07282e-10	0.66789	SRRM2	ITGA6
ENSG00000167978.17|ENSP00000301740.8|S562|RSARRGRSHSRSPAT|1|SRRM2	ENSP00000265983_HPX_64_N4H5F0S1G0	0.13994	0.376747	0.655084	1.45526e-05	0.515144	SRRM2	HPX
ENSG00000167978.17|ENSP00000301740.8|S562|RSARRGRSHSRSPAT|1|SRRM2	ENSP00000265983_HPX_64_N5H4F0S2G0	0.287578	0.0647907	0.660232	1.17983e-05	0.372654	SRRM2	HPX
ENSG00000167978.17|ENSP00000301740.8|S562|RSARRGRSHSRSPAT|1|SRRM2	ENSP00000512341_ENSG00000289697_1029_N4H5F0S1G0	0.162305	0.304449	0.717341	1.80632e-06	0.555037	SRRM2	ENSG00000289697
ENSG00000167978.17|ENSP00000301740.8|S562|RSARRGRSHSRSPAT|1|SRRM2	ENSP00000205948_APOH_162_N3H4F0S1G0	0.29876	0.0546176	0.609524	7.9516e-05	0.310764	SRRM2	APOH
ENSG00000167978.17|ENSP00000301740.8|S562|RSARRGRSHSRSPAT|1|SRRM2	ENSP00000512972_ITGAV_907_N3H6F0S0G0	0.3255	0.0354235	0.664171	1.8441e-05	0.338671	SRRM2	ITGAV
ENSG00000167978.17|ENSP00000301740.8|S562|RSARRGRSHSRSPAT|1|SRRM2	ENSP00000482784_THBS2_1069_N2H9F0S0G0	0.249936	0.141524	0.809091	8.95836e-06	0.559155	SRRM2	THBS2
ENSG00000167978.17|ENSP00000301740.8|S562|RSARRGRSHSRSPAT|1|SRRM2	ENSP00000245907_C3_85_N2H6F0S0G0	0.149502	0.344676	0.661776	1.107e-05	0.512274	SRRM2	C3
ENSG00000167978.17|ENSP00000301740.8|S562|RSARRGRSHSRSPAT|1|SRRM2	ENSP00000248598_FGL2_336_N4H5F1S1G0	0.262783	0.0926999	0.635779	3.08964e-05	0.372996	SRRM2	FGL2
ENSG00000167978.17|ENSP00000301740.8|S562|RSARRGRSHSRSPAT|1|SRRM2	ENSP00000261978_LTBP2_616_N6H3F4S0G0	0.272549	0.11319	0.612013	0.000325605	0.339464	SRRM2	LTBP2
ENSG00000167978.17|ENSP00000301740.8|S562|RSARRGRSHSRSPAT|1|SRRM2	ENSP00000278407_SERPING1_238_N2H7F0S0G0	0.341296	0.0334738	0.758621	2.89586e-06	0.417325	SRRM2	SERPING1
ENSG00000167978.17|ENSP00000301740.8|S562|RSARRGRSHSRSPAT|1|SRRM2	ENSP00000282588_ITGA1_418_N2H7F0S0G0	0.284337	0.0680047	0.757786	8.72394e-08	0.47345	SRRM2	ITGA1
ENSG00000167978.17|ENSP00000301740.8|S562|RSARRGRSHSRSPAT|1|SRRM2	ENSP00000282588_ITGA1_418_N2H5F0S0G0	0.316911	0.0408667	0.692407	2.88773e-06	0.375496	SRRM2	ITGA1
ENSG00000167978.17|ENSP00000301740.8|S562|RSARRGRSHSRSPAT|1|SRRM2	ENSP00000230538_LAMA4_315_N4H5F1S2G0	0.167653	0.288573	0.717632	8.39554e-07	0.549979	SRRM2	LAMA4
ENSG00000167978.17|ENSP00000301740.8|S562|RSARRGRSHSRSPAT|1|SRRM2	ENSP00000265983_HPX_64_N4H4F1S1G0	0.196064	0.244825	0.615764	0.000376782	0.419699	SRRM2	HPX
ENSG00000167978.17|ENSP00000301740.8|S562|RSARRGRSHSRSPAT|1|SRRM2	ENSP00000265983_HPX_64_N3H4F0S1G0	0.124291	0.450923	0.67119	4.90901e-05	0.546899	SRRM2	HPX
ENSG00000167978.17|ENSP00000301740.8|S562|RSARRGRSHSRSPAT|1|SRRM2	ENSP00000385834_TF_630_N3H4F0S1G0	0.193902	0.22446	0.723645	9.15824e-06	0.529743	SRRM2	TF
ENSG00000167978.17|ENSP00000301740.8|S562|RSARRGRSHSRSPAT|1|SRRM2	ENSP00000327336_BGN_311_N6H3F4S0G0	-0.00380844	0.980903	0.611583	7.40581e-05	0.615391	SRRM2	BGN
ENSG00000167978.17|ENSP00000301740.8|S562|RSARRGRSHSRSPAT|1|SRRM2	ENSP00000282588_ITGA1_418_N2H8F0S0G0	0.230046	0.142753	0.718147	8.17536e-07	0.488101	SRRM2	ITGA1
ENSG00000167978.17|ENSP00000301740.8|S562|RSARRGRSHSRSPAT|1|SRRM2	ENSP00000395473_MAN2B1_367_N2H7F0S0G0	0.0892148	0.574217	0.624968	4.60759e-05	0.535753	SRRM2	MAN2B1
ENSG00000167978.17|ENSP00000301740.8|S562|RSARRGRSHSRSPAT|1|SRRM2	ENSP00000054950_RCN1_53_N2H3F1S0G0	0.338951	0.0281047	0.714801	9.70693e-07	0.375849	SRRM2	RCN1
ENSG00000167978.17|ENSP00000301740.8|S562|RSARRGRSHSRSPAT|1|SRRM2	ENSP00000054950_RCN1_53_N2H5F0S0G0	0.199741	0.204717	0.602607	0.000206407	0.402866	SRRM2	RCN1
ENSG00000167978.17|ENSP00000301740.8|S562|RSARRGRSHSRSPAT|1|SRRM2	ENSP00000054950_RCN1_53_N2H6F0S0G0	0.211847	0.183623	0.681589	9.07978e-06	0.469742	SRRM2	RCN1
ENSG00000167978.17|ENSP00000301740.8|S562|RSARRGRSHSRSPAT|1|SRRM2	ENSP00000054950_RCN1_53_N2H8F0S0G0	0.0439883	0.811066	0.729825	0.000389772	0.685836	SRRM2	RCN1
ENSG00000167978.17|ENSP00000301740.8|S562|RSARRGRSHSRSPAT|1|SRRM2	ENSP00000282588_ITGA1_460_N2H9F0S0G0	0.28223	0.0701606	0.662023	3.67908e-05	0.379793	SRRM2	ITGA1
ENSG00000167978.17|ENSP00000301740.8|S562|RSARRGRSHSRSPAT|1|SRRM2	ENSP00000282588_ITGA1_460_N2H8F0S0G0	0.259541	0.0969467	0.616807	7.94578e-05	0.357265	SRRM2	ITGA1
ENSG00000167978.17|ENSP00000301740.8|S562|RSARRGRSHSRSPAT|1|SRRM2	ENSP00000349961_SMC4_862_N4H5F0S2G0	-0.151619	0.356842	0.673387	2.40339e-05	0.825007	SRRM2	SMC4
ENSG00000167978.17|ENSP00000301740.8|S562|RSARRGRSHSRSPAT|1|SRRM2	ENSP00000393887_AHSG_156_N3H3F2S0G0	0.112174	0.601772	0.654545	0.00128424	0.542372	SRRM2	AHSG
ENSG00000167978.17|ENSP00000301740.8|S562|RSARRGRSHSRSPAT|1|SRRM2	ENSP00000349437_IGF2R_400_N2H5F0S0G0	0.427217	0.00835892	0.731527	6.52755e-06	0.30431	SRRM2	IGF2R
ENSG00000167978.17|ENSP00000301740.8|S562|RSARRGRSHSRSPAT|1|SRRM2	ENSP00000054950_RCN1_53_N3H7F1S0G0	0.248281	0.156821	0.762069	1.56097e-06	0.513788	SRRM2	RCN1
ENSG00000167978.17|ENSP00000301740.8|S562|RSARRGRSHSRSPAT|1|SRRM2	ENSP00000054950_RCN1_53_N3H3F1S0G0	0.389869	0.0128883	0.744501	1.03147e-06	0.354633	SRRM2	RCN1
ENSG00000167978.17|ENSP00000301740.8|S562|RSARRGRSHSRSPAT|1|SRRM2	ENSP00000265077_VCAN_1442_N7H9F1S1G0	0.27834	0.074282	0.641441	2.49073e-05	0.363101	SRRM2	VCAN
ENSG00000167978.17|ENSP00000301740.8|S562|RSARRGRSHSRSPAT|1|SRRM2	ENSP00000278407_SERPING1_253_N4H5F0S2G0	-0.171542	0.27737	0.668211	8.45499e-06	0.839753	SRRM2	SERPING1
ENSG00000167978.17|ENSP00000301740.8|S562|RSARRGRSHSRSPAT|1|SRRM2	ENSP00000315130_CLU_103_N5H6F0S3G0	0.126126	0.456972	0.629032	0.000115152	0.502906	SRRM2	CLU
ENSG00000167978.17|ENSP00000301740.8|S562|RSARRGRSHSRSPAT|1|SRRM2	ENSP00000278407_SERPING1_253_N4H5F1S2G0	-0.0407584	0.797735	0.718919	7.85503e-07	0.759677	SRRM2	SERPING1
ENSG00000167978.17|ENSP00000301740.8|S562|RSARRGRSHSRSPAT|1|SRRM2	ENSP00000265077_VCAN_1442_N7H5F5S2G0	0.292284	0.0934639	0.629426	0.000435643	0.337142	SRRM2	VCAN
ENSG00000167978.17|ENSP00000301740.8|S562|RSARRGRSHSRSPAT|1|SRRM2	ENSP00000265077_VCAN_1442_N5H7F2S3G0	0.278503	0.0741065	0.714591	2.06272e-06	0.436089	SRRM2	VCAN
ENSG00000167978.17|ENSP00000301740.8|S562|RSARRGRSHSRSPAT|1|SRRM2	ENSP00000243077_LRP1_3333_N2H9F0S0G0	0.184818	0.260008	0.61327	0.000189917	0.428452	SRRM2	LRP1
ENSG00000167978.17|ENSP00000301740.8|S562|RSARRGRSHSRSPAT|1|SRRM2	ENSP00000264613_CP_138_N6H3F3S0G0	0.273684	0.0918133	0.639516	0.00010739	0.365832	SRRM2	CP
ENSG00000167978.17|ENSP00000301740.8|S562|RSARRGRSHSRSPAT|1|SRRM2	ENSP00000265983_HPX_64_N4H4F1S2G0	0.288923	0.0974714	0.613027	0.000523691	0.324104	SRRM2	HPX
ENSG00000167978.17|ENSP00000301740.8|S562|RSARRGRSHSRSPAT|1|SRRM2	ENSP00000243077_LRP1_2502_N4H5F1S0G0	0.22628	0.19815	0.619565	0.00161684	0.393286	SRRM2	LRP1
ENSG00000167978.17|ENSP00000301740.8|S562|RSARRGRSHSRSPAT|1|SRRM2	ENSP00000243077_LRP1_2620_N4H5F1S0G0	0.203922	0.239995	0.613636	0.00184458	0.409715	SRRM2	LRP1
ENSG00000206053.13|ENSP00000248098.3|S97|KTSDIFGSPVTATSR|1|JPT2	ENSP00000196061_PLOD1_538_N2H9F0S0G0	0.241638	0.127998	0.617814	2.78469e-05	0.376176	JPT2	PLOD1
ENSG00000206053.13|ENSP00000248098.3|S97|KTSDIFGSPVTATSR|1|JPT2	ENSP00000346839_FN1_528_N4H7F1S0G0	0.0781955	0.743149	0.612745	0.0089195	0.53455	JPT2	FN1
ENSG00000206053.13|ENSP00000248098.3|S97|KTSDIFGSPVTATSR|1|JPT2	ENSP00000333298_LAMP1_249_N3H4F1S0G0	0.186097	0.34305	0.757692	1.15298e-05	0.571595	JPT2	LAMP1
ENSG00000206053.13|ENSP00000248098.3|S97|KTSDIFGSPVTATSR|1|JPT2	ENSP00000350894_SERPINH1_120_N2H8F0S0G0	-0.0339721	0.832995	0.642595	7.32111e-05	0.676567	JPT2	SERPINH1
ENSG00000206053.13|ENSP00000248098.3|S97|KTSDIFGSPVTATSR|1|JPT2	ENSP00000350894_SERPINH1_120_N2H7F0S0G0	-0.0320557	0.842294	0.620309	3.26545e-05	0.652364	JPT2	SERPINH1
ENSG00000206053.13|ENSP00000248098.3|S97|KTSDIFGSPVTATSR|1|JPT2	ENSP00000350894_SERPINH1_120_N2H5F0S0G0	-0.00087108	0.995687	0.680314	9.92172e-07	0.681185	JPT2	SERPINH1
ENSG00000206053.13|ENSP00000248098.3|S97|KTSDIFGSPVTATSR|1|JPT2	ENSP00000349437_IGF2R_400_N2H8F0S0G0	-0.0682964	0.701137	0.614625	0.00180484	0.682921	JPT2	IGF2R
ENSG00000206053.13|ENSP00000248098.3|S97|KTSDIFGSPVTATSR|1|JPT2	ENSP00000302621_LRG1_186_N4H5F0S2G0	0.416202	0.0067977	0.735835	6.30856e-08	0.319633	JPT2	LRG1
ENSG00000206053.13|ENSP00000248098.3|S97|KTSDIFGSPVTATSR|1|JPT2	ENSP00000308541_F2_143_N4H4F1S2G0	0.334878	0.0458886	0.690616	1.21569e-05	0.355738	JPT2	F2
ENSG00000206053.13|ENSP00000248098.3|S97|KTSDIFGSPVTATSR|1|JPT2	ENSP00000296181_ITGB5_586_N2H5F0S0G0	0.0934334	0.566345	0.641636	0.000309509	0.548203	JPT2	ITGB5
ENSG00000206053.13|ENSP00000248098.3|S97|KTSDIFGSPVTATSR|1|JPT2	ENSP00000317232_FKBP10_182_N2H9F0S0G0	0.267944	0.0903128	0.706095	7.32567e-07	0.438151	JPT2	FKBP10
ENSG00000206053.13|ENSP00000248098.3|S97|KTSDIFGSPVTATSR|1|JPT2	ENSP00000331544_FBLN1_98_N6H7F1S2G0	0.0392822	0.814866	0.691511	8.33777e-06	0.652228	JPT2	FBLN1
ENSG00000206053.13|ENSP00000248098.3|S97|KTSDIFGSPVTATSR|1|JPT2	ENSP00000368678_AGRN_250_N4H5F2S0G0	0.0961812	0.565677	0.874877	5.43249e-10	0.778696	JPT2	AGRN
ENSG00000206053.13|ENSP00000248098.3|S97|KTSDIFGSPVTATSR|1|JPT2	ENSP00000363827_HSPG2_1755_N4H5F1S1G0	0.282927	0.0768959	0.717544	0.000542924	0.434617	JPT2	HSPG2
ENSG00000206053.13|ENSP00000248098.3|S97|KTSDIFGSPVTATSR|1|JPT2	ENSP00000364000_COL5A2_1400_N2H5F0S0G0	0.123345	0.442304	0.632833	1.17812e-05	0.509488	JPT2	COL5A2
ENSG00000206053.13|ENSP00000248098.3|S97|KTSDIFGSPVTATSR|1|JPT2	ENSP00000242209_FKBP9_286_N4H6F1S0G0	0.012987	0.954258	0.718797	0.000355919	0.70581	JPT2	FKBP9
ENSG00000206053.13|ENSP00000248098.3|S97|KTSDIFGSPVTATSR|1|JPT2	ENSP00000243077_LRP1_3089_N4H5F1S1G0	0.104007	0.517546	0.615157	1.87012e-05	0.51115	JPT2	LRP1
ENSG00000206053.13|ENSP00000248098.3|S97|KTSDIFGSPVTATSR|1|JPT2	ENSP00000330658_PAPPA_429_N2H5F0S0G0	-0.0854342	0.625569	0.60547	0.00104719	0.690904	JPT2	PAPPA
ENSG00000206053.13|ENSP00000248098.3|S97|KTSDIFGSPVTATSR|1|JPT2	ENSP00000308541_F2_121_N4H5F0S2G0	0.100697	0.531033	0.62826	3.137e-05	0.527563	JPT2	F2
ENSG00000206053.13|ENSP00000248098.3|S97|KTSDIFGSPVTATSR|1|JPT2	ENSP00000512296_CFH_882_N6H3F3S0G0	0.0644855	0.704553	0.620436	4.19765e-05	0.555951	JPT2	CFH
ENSG00000206053.13|ENSP00000248098.3|S97|KTSDIFGSPVTATSR|1|JPT2	ENSP00000333298_LAMP1_322_N2H9F0S0G0	0.22753	0.163606	0.602956	0.000536348	0.375425	JPT2	LAMP1
ENSG00000206053.13|ENSP00000248098.3|S97|KTSDIFGSPVTATSR|1|JPT2	ENSP00000408146_HLA-DPB1_48_N2H8F0S0G0	0.000348432	0.998275	0.662949	1.93478e-05	0.6626	JPT2	HLA-DPB1
ENSG00000206053.13|ENSP00000248098.3|S97|KTSDIFGSPVTATSR|1|JPT2	ENSP00000408146_HLA-DPB1_48_N2H3F1S0G0	0.291317	0.0895247	0.610084	0.00012771	0.318768	JPT2	HLA-DPB1
ENSG00000206053.13|ENSP00000248098.3|S97|KTSDIFGSPVTATSR|1|JPT2	ENSP00000322061_C7_202_N2H4F0S0G0	0.275195	0.141062	0.637931	0.000196979	0.362736	JPT2	C7
ENSG00000206053.13|ENSP00000248098.3|S97|KTSDIFGSPVTATSR|1|JPT2	ENSP00000243077_LRP1_2502_N4H5F1S1G0	0.12055	0.497067	0.689108	5.0079e-05	0.568558	JPT2	LRP1
ENSG00000206053.13|ENSP00000248098.3|S97|KTSDIFGSPVTATSR|1|JPT2	ENSP00000242209_FKBP9_286_N2H9F0S0G0	0.300348	0.0563903	0.638664	1.21371e-05	0.338316	JPT2	FKBP9
ENSG00000206053.13|ENSP00000248098.3|S97|KTSDIFGSPVTATSR|1|JPT2	ENSP00000482784_THBS2_1069_N2H9F0S0G0	0.125439	0.479646	0.626087	0.00106523	0.500648	JPT2	THBS2
ENSG00000206053.13|ENSP00000248098.3|S97|KTSDIFGSPVTATSR|1|JPT2	ENSP00000261978_LTBP2_616_N6H3F4S0G0	0.195416	0.268051	0.658365	2.31195e-05	0.462949	JPT2	LTBP2
ENSG00000206053.13|ENSP00000248098.3|S97|KTSDIFGSPVTATSR|1|JPT2	ENSP00000053867_GRN_530_N3H4F1S1G0	-0.0640927	0.710365	0.610501	0.000719987	0.674593	JPT2	GRN
ENSG00000206053.13|ENSP00000248098.3|S97|KTSDIFGSPVTATSR|1|JPT2	ENSP00000054950_RCN1_53_N2H6F0S0G0	0.172795	0.286312	0.601012	5.21377e-05	0.428217	JPT2	RCN1
ENSG00000206053.13|ENSP00000248098.3|S97|KTSDIFGSPVTATSR|1|JPT2	ENSP00000054950_RCN1_53_N2H8F0S0G0	0.256048	0.164427	0.655562	0.000926075	0.399513	JPT2	RCN1
ENSG00000206053.13|ENSP00000248098.3|S97|KTSDIFGSPVTATSR|1|JPT2	ENSP00000349437_IGF2R_400_N2H5F0S0G0	-0.125439	0.479646	0.610679	0.000338335	0.736118	JPT2	IGF2R
ENSG00000206053.13|ENSP00000248098.3|S97|KTSDIFGSPVTATSR|1|JPT2	ENSP00000054950_RCN1_53_N4H5F1S1G0	0.240103	0.18562	0.652632	0.00181361	0.412529	JPT2	RCN1
ENSG00000206053.13|ENSP00000248098.3|S97|KTSDIFGSPVTATSR|1|JPT2	ENSP00000265077_VCAN_1442_N5H7F1S1G0	0.315572	0.0473031	0.628734	3.08132e-05	0.313162	JPT2	VCAN
ENSG00000187808.5|ENSP00000340975.3|S38|PSRADTGSLGRYWGK|1|SOWAHD	ENSP00000258733_GPNMB_249_N2H3F1S0G0	0.256158	0.188261	0.779967	9.91728e-07	0.52381	SOWAHD	GPNMB
ENSG00000187808.5|ENSP00000340975.3|S38|PSRADTGSLGRYWGK|1|SOWAHD	ENSP00000325527_FBN1_1369_N6H4F3S0G0	0.277391	0.189412	0.610672	0.00196832	0.333281	SOWAHD	FBN1
ENSG00000187808.5|ENSP00000340975.3|S38|PSRADTGSLGRYWGK|1|SOWAHD	ENSP00000226218_VTN_242_N8H5F1S0G0	-0.0573913	0.789955	0.604743	0.00286894	0.662134	SOWAHD	VTN
ENSG00000187808.5|ENSP00000340975.3|S38|PSRADTGSLGRYWGK|1|SOWAHD	ENSP00000378394_PSAP_101_N2H3F1S0G0	0.289546	0.135044	0.697865	3.6538e-05	0.40832	SOWAHD	PSAP
ENSG00000187808.5|ENSP00000340975.3|S38|PSRADTGSLGRYWGK|1|SOWAHD	ENSP00000287097_CD109_247_N2H9F0S0G0	0.281368	0.163784	0.662338	0.00107068	0.38097	SOWAHD	CD109
ENSG00000187808.5|ENSP00000340975.3|S38|PSRADTGSLGRYWGK|1|SOWAHD	ENSP00000345008_FBLN5_296_N6H3F4S0G0	0.0766284	0.698339	0.646962	0.000198823	0.570334	SOWAHD	FBLN5
ENSG00000187808.5|ENSP00000340975.3|S38|PSRADTGSLGRYWGK|1|SOWAHD	ENSP00000345008_FBLN5_296_N4H5F1S1G0	-0.0432403	0.827058	0.615216	0.000493612	0.658456	SOWAHD	FBLN5
ENSG00000187808.5|ENSP00000340975.3|S38|PSRADTGSLGRYWGK|1|SOWAHD	ENSP00000317232_FKBP10_407_N2H6F0S0G0	-0.42	0.0410196	0.812174	1.44126e-06	1.23217	SOWAHD	FKBP10
ENSG00000187808.5|ENSP00000340975.3|S38|PSRADTGSLGRYWGK|1|SOWAHD	ENSP00000259396_ORM1_93_N5H6F1S3G0	-0.03663	0.856062	0.657115	0.000657765	0.693745	SOWAHD	ORM1
ENSG00000187808.5|ENSP00000340975.3|S38|PSRADTGSLGRYWGK|1|SOWAHD	ENSP00000359114_COL11A1_1640_N2H9F0S0G0	-0.0298246	0.90353	0.670588	0.00446721	0.700413	SOWAHD	COL11A1
ENSG00000187808.5|ENSP00000340975.3|S38|PSRADTGSLGRYWGK|1|SOWAHD	ENSP00000317232_FKBP10_407_N2H7F0S0G0	-0.351943	0.0662593	0.842491	3.55296e-08	1.19443	SOWAHD	FKBP10
ENSG00000187808.5|ENSP00000340975.3|S38|PSRADTGSLGRYWGK|1|SOWAHD	ENSP00000356671_SERPINC1_128_N4H5F0S2G0	0.164204	0.403741	0.631637	0.000312267	0.467433	SOWAHD	SERPINC1
ENSG00000187808.5|ENSP00000340975.3|S38|PSRADTGSLGRYWGK|1|SOWAHD	ENSP00000350894_SERPINH1_120_N2H9F0S0G0	0.482393	0.0125672	0.864286	3.24337e-05	0.381893	SOWAHD	SERPINH1
ENSG00000187808.5|ENSP00000340975.3|S38|PSRADTGSLGRYWGK|1|SOWAHD	ENSP00000350894_SERPINH1_120_N2H8F0S0G0	0.253968	0.192197	0.625494	0.00141348	0.371526	SOWAHD	SERPINH1
ENSG00000187808.5|ENSP00000340975.3|S38|PSRADTGSLGRYWGK|1|SOWAHD	ENSP00000350894_SERPINH1_120_N2H7F0S0G0	0.171319	0.383386	0.71	7.02047e-05	0.538681	SOWAHD	SERPINH1
ENSG00000187808.5|ENSP00000340975.3|S38|PSRADTGSLGRYWGK|1|SOWAHD	ENSP00000350894_SERPINH1_120_N2H6F0S0G0	0.182266	0.353253	0.69075	4.72435e-05	0.508484	SOWAHD	SERPINH1
ENSG00000187808.5|ENSP00000340975.3|S38|PSRADTGSLGRYWGK|1|SOWAHD	ENSP00000300527_COL6A2_140_N2H8F0S0G0	0.171319	0.383386	0.667761	0.00010343	0.496442	SOWAHD	COL6A2
ENSG00000187808.5|ENSP00000340975.3|S38|PSRADTGSLGRYWGK|1|SOWAHD	ENSP00000317232_FKBP10_407_N2H8F0S0G0	-0.357964	0.0614384	0.646962	0.000198823	1.00493	SOWAHD	FKBP10
ENSG00000187808.5|ENSP00000340975.3|S38|PSRADTGSLGRYWGK|1|SOWAHD	ENSP00000317232_FKBP10_182_N2H7F0S0G0	0.331269	0.179322	0.680083	0.0018996	0.348813	SOWAHD	FKBP10
ENSG00000187808.5|ENSP00000340975.3|S38|PSRADTGSLGRYWGK|1|SOWAHD	ENSP00000317232_FKBP10_182_N2H8F0S0G0	0.102901	0.602323	0.649699	0.000182948	0.546798	SOWAHD	FKBP10
ENSG00000187808.5|ENSP00000340975.3|S38|PSRADTGSLGRYWGK|1|SOWAHD	ENSP00000346839_FN1_1236_N4H5F0S1G0	-0.00273673	0.988973	0.661193	0.000127821	0.66393	SOWAHD	FN1
ENSG00000187808.5|ENSP00000340975.3|S38|PSRADTGSLGRYWGK|1|SOWAHD	ENSP00000363827_HSPG2_1755_N4H5F1S1G0	0.279609	0.157803	0.781818	0.00447316	0.502209	SOWAHD	HSPG2
ENSG00000187808.5|ENSP00000340975.3|S38|PSRADTGSLGRYWGK|1|SOWAHD	ENSP00000205948_APOH_253_N4H5F0S2G0	0.200876	0.305378	0.609195	0.000580203	0.40832	SOWAHD	APOH
ENSG00000187808.5|ENSP00000340975.3|S38|PSRADTGSLGRYWGK|1|SOWAHD	ENSP00000317232_FKBP10_393_N2H8F0S0G0	0.027668	0.902723	0.650649	0.00140386	0.622981	SOWAHD	FKBP10
ENSG00000187808.5|ENSP00000340975.3|S38|PSRADTGSLGRYWGK|1|SOWAHD	ENSP00000317232_FKBP10_294_N2H9F0S0G0	0.167863	0.412397	0.619145	0.000745161	0.451282	SOWAHD	FKBP10
ENSG00000187808.5|ENSP00000340975.3|S38|PSRADTGSLGRYWGK|1|SOWAHD	ENSP00000317232_FKBP10_393_N2H7F0S0G0	0.00930487	0.962519	0.763077	9.1656e-06	0.753772	SOWAHD	FKBP10
ENSG00000187808.5|ENSP00000340975.3|S38|PSRADTGSLGRYWGK|1|SOWAHD	ENSP00000331544_FBLN1_98_N4H5F1S1G0	-0.0257252	0.896614	0.655172	0.000154518	0.680898	SOWAHD	FBLN1
ENSG00000187808.5|ENSP00000340975.3|S38|PSRADTGSLGRYWGK|1|SOWAHD	ENSP00000052754_DCN_303_N7H5F2S2G0	-0.521978	0.0672917	0.626374	0.0219886	1.14835	SOWAHD	DCN
ENSG00000187808.5|ENSP00000340975.3|S38|PSRADTGSLGRYWGK|1|SOWAHD	ENSP00000334319_PCLO_4748_N3H5F0S2G0	0.0563725	0.829849	0.617647	0.010788	0.561275	SOWAHD	PCLO
ENSG00000187808.5|ENSP00000340975.3|S38|PSRADTGSLGRYWGK|1|SOWAHD	ENSP00000243077_LRP1_3048_N2H9F0S0G0	0.262515	0.18588	0.61094	0.000915632	0.348425	SOWAHD	LRP1
ENSG00000187808.5|ENSP00000340975.3|S38|PSRADTGSLGRYWGK|1|SOWAHD	ENSP00000331544_FBLN1_98_N8H5F1S0G0	0.0711549	0.718992	0.684182	5.95165e-05	0.613027	SOWAHD	FBLN1
ENSG00000187808.5|ENSP00000340975.3|S38|PSRADTGSLGRYWGK|1|SOWAHD	ENSP00000331544_FBLN1_98_N5H6F1S1G0	0.133552	0.498078	0.645868	0.000205506	0.512315	SOWAHD	FBLN1
ENSG00000187808.5|ENSP00000340975.3|S38|PSRADTGSLGRYWGK|1|SOWAHD	ENSP00000331544_FBLN1_98_N6H3F4S0G0	0.0821018	0.677895	0.63711	0.000266507	0.555008	SOWAHD	FBLN1
ENSG00000187808.5|ENSP00000340975.3|S38|PSRADTGSLGRYWGK|1|SOWAHD	ENSP00000408146_HLA-DPB1_48_N2H3F1S0G0	-0.0494071	0.822858	0.695088	0.000329958	0.744495	SOWAHD	HLA-DPB1
ENSG00000187808.5|ENSP00000340975.3|S38|PSRADTGSLGRYWGK|1|SOWAHD	ENSP00000410715_SFRP4_194_N2H9F0S0G0	-0.125494	0.568305	0.801242	7.42607e-06	0.926736	SOWAHD	SFRP4
ENSG00000187808.5|ENSP00000340975.3|S38|PSRADTGSLGRYWGK|1|SOWAHD	ENSP00000227266_CTSC_276_N6H3F3S0G0	0.189286	0.499263	0.7	0.016471	0.510714	SOWAHD	CTSC
ENSG00000187808.5|ENSP00000340975.3|S38|PSRADTGSLGRYWGK|1|SOWAHD	ENSP00000317232_FKBP10_407_N4H5F1S0G0	-0.464706	0.0697437	0.814706	0.00012131	1.27941	SOWAHD	FKBP10
ENSG00000187808.5|ENSP00000340975.3|S38|PSRADTGSLGRYWGK|1|SOWAHD	ENSP00000278407_SERPING1_253_N3H4F1S1G0	-0.223038	0.318417	0.702256	0.000556435	0.925293	SOWAHD	SERPING1
ENSG00000187808.5|ENSP00000340975.3|S38|PSRADTGSLGRYWGK|1|SOWAHD	ENSP00000270645_RCN3_140_N2H6F0S0G0	0.123932	0.537975	0.62735	0.000602939	0.503419	SOWAHD	RCN3
ENSG00000187808.5|ENSP00000340975.3|S38|PSRADTGSLGRYWGK|1|SOWAHD	ENSP00000265131_TNC_327_N4H5F1S1G0	0.200328	0.306725	0.662609	0.000418691	0.46228	SOWAHD	TNC
ENSG00000187808.5|ENSP00000340975.3|S38|PSRADTGSLGRYWGK|1|SOWAHD	ENSP00000270645_RCN3_140_N3H3F1S0G0	-0.117679	0.550916	0.776923	4.93862e-06	0.894602	SOWAHD	RCN3
ENSG00000187808.5|ENSP00000340975.3|S38|PSRADTGSLGRYWGK|1|SOWAHD	ENSP00000243077_LRP1_2502_N4H5F1S1G0	0.226087	0.2881	0.607018	0.00585043	0.380931	SOWAHD	LRP1
ENSG00000187808.5|ENSP00000340975.3|S38|PSRADTGSLGRYWGK|1|SOWAHD	ENSP00000268695_GALNS_204_N2H6F0S0G0	-0.267105	0.169423	0.625068	0.000376191	0.892173	SOWAHD	GALNS
ENSG00000187808.5|ENSP00000340975.3|S38|PSRADTGSLGRYWGK|1|SOWAHD	ENSP00000242209_FKBP9_397_N2H7F0S0G0	-0.0755556	0.713741	0.610256	0.000931252	0.685812	SOWAHD	FKBP9
ENSG00000187808.5|ENSP00000340975.3|S38|PSRADTGSLGRYWGK|1|SOWAHD	ENSP00000258145_GNS_405_N2H7F0S0G0	0.195971	0.327258	0.657115	0.000657765	0.461144	SOWAHD	GNS
ENSG00000187808.5|ENSP00000340975.3|S38|PSRADTGSLGRYWGK|1|SOWAHD	ENSP00000243077_LRP1_1575_N2H9F0S0G0	0.174701	0.393335	0.605385	0.00134335	0.430684	SOWAHD	LRP1
ENSG00000187808.5|ENSP00000340975.3|S38|PSRADTGSLGRYWGK|1|SOWAHD	ENSP00000243077_LRP1_1575_N3H6F1S1G0	0.308703	0.109966	0.649699	0.000182948	0.340996	SOWAHD	LRP1
ENSG00000187808.5|ENSP00000340975.3|S38|PSRADTGSLGRYWGK|1|SOWAHD	ENSP00000512972_ITGAV_74_N5H4F1S0G0	0.397317	0.102535	0.762255	0.000374944	0.364938	SOWAHD	ITGAV
ENSG00000187808.5|ENSP00000340975.3|S38|PSRADTGSLGRYWGK|1|SOWAHD	ENSP00000218388_TIMP1_101_N5H4F1S1G0	0.00384615	0.985442	0.637391	0.000807975	0.633545	SOWAHD	TIMP1
ENSG00000187808.5|ENSP00000340975.3|S38|PSRADTGSLGRYWGK|1|SOWAHD	ENSP00000493985_KNG1_294_N3H4F0S1G0	0.103571	0.71338	0.710714	0.00297899	0.607143	SOWAHD	KNG1
ENSG00000187808.5|ENSP00000340975.3|S38|PSRADTGSLGRYWGK|1|SOWAHD	ENSP00000256637_SORT1_406_N2H9F0S0G0	-0.020757	0.91815	0.638596	0.00325269	0.659354	SOWAHD	SORT1
ENSG00000187808.5|ENSP00000340975.3|S38|PSRADTGSLGRYWGK|1|SOWAHD	ENSP00000245907_C3_85_N2H6F0S0G0	0.253968	0.192197	0.729064	1.08026e-05	0.475096	SOWAHD	C3
ENSG00000187808.5|ENSP00000340975.3|S38|PSRADTGSLGRYWGK|1|SOWAHD	ENSP00000278407_SERPING1_238_N2H7F0S0G0	0.210769	0.311867	0.654615	0.00038462	0.443846	SOWAHD	SERPING1
ENSG00000187808.5|ENSP00000340975.3|S38|PSRADTGSLGRYWGK|1|SOWAHD	ENSP00000282588_ITGA1_418_N2H7F0S0G0	0.36289	0.057701	0.669951	9.62706e-05	0.307061	SOWAHD	ITGA1
ENSG00000187808.5|ENSP00000340975.3|S38|PSRADTGSLGRYWGK|1|SOWAHD	ENSP00000282588_ITGA1_418_N2H5F0S0G0	0.40832	0.0309946	0.77121	1.56054e-06	0.36289	SOWAHD	ITGA1
ENSG00000187808.5|ENSP00000340975.3|S38|PSRADTGSLGRYWGK|1|SOWAHD	ENSP00000395473_MAN2B1_367_N2H7F0S0G0	0.118774	0.54719	0.686918	5.4095e-05	0.568144	SOWAHD	MAN2B1
ENSG00000187808.5|ENSP00000340975.3|S38|PSRADTGSLGRYWGK|1|SOWAHD	ENSP00000349961_SMC4_862_N4H5F0S2G0	-0.0753846	0.720241	0.684348	0.000225882	0.759732	SOWAHD	SMC4
ENSG00000187808.5|ENSP00000340975.3|S38|PSRADTGSLGRYWGK|1|SOWAHD	ENSP00000054950_RCN1_53_N5H4F2S0G0	-0.0815273	0.747759	0.614706	0.0112795	0.696233	SOWAHD	RCN1
ENSG00000187808.5|ENSP00000340975.3|S38|PSRADTGSLGRYWGK|1|SOWAHD	ENSP00000054950_RCN1_53_N4H4F2S0G0	0.115652	0.590478	0.64201	0.00127662	0.526358	SOWAHD	RCN1
ENSG00000187808.5|ENSP00000340975.3|S38|PSRADTGSLGRYWGK|1|SOWAHD	ENSP00000265077_VCAN_1442_N7H9F1S1G0	-0.00383142	0.984562	0.635468	0.00027957	0.639299	SOWAHD	VCAN
ENSG00000187808.5|ENSP00000340975.3|S38|PSRADTGSLGRYWGK|1|SOWAHD	ENSP00000278407_SERPING1_253_N4H5F0S2G0	-0.161467	0.411729	0.660646	0.000130067	0.822113	SOWAHD	SERPING1
ENSG00000187808.5|ENSP00000340975.3|S38|PSRADTGSLGRYWGK|1|SOWAHD	ENSP00000265077_VCAN_1442_N5H7F1S1G0	-0.0848385	0.667755	0.694615	0.000116841	0.779454	SOWAHD	VCAN
ENSG00000187808.5|ENSP00000340975.3|S38|PSRADTGSLGRYWGK|1|SOWAHD	ENSP00000384957_F11_126_N4H5F0S2G0	-0.193162	0.344432	0.617778	0.000771495	0.81094	SOWAHD	F11
ENSG00000187808.5|ENSP00000340975.3|S38|PSRADTGSLGRYWGK|1|SOWAHD	ENSP00000287097_CD109_247_N2H6F0S0G0	0.0240832	0.903181	0.607553	0.000606011	0.58347	SOWAHD	CD109
ENSG00000187808.5|ENSP00000340975.3|S38|PSRADTGSLGRYWGK|1|SOWAHD	ENSP00000282903_PLOD2_63_N2H8F0S0G0	0.170772	0.38493	0.605617	0.000815494	0.434845	SOWAHD	PLOD2
ENSG00000187808.5|ENSP00000340975.3|S38|PSRADTGSLGRYWGK|1|SOWAHD	ENSP00000265131_TNC_184_N4H5F1S0G0	0.154872	0.44999	0.671329	0.0168315	0.516457	SOWAHD	TNC
ENSG00000169047.5|ENSP00000304895.4|S330|SFRVRASSDGEGTMS|1|IRS1	ENSP00000345008_FBLN5_296_N4H6F0S0G0	0.125611	0.465409	0.697479	4.55808e-06	0.571868	IRS1	FBLN5
ENSG00000169047.5|ENSP00000304895.4|S330|SFRVRASSDGEGTMS|1|IRS1	ENSP00000316032_NUP98_589_N3H5F1S1G0	0.163846	0.433862	0.684416	0.000621272	0.520569	IRS1	NUP98
ENSG00000169047.5|ENSP00000304895.4|S330|SFRVRASSDGEGTMS|1|IRS1	ENSP00000376793_SERPINA3_106_N7H4F4S2G0	0.353162	0.0767688	0.678854	0.000368918	0.325691	IRS1	SERPINA3
ENSG00000169047.5|ENSP00000304895.4|S330|SFRVRASSDGEGTMS|1|IRS1	ENSP00000317232_FKBP10_407_N2H6F0S0G0	-0.0239878	0.892882	0.676089	1.14143e-05	0.700076	IRS1	FKBP10
ENSG00000169047.5|ENSP00000304895.4|S330|SFRVRASSDGEGTMS|1|IRS1	ENSP00000320940_NCOA1_765_N4H5F1S1G0	0.11854	0.484696	0.623281	3.77924e-05	0.504742	IRS1	NCOA1
ENSG00000169047.5|ENSP00000304895.4|S330|SFRVRASSDGEGTMS|1|IRS1	ENSP00000350894_SERPINH1_120_N2H8F0S0G0	0.233101	0.142456	0.619135	0.000158152	0.386034	IRS1	SERPINH1
ENSG00000169047.5|ENSP00000304895.4|S330|SFRVRASSDGEGTMS|1|IRS1	ENSP00000303351_ITGB1_212_N4H5F1S0G0	0.282927	0.0730668	0.624765	1.6392e-05	0.341839	IRS1	ITGB1
ENSG00000169047.5|ENSP00000304895.4|S330|SFRVRASSDGEGTMS|1|IRS1	ENSP00000325527_FBN1_1149_N8H5F1S0G0	0.276026	0.126215	0.604435	0.000316749	0.328409	IRS1	FBN1
ENSG00000169047.5|ENSP00000304895.4|S330|SFRVRASSDGEGTMS|1|IRS1	ENSP00000363827_HSPG2_1755_N4H5F1S1G0	0.214634	0.183524	0.6	0.00661232	0.385366	IRS1	HSPG2
ENSG00000169047.5|ENSP00000304895.4|S330|SFRVRASSDGEGTMS|1|IRS1	ENSP00000317232_FKBP10_393_N2H7F0S0G0	0.177126	0.280714	0.691062	6.05206e-06	0.513936	IRS1	FKBP10
ENSG00000169047.5|ENSP00000304895.4|S330|SFRVRASSDGEGTMS|1|IRS1	ENSP00000334319_PCLO_4748_N3H5F0S2G0	0.0634921	0.748229	0.602564	0.000880624	0.539072	IRS1	PCLO
ENSG00000169047.5|ENSP00000304895.4|S330|SFRVRASSDGEGTMS|1|IRS1	ENSP00000410715_SFRP4_116_N7H4F4S2G0	-0.271111	0.180355	0.656068	0.000273529	0.927179	IRS1	SFRP4
ENSG00000169047.5|ENSP00000304895.4|S330|SFRVRASSDGEGTMS|1|IRS1	ENSP00000410715_SFRP4_194_N2H9F0S0G0	0.118919	0.489698	0.728852	6.87556e-07	0.609933	IRS1	SFRP4
ENSG00000169047.5|ENSP00000304895.4|S330|SFRVRASSDGEGTMS|1|IRS1	ENSP00000242209_FKBP9_286_N2H8F0S0G0	0.161351	0.319907	0.618558	3.48771e-05	0.457207	IRS1	FKBP9
ENSG00000169047.5|ENSP00000304895.4|S330|SFRVRASSDGEGTMS|1|IRS1	ENSP00000242209_FKBP9_397_N2H8F0S0G0	0.195116	0.24716	0.638375	3.68851e-05	0.443259	IRS1	FKBP9
ENSG00000169047.5|ENSP00000304895.4|S330|SFRVRASSDGEGTMS|1|IRS1	ENSP00000245907_C3_85_N2H6F0S0G0	0.163589	0.306785	0.653136	3.67683e-06	0.489547	IRS1	C3
ENSG00000169047.5|ENSP00000304895.4|S330|SFRVRASSDGEGTMS|1|IRS1	ENSP00000254801_JCHAIN_71_N4H5F0S1G0	0.194948	0.221923	0.660729	4.70044e-06	0.465781	IRS1	JCHAIN
ENSG00000169047.5|ENSP00000304895.4|S330|SFRVRASSDGEGTMS|1|IRS1	ENSP00000493153_PPT1_232_N2H6F0S0G0	0.208097	0.203638	0.649163	1.84345e-05	0.441066	IRS1	PPT1
ENSG00000169047.5|ENSP00000304895.4|S330|SFRVRASSDGEGTMS|1|IRS1	ENSP00000349437_IGF2R_400_N2H5F0S0G0	0.105577	0.552344	0.604449	0.000403743	0.498873	IRS1	IGF2R
ENSG00000169047.5|ENSP00000304895.4|S330|SFRVRASSDGEGTMS|1|IRS1	ENSP00000054950_RCN1_53_N4H4F2S0G0	0.185495	0.301369	0.714516	6.32986e-06	0.529021	IRS1	RCN1
ENSG00000154222.14|ENSP00000360642.2|S528|RASSSKESPSPSVRE|1|CC2D1B	ENSP00000314299_CFHR1_194_N8H5F0S0G0	0.0824176	0.788951	0.659341	0.0142256	0.576923	CC2D1B	CFHR1
ENSG00000154222.14|ENSP00000360642.2|S528|RASSSKESPSPSVRE|1|CC2D1B	ENSP00000376793_SERPINA3_106_N7H4F5S1G0	0.164935	0.474942	0.861404	2.16779e-06	0.696468	CC2D1B	SERPINA3
ENSG00000154222.14|ENSP00000360642.2|S528|RASSSKESPSPSVRE|1|CC2D1B	ENSP00000376793_SERPINA3_106_N7H4F4S2G0	0.151961	0.560416	0.789286	0.000467327	0.637325	CC2D1B	SERPINA3
ENSG00000154222.14|ENSP00000360642.2|S528|RASSSKESPSPSVRE|1|CC2D1B	ENSP00000252999_LAMA5_1330_N2H9F0S0G0	0.210256	0.302561	0.64201	0.00127662	0.431754	CC2D1B	LAMA5
ENSG00000154222.14|ENSP00000360642.2|S528|RASSSKESPSPSVRE|1|CC2D1B	ENSP00000196061_PLOD1_538_N2H7F0S0G0	0.325128	0.105086	0.671538	0.000237419	0.34641	CC2D1B	PLOD1
ENSG00000154222.14|ENSP00000360642.2|S528|RASSSKESPSPSVRE|1|CC2D1B	ENSP00000268695_GALNS_204_N2H7F0S0G0	0.22406	0.342286	0.622807	0.00439593	0.398747	CC2D1B	GALNS
ENSG00000154222.14|ENSP00000360642.2|S528|RASSSKESPSPSVRE|1|CC2D1B	ENSP00000223127_PLOD3_548_N2H8F0S0G0	0.0844444	0.681702	0.631538	0.000709682	0.547094	CC2D1B	PLOD3
ENSG00000154222.14|ENSP00000360642.2|S528|RASSSKESPSPSVRE|1|CC2D1B	ENSP00000223127_PLOD3_548_N2H9F0S0G0	-0.0525127	0.816469	0.717544	0.000542924	0.770057	CC2D1B	PLOD3
ENSG00000154222.14|ENSP00000360642.2|S528|RASSSKESPSPSVRE|1|CC2D1B	ENSP00000262919_ATRN_416_N2H7F0S0G0	0.107826	0.616016	0.70751	0.000230687	0.599684	CC2D1B	ATRN
ENSG00000154222.14|ENSP00000360642.2|S528|RASSSKESPSPSVRE|1|CC2D1B	ENSP00000226218_VTN_242_N8H5F1S0G0	0.0299266	0.894823	0.731225	0.000110538	0.701299	CC2D1B	VTN
ENSG00000154222.14|ENSP00000360642.2|S528|RASSSKESPSPSVRE|1|CC2D1B	ENSP00000287097_CD109_337_N2H9F0S0G0	0.115214	0.575169	0.68	0.000132611	0.564786	CC2D1B	CD109
ENSG00000154222.14|ENSP00000360642.2|S528|RASSSKESPSPSVRE|1|CC2D1B	ENSP00000378394_PSAP_101_N2H8F0S0G0	-0.0194805	0.933206	0.673684	0.0011281	0.693165	CC2D1B	PSAP
ENSG00000154222.14|ENSP00000360642.2|S528|RASSSKESPSPSVRE|1|CC2D1B	ENSP00000262919_ATRN_416_N2H8F0S0G0	0.185641	0.363899	0.719658	3.41437e-05	0.534017	CC2D1B	ATRN
ENSG00000154222.14|ENSP00000360642.2|S528|RASSSKESPSPSVRE|1|CC2D1B	ENSP00000378394_PSAP_101_N2H3F1S0G0	0.363419	0.0680139	0.691624	9.10617e-05	0.328205	CC2D1B	PSAP
ENSG00000154222.14|ENSP00000360642.2|S528|RASSSKESPSPSVRE|1|CC2D1B	ENSP00000378353_P4HA1_113_N2H6F0S0G0	0.356581	0.07376	0.772991	3.67684e-06	0.41641	CC2D1B	P4HA1
ENSG00000154222.14|ENSP00000360642.2|S528|RASSSKESPSPSVRE|1|CC2D1B	ENSP00000378353_P4HA1_113_N2H9F0S0G0	0.152821	0.456087	0.78735	1.81927e-06	0.63453	CC2D1B	P4HA1
ENSG00000154222.14|ENSP00000360642.2|S528|RASSSKESPSPSVRE|1|CC2D1B	ENSP00000226218_VTN_242_N3H5F1S2G0	0.00956522	0.964618	0.811688	7.95096e-06	0.802123	CC2D1B	VTN
ENSG00000154222.14|ENSP00000360642.2|S528|RASSSKESPSPSVRE|1|CC2D1B	ENSP00000305692_GAA_390_N2H3F0S0G0	0.228034	0.262541	0.600769	0.001495	0.372735	CC2D1B	GAA
ENSG00000154222.14|ENSP00000360642.2|S528|RASSSKESPSPSVRE|1|CC2D1B	ENSP00000287097_CD109_247_N2H7F0S0G0	0.202609	0.342373	0.717391	0.000116707	0.514783	CC2D1B	CD109
ENSG00000154222.14|ENSP00000360642.2|S528|RASSSKESPSPSVRE|1|CC2D1B	ENSP00000325527_FBN1_1067_N2H6F0S0G0	0.104957	0.609861	0.631538	0.000709682	0.526581	CC2D1B	FBN1
ENSG00000154222.14|ENSP00000360642.2|S528|RASSSKESPSPSVRE|1|CC2D1B	ENSP00000345008_FBLN5_296_N8H5F1S0G0	0.288205	0.153352	0.694359	8.31468e-05	0.406154	CC2D1B	FBLN5
ENSG00000154222.14|ENSP00000360642.2|S528|RASSSKESPSPSVRE|1|CC2D1B	ENSP00000345008_FBLN5_296_N6H3F4S0G0	0.268376	0.184964	0.657436	0.000262888	0.38906	CC2D1B	FBLN5
ENSG00000154222.14|ENSP00000360642.2|S528|RASSSKESPSPSVRE|1|CC2D1B	ENSP00000345008_FBLN5_296_N5H5F1S0G0	0.242105	0.317975	0.714706	0.00186274	0.472601	CC2D1B	FBLN5
ENSG00000154222.14|ENSP00000360642.2|S528|RASSSKESPSPSVRE|1|CC2D1B	ENSP00000345008_FBLN5_296_N4H5F1S0G0	0.191111	0.349679	0.615043	0.000826594	0.423932	CC2D1B	FBLN5
ENSG00000154222.14|ENSP00000360642.2|S528|RASSSKESPSPSVRE|1|CC2D1B	ENSP00000345008_FBLN5_296_N4H4F1S0G0	0.26906	0.183804	0.644444	0.000380302	0.375385	CC2D1B	FBLN5
ENSG00000154222.14|ENSP00000360642.2|S528|RASSSKESPSPSVRE|1|CC2D1B	ENSP00000512341_ENSG00000289697_1029_N4H5F0S0G0	0.409373	0.058501	0.718797	0.000355919	0.309424	CC2D1B	ENSG00000289697
ENSG00000154222.14|ENSP00000360642.2|S528|RASSSKESPSPSVRE|1|CC2D1B	ENSP00000299610_MFAP4_137_N3H4F1S0G0	0.323761	0.106642	0.783248	2.23625e-06	0.459487	CC2D1B	MFAP4
ENSG00000154222.14|ENSP00000360642.2|S528|RASSSKESPSPSVRE|1|CC2D1B	ENSP00000299610_MFAP4_137_N3H3F1S0G0	0.299145	0.137658	0.745641	1.23339e-05	0.446496	CC2D1B	MFAP4
ENSG00000154222.14|ENSP00000360642.2|S528|RASSSKESPSPSVRE|1|CC2D1B	ENSP00000299610_MFAP4_137_N2H7F0S0G0	-0.0373626	0.899093	0.696703	0.00562868	0.734066	CC2D1B	MFAP4
ENSG00000154222.14|ENSP00000360642.2|S528|RASSSKESPSPSVRE|1|CC2D1B	ENSP00000299610_MFAP4_137_N3H4F2S2G0	0.181538	0.374783	0.61641	0.000798632	0.434872	CC2D1B	MFAP4
ENSG00000154222.14|ENSP00000360642.2|S528|RASSSKESPSPSVRE|1|CC2D1B	ENSP00000355627_AGT_38_N4H5F0S2G0	-0.320342	0.110608	0.682735	0.000121569	1.00308	CC2D1B	AGT
ENSG00000154222.14|ENSP00000360642.2|S528|RASSSKESPSPSVRE|1|CC2D1B	ENSP00000299610_MFAP4_137_N5H4F1S0G0	0.132991	0.517204	0.608205	0.000979502	0.475214	CC2D1B	MFAP4
ENSG00000154222.14|ENSP00000360642.2|S528|RASSSKESPSPSVRE|1|CC2D1B	ENSP00000356671_SERPINC1_128_N4H5F0S2G0	-0.0495726	0.809952	0.740171	1.54325e-05	0.789744	CC2D1B	SERPINC1
ENSG00000154222.14|ENSP00000360642.2|S528|RASSSKESPSPSVRE|1|CC2D1B	ENSP00000299610_MFAP4_137_N4H5F2S0G0	0.308034	0.125787	0.757949	7.29433e-06	0.449915	CC2D1B	MFAP4
ENSG00000154222.14|ENSP00000360642.2|S528|RASSSKESPSPSVRE|1|CC2D1B	ENSP00000299610_MFAP4_137_N4H5F1S1G0	0.222564	0.274471	0.636239	0.000476079	0.413675	CC2D1B	MFAP4
ENSG00000154222.14|ENSP00000360642.2|S528|RASSSKESPSPSVRE|1|CC2D1B	ENSP00000299610_MFAP4_137_N4H5F1S0G0	0.257436	0.204212	0.817436	3.44662e-07	0.56	CC2D1B	MFAP4
ENSG00000154222.14|ENSP00000360642.2|S528|RASSSKESPSPSVRE|1|CC2D1B	ENSP00000333298_LAMP1_249_N3H4F1S0G0	0.0556391	0.815774	0.639706	0.00568479	0.584067	CC2D1B	LAMP1
ENSG00000154222.14|ENSP00000360642.2|S528|RASSSKESPSPSVRE|1|CC2D1B	ENSP00000205948_APOH_253_N5H6F1S3G0	0.422222	0.0316609	0.790769	2.54428e-06	0.368547	CC2D1B	APOH
ENSG00000154222.14|ENSP00000360642.2|S528|RASSSKESPSPSVRE|1|CC2D1B	ENSP00000350894_SERPINH1_120_N4H3F1S0G0	0.183117	0.426895	0.7	0.016471	0.516883	CC2D1B	SERPINH1
ENSG00000154222.14|ENSP00000360642.2|S528|RASSSKESPSPSVRE|1|CC2D1B	ENSP00000216286_NID2_703_N6H3F4S0G0	0.191111	0.349679	0.6	0.00152166	0.408889	CC2D1B	NID2
ENSG00000154222.14|ENSP00000360642.2|S528|RASSSKESPSPSVRE|1|CC2D1B	ENSP00000350894_SERPINH1_120_N2H9F0S0G0	0.1	0.641993	0.691176	0.00212112	0.591176	CC2D1B	SERPINH1
ENSG00000154222.14|ENSP00000360642.2|S528|RASSSKESPSPSVRE|1|CC2D1B	ENSP00000350894_SERPINH1_120_N2H8F0S0G0	0.20547	0.313951	0.62747	0.00135073	0.422	CC2D1B	SERPINH1
ENSG00000154222.14|ENSP00000360642.2|S528|RASSSKESPSPSVRE|1|CC2D1B	ENSP00000350894_SERPINH1_120_N2H7F0S0G0	0.146667	0.474636	0.674783	0.000298187	0.528116	CC2D1B	SERPINH1
ENSG00000154222.14|ENSP00000360642.2|S528|RASSSKESPSPSVRE|1|CC2D1B	ENSP00000300527_COL6A2_140_N2H9F0S0G0	0.0133333	0.948456	0.692308	8.90231e-05	0.678974	CC2D1B	COL6A2
ENSG00000154222.14|ENSP00000360642.2|S528|RASSSKESPSPSVRE|1|CC2D1B	ENSP00000317232_FKBP10_182_N4H7F1S0G0	0.271739	0.209731	0.668831	0.000916479	0.397092	CC2D1B	FKBP10
ENSG00000154222.14|ENSP00000360642.2|S528|RASSSKESPSPSVRE|1|CC2D1B	ENSP00000350894_SERPINH1_120_N2H3F0S0G0	0.276581	0.171378	0.667692	0.000193979	0.391111	CC2D1B	SERPINH1
ENSG00000154222.14|ENSP00000360642.2|S528|RASSSKESPSPSVRE|1|CC2D1B	ENSP00000350894_SERPINH1_120_N2H4F0S0G0	0.266957	0.207296	0.804348	3.7357e-06	0.537391	CC2D1B	SERPINH1
ENSG00000154222.14|ENSP00000360642.2|S528|RASSSKESPSPSVRE|1|CC2D1B	ENSP00000350894_SERPINH1_120_N2H5F0S0G0	0.248547	0.220823	0.655385	0.00027899	0.406838	CC2D1B	SERPINH1
ENSG00000154222.14|ENSP00000360642.2|S528|RASSSKESPSPSVRE|1|CC2D1B	ENSP00000302621_LRG1_186_N4H5F0S2G0	0.170598	0.404712	0.6	0.00152166	0.429402	CC2D1B	LRG1
ENSG00000154222.14|ENSP00000360642.2|S528|RASSSKESPSPSVRE|1|CC2D1B	ENSP00000218388_TIMP1_53_N2H9F0S0G0	0.404348	0.0500239	0.857585	5.38926e-06	0.453237	CC2D1B	TIMP1
ENSG00000154222.14|ENSP00000360642.2|S528|RASSSKESPSPSVRE|1|CC2D1B	ENSP00000260061_LRRC32_203_N2H9F0S0G0	0.446838	0.0221082	0.769231	6.99938e-06	0.322393	CC2D1B	LRRC32
ENSG00000154222.14|ENSP00000360642.2|S528|RASSSKESPSPSVRE|1|CC2D1B	ENSP00000260061_LRRC32_203_N2H10F0S0G0	0.0576923	0.784145	0.709231	7.20702e-05	0.651538	CC2D1B	LRRC32
ENSG00000154222.14|ENSP00000360642.2|S528|RASSSKESPSPSVRE|1|CC2D1B	ENSP00000218388_TIMP1_53_N2H8F0S0G0	0.284103	0.159553	0.738001	8.83407e-05	0.453899	CC2D1B	TIMP1
ENSG00000154222.14|ENSP00000360642.2|S528|RASSSKESPSPSVRE|1|CC2D1B	ENSP00000262776_LGALS3BP_125_N2H8F0S0G0	0.273162	0.176951	0.752308	1.44205e-05	0.479145	CC2D1B	LGALS3BP
ENSG00000154222.14|ENSP00000360642.2|S528|RASSSKESPSPSVRE|1|CC2D1B	ENSP00000315386_POGLUT3_61_N2H9F0S0G0	0.28547	0.157466	0.651966	0.00030775	0.366496	CC2D1B	POGLUT3
ENSG00000154222.14|ENSP00000360642.2|S528|RASSSKESPSPSVRE|1|CC2D1B	ENSP00000296388_P3H1_467_N2H8F0S0G0	0.0382353	0.888198	0.663636	0.0259841	0.625401	CC2D1B	P3H1
ENSG00000154222.14|ENSP00000360642.2|S528|RASSSKESPSPSVRE|1|CC2D1B	ENSP00000296388_P3H1_467_N2H5F0S0G0	0.305299	0.129357	0.606087	0.00169409	0.300788	CC2D1B	P3H1
ENSG00000154222.14|ENSP00000360642.2|S528|RASSSKESPSPSVRE|1|CC2D1B	ENSP00000317232_FKBP10_182_N4H6F1S0G0	0.313725	0.220104	0.694118	0.00285371	0.380392	CC2D1B	FKBP10
ENSG00000154222.14|ENSP00000360642.2|S528|RASSSKESPSPSVRE|1|CC2D1B	ENSP00000205948_APOH_253_N3H4F0S1G0	0.223248	0.272961	0.740855	1.50107e-05	0.517607	CC2D1B	APOH
ENSG00000154222.14|ENSP00000360642.2|S528|RASSSKESPSPSVRE|1|CC2D1B	ENSP00000368678_AGRN_250_N4H5F2S0G0	0.33498	0.118181	0.698658	0.00125753	0.363678	CC2D1B	AGRN
ENSG00000154222.14|ENSP00000360642.2|S528|RASSSKESPSPSVRE|1|CC2D1B	ENSP00000262776_LGALS3BP_125_N2H9F0S0G0	0.319658	0.111414	0.625494	0.00141348	0.305836	CC2D1B	LGALS3BP
ENSG00000154222.14|ENSP00000360642.2|S528|RASSSKESPSPSVRE|1|CC2D1B	ENSP00000363827_HSPG2_1755_N4H5F1S1G0	-0.00538462	0.97962	0.703571	0.00342434	0.708956	CC2D1B	HSPG2
ENSG00000154222.14|ENSP00000360642.2|S528|RASSSKESPSPSVRE|1|CC2D1B	ENSP00000261978_LTBP2_616_N4H5F1S1G0	0.277265	0.170278	0.734701	1.92056e-05	0.457436	CC2D1B	LTBP2
ENSG00000154222.14|ENSP00000360642.2|S528|RASSSKESPSPSVRE|1|CC2D1B	ENSP00000297268_COL1A2_1267_N2H8F0S0G0	-0.0290598	0.887934	0.765385	8.29196e-06	0.794444	CC2D1B	COL1A2
ENSG00000154222.14|ENSP00000360642.2|S528|RASSSKESPSPSVRE|1|CC2D1B	ENSP00000297268_COL1A2_1267_N2H6F0S0G0	0.149402	0.466344	0.680684	0.000129771	0.531282	CC2D1B	COL1A2
ENSG00000154222.14|ENSP00000360642.2|S528|RASSSKESPSPSVRE|1|CC2D1B	ENSP00000297268_COL1A2_1267_N2H7F0S0G0	0.0591453	0.774111	0.766923	7.75146e-06	0.707778	CC2D1B	COL1A2
ENSG00000154222.14|ENSP00000360642.2|S528|RASSSKESPSPSVRE|1|CC2D1B	ENSP00000317232_FKBP10_393_N2H8F0S0G0	-0.137211	0.542591	0.690909	0.000524751	0.82812	CC2D1B	FKBP10
ENSG00000154222.14|ENSP00000360642.2|S528|RASSSKESPSPSVRE|1|CC2D1B	ENSP00000378786_HLA-DRA_143_N2H9F0S0G0	0.225983	0.266975	0.643077	0.000394987	0.417094	CC2D1B	HLA-DRA
ENSG00000154222.14|ENSP00000360642.2|S528|RASSSKESPSPSVRE|1|CC2D1B	ENSP00000205948_APOH_162_N3H4F1S1G0	0.182353	0.499075	0.785294	0.000312854	0.602941	CC2D1B	APOH
ENSG00000154222.14|ENSP00000360642.2|S528|RASSSKESPSPSVRE|1|CC2D1B	ENSP00000265983_HPX_240_N6H3F5S0G0	0.238848	0.284397	0.737745	0.000723825	0.498897	CC2D1B	HPX
ENSG00000154222.14|ENSP00000360642.2|S528|RASSSKESPSPSVRE|1|CC2D1B	ENSP00000200639_LAMP2_257_N7H4F2S0G0	-0.257143	0.260473	0.712281	0.000622609	0.969424	CC2D1B	LAMP2
ENSG00000154222.14|ENSP00000360642.2|S528|RASSSKESPSPSVRE|1|CC2D1B	ENSP00000196061_PLOD1_538_N2H5F0S0G0	0.0678571	0.810109	0.767857	0.00082933	0.7	CC2D1B	PLOD1
ENSG00000154222.14|ENSP00000360642.2|S528|RASSSKESPSPSVRE|1|CC2D1B	ENSP00000243077_LRP1_3089_N4H5F1S1G0	0.2	0.327287	0.625983	0.000624858	0.425983	CC2D1B	LRP1
ENSG00000154222.14|ENSP00000360642.2|S528|RASSSKESPSPSVRE|1|CC2D1B	ENSP00000441691_ITGAM_1021_N2H7F0S0G0	0.172932	0.46594	0.818182	5.85315e-06	0.645249	CC2D1B	ITGAM
ENSG00000154222.14|ENSP00000360642.2|S528|RASSSKESPSPSVRE|1|CC2D1B	ENSP00000441691_ITGAM_1021_N2H8F0S0G0	0.202051	0.322246	0.764786	5.37575e-06	0.562735	CC2D1B	ITGAM
ENSG00000154222.14|ENSP00000360642.2|S528|RASSSKESPSPSVRE|1|CC2D1B	ENSP00000447260_HNRNPA1_215_N5H3F0S0G0	0.102222	0.619257	0.771304	1.02335e-05	0.669082	CC2D1B	HNRNPA1
ENSG00000154222.14|ENSP00000360642.2|S528|RASSSKESPSPSVRE|1|CC2D1B	ENSP00000052754_DCN_262_N6H3F2S0G0	0.119316	0.561541	0.643077	0.000394987	0.523761	CC2D1B	DCN
ENSG00000154222.14|ENSP00000360642.2|S528|RASSSKESPSPSVRE|1|CC2D1B	ENSP00000333685_MAPK11_14_N2H8F0S0G0	-0.627273	0.0388453	0.609091	0.0466957	1.23636	CC2D1B	MAPK11
ENSG00000154222.14|ENSP00000360642.2|S528|RASSSKESPSPSVRE|1|CC2D1B	ENSP00000243077_LRP1_3048_N2H8F0S0G0	0.160839	0.617523	0.763636	0.00623306	0.602797	CC2D1B	LRP1
ENSG00000154222.14|ENSP00000360642.2|S528|RASSSKESPSPSVRE|1|CC2D1B	ENSP00000243077_LRP1_3048_N2H9F0S0G0	0.0953846	0.650158	0.741107	5.22174e-05	0.645722	CC2D1B	LRP1
ENSG00000154222.14|ENSP00000360642.2|S528|RASSSKESPSPSVRE|1|CC2D1B	ENSP00000330658_PAPPA_429_N2H5F0S0G0	-0.0652174	0.762069	0.680702	0.00133707	0.745919	CC2D1B	PAPPA
ENSG00000154222.14|ENSP00000360642.2|S528|RASSSKESPSPSVRE|1|CC2D1B	ENSP00000331544_FBLN1_98_N4H5F1S2G0	0.115214	0.575169	0.657436	0.000262888	0.542222	CC2D1B	FBLN1
ENSG00000154222.14|ENSP00000360642.2|S528|RASSSKESPSPSVRE|1|CC2D1B	ENSP00000308541_F2_143_N4H4F3S1G0	0.275325	0.227064	0.842105	3.21749e-06	0.566781	CC2D1B	F2
ENSG00000154222.14|ENSP00000360642.2|S528|RASSSKESPSPSVRE|1|CC2D1B	ENSP00000334052_LGMN_167_N2H7F0S0G0	-0.162393	0.428009	0.810598	5.15977e-07	0.972991	CC2D1B	LGMN
ENSG00000154222.14|ENSP00000360642.2|S528|RASSSKESPSPSVRE|1|CC2D1B	ENSP00000334052_LGMN_167_N2H6F0S0G0	-0.00239316	0.990743	0.814017	4.2257e-07	0.81641	CC2D1B	LGMN
ENSG00000154222.14|ENSP00000360642.2|S528|RASSSKESPSPSVRE|1|CC2D1B	ENSP00000308541_F2_121_N4H5F0S2G0	0.128205	0.532526	0.746154	1.84969e-05	0.617949	CC2D1B	F2
ENSG00000154222.14|ENSP00000360642.2|S528|RASSSKESPSPSVRE|1|CC2D1B	ENSP00000512296_CFH_882_N6H3F3S0G0	0.0292308	0.889687	0.613846	0.00109944	0.584615	CC2D1B	CFH
ENSG00000154222.14|ENSP00000360642.2|S528|RASSSKESPSPSVRE|1|CC2D1B	ENSP00000333298_LAMP1_322_N2H9F0S0G0	0.401739	0.0516637	0.701754	0.000811789	0.300015	CC2D1B	LAMP1
ENSG00000154222.14|ENSP00000360642.2|S528|RASSSKESPSPSVRE|1|CC2D1B	ENSP00000333298_LAMP1_322_N2H8F0S0G0	0.0546154	0.795412	0.629588	0.00169129	0.574972	CC2D1B	LAMP1
ENSG00000154222.14|ENSP00000360642.2|S528|RASSSKESPSPSVRE|1|CC2D1B	ENSP00000333298_LAMP1_322_N2H7F0S0G0	0.251282	0.215619	0.646245	0.000863829	0.394963	CC2D1B	LAMP1
ENSG00000154222.14|ENSP00000360642.2|S528|RASSSKESPSPSVRE|1|CC2D1B	ENSP00000333298_LAMP1_322_N2H6F0S0G0	0.272174	0.198217	0.678148	0.000523196	0.405974	CC2D1B	LAMP1
ENSG00000154222.14|ENSP00000360642.2|S528|RASSSKESPSPSVRE|1|CC2D1B	ENSP00000308541_F2_121_N4H5F0S1G0	0.110427	0.59125	0.746325	1.19884e-05	0.635897	CC2D1B	F2
ENSG00000154222.14|ENSP00000360642.2|S528|RASSSKESPSPSVRE|1|CC2D1B	ENSP00000331544_FBLN1_98_N7H4F2S2G0	0.201739	0.344493	0.613043	0.00144667	0.411304	CC2D1B	FBLN1
ENSG00000154222.14|ENSP00000360642.2|S528|RASSSKESPSPSVRE|1|CC2D1B	ENSP00000408146_HLA-DPB1_48_N2H6F0S0G0	-0.0292308	0.889687	0.776154	5.11699e-06	0.805385	CC2D1B	HLA-DPB1
ENSG00000154222.14|ENSP00000360642.2|S528|RASSSKESPSPSVRE|1|CC2D1B	ENSP00000408146_HLA-DPB1_48_N2H8F0S0G0	0.132991	0.517204	0.767787	1.8963e-05	0.634795	CC2D1B	HLA-DPB1
ENSG00000154222.14|ENSP00000360642.2|S528|RASSSKESPSPSVRE|1|CC2D1B	ENSP00000408146_HLA-DPB1_48_N2H3F1S0G0	-0.0526316	0.830556	0.661507	0.00279146	0.714138	CC2D1B	HLA-DPB1
ENSG00000154222.14|ENSP00000360642.2|S528|RASSSKESPSPSVRE|1|CC2D1B	ENSP00000240617_PLBD1_411_N2H8F0S0G0	-0.107009	0.602853	0.639231	0.000581783	0.746239	CC2D1B	PLBD1
ENSG00000154222.14|ENSP00000360642.2|S528|RASSSKESPSPSVRE|1|CC2D1B	ENSP00000312946_STAB1_712_N2H9F0S0G0	-0.258242	0.394284	0.769231	0.00211223	1.02747	CC2D1B	STAB1
ENSG00000154222.14|ENSP00000360642.2|S528|RASSSKESPSPSVRE|1|CC2D1B	ENSP00000226355_AFM_109_N6H3F3S0G0	0.0928571	0.742045	0.67033	0.0121662	0.577473	CC2D1B	AFM
ENSG00000154222.14|ENSP00000360642.2|S528|RASSSKESPSPSVRE|1|CC2D1B	ENSP00000278407_SERPING1_253_N3H4F1S1G0	-0.0921739	0.668385	0.693958	0.000340577	0.786132	CC2D1B	SERPING1
ENSG00000154222.14|ENSP00000360642.2|S528|RASSSKESPSPSVRE|1|CC2D1B	ENSP00000322061_C7_202_N2H4F0S0G0	0.0490196	0.851794	0.644608	0.00521448	0.595588	CC2D1B	C7
ENSG00000154222.14|ENSP00000360642.2|S528|RASSSKESPSPSVRE|1|CC2D1B	ENSP00000333298_LAMP1_322_N2H4F0S0G0	0.113636	0.605668	0.694737	0.000675271	0.5811	CC2D1B	LAMP1
ENSG00000154222.14|ENSP00000360642.2|S528|RASSSKESPSPSVRE|1|CC2D1B	ENSP00000432556_CTSC_119_N2H5F0S0G0	0.190427	0.351438	0.733333	2.02685e-05	0.542906	CC2D1B	CTSC
ENSG00000154222.14|ENSP00000360642.2|S528|RASSSKESPSPSVRE|1|CC2D1B	ENSP00000432556_CTSC_119_N2H7F0S0G0	0.0851282	0.679259	0.654017	0.000290198	0.568889	CC2D1B	CTSC
ENSG00000154222.14|ENSP00000360642.2|S528|RASSSKESPSPSVRE|1|CC2D1B	ENSP00000242209_FKBP9_286_N2H9F0S0G0	0.206154	0.312308	0.830769	2.73637e-07	0.624615	CC2D1B	FKBP9
ENSG00000154222.14|ENSP00000360642.2|S528|RASSSKESPSPSVRE|1|CC2D1B	ENSP00000500291_ACP2_177_N2H3F1S0G0	0.352908	0.107182	0.729618	0.000589052	0.37671	CC2D1B	ACP2
ENSG00000154222.14|ENSP00000360642.2|S528|RASSSKESPSPSVRE|1|CC2D1B	ENSP00000314299_CFHR1_194_N4H5F0S2G0	-0.00649573	0.974876	0.641026	0.000417941	0.647521	CC2D1B	CFHR1
ENSG00000154222.14|ENSP00000360642.2|S528|RASSSKESPSPSVRE|1|CC2D1B	ENSP00000052754_DCN_262_N3H4F1S0G0	0.00923077	0.964304	0.705983	5.58679e-05	0.696752	CC2D1B	DCN
ENSG00000154222.14|ENSP00000360642.2|S528|RASSSKESPSPSVRE|1|CC2D1B	ENSP00000508249_ITGA6_284_N2H6F0S0G0	-0.0126496	0.951096	0.740769	2.28693e-05	0.753419	CC2D1B	ITGA6
ENSG00000154222.14|ENSP00000360642.2|S528|RASSSKESPSPSVRE|1|CC2D1B	ENSP00000497341_C1R_514_N4H5F1S1G0	0.233043	0.27312	0.697391	0.000152101	0.464348	CC2D1B	C1R
ENSG00000154222.14|ENSP00000360642.2|S528|RASSSKESPSPSVRE|1|CC2D1B	ENSP00000265983_HPX_64_N4H5F0S1G0	0.0905983	0.659829	0.723077	3.00553e-05	0.632479	CC2D1B	HPX
ENSG00000154222.14|ENSP00000360642.2|S528|RASSSKESPSPSVRE|1|CC2D1B	ENSP00000265983_HPX_64_N4H5F0S2G0	0.0830769	0.686598	0.681368	0.000126984	0.598291	CC2D1B	HPX
ENSG00000154222.14|ENSP00000360642.2|S528|RASSSKESPSPSVRE|1|CC2D1B	ENSP00000265983_HPX_64_N4H5F1S2G0	0.117265	0.568336	0.679316	0.000135506	0.562051	CC2D1B	HPX
ENSG00000154222.14|ENSP00000360642.2|S528|RASSSKESPSPSVRE|1|CC2D1B	ENSP00000265983_HPX_64_N5H4F0S1G0	-0.182308	0.383092	0.692308	0.000125786	0.874615	CC2D1B	HPX
ENSG00000154222.14|ENSP00000360642.2|S528|RASSSKESPSPSVRE|1|CC2D1B	ENSP00000265983_HPX_64_N5H4F0S2G0	0.0591453	0.774111	0.607521	0.000996059	0.548376	CC2D1B	HPX
ENSG00000154222.14|ENSP00000360642.2|S528|RASSSKESPSPSVRE|1|CC2D1B	ENSP00000512341_ENSG00000289697_1029_N4H5F0S1G0	0.0926496	0.652596	0.643478	0.000693094	0.550829	CC2D1B	ENSG00000289697
ENSG00000154222.14|ENSP00000360642.2|S528|RASSSKESPSPSVRE|1|CC2D1B	ENSP00000205948_APOH_183_N8H9F1S4G0	0.00508187	0.982093	0.744066	0.000399211	0.738984	CC2D1B	APOH
ENSG00000154222.14|ENSP00000360642.2|S528|RASSSKESPSPSVRE|1|CC2D1B	ENSP00000052754_DCN_303_N7H5F4S1G0	-0.0155844	0.946544	0.635065	0.00198098	0.650649	CC2D1B	DCN
ENSG00000154222.14|ENSP00000360642.2|S528|RASSSKESPSPSVRE|1|CC2D1B	ENSP00000333298_LAMP1_103_N2H9F0S0G0	0.164032	0.454529	0.617165	0.0022148	0.453134	CC2D1B	LAMP1
ENSG00000154222.14|ENSP00000360642.2|S528|RASSSKESPSPSVRE|1|CC2D1B	ENSP00000333298_LAMP1_103_N2H7F0S0G0	0.29641	0.141468	0.654701	0.000284546	0.358291	CC2D1B	LAMP1
ENSG00000154222.14|ENSP00000360642.2|S528|RASSSKESPSPSVRE|1|CC2D1B	ENSP00000205948_APOH_162_N3H4F0S1G0	0.344957	0.0843714	0.749744	1.03872e-05	0.404786	CC2D1B	APOH
ENSG00000154222.14|ENSP00000360642.2|S528|RASSSKESPSPSVRE|1|CC2D1B	ENSP00000512341_ENSG00000289697_1029_N4H5F1S0G0	0.283419	0.160603	0.67	0.000248373	0.386581	CC2D1B	ENSG00000289697
ENSG00000154222.14|ENSP00000360642.2|S528|RASSSKESPSPSVRE|1|CC2D1B	ENSP00000512972_ITGAV_907_N3H6F0S0G0	0.0694017	0.736205	0.69913	0.000144066	0.629729	CC2D1B	ITGAV
ENSG00000154222.14|ENSP00000360642.2|S528|RASSSKESPSPSVRE|1|CC2D1B	ENSP00000493985_KNG1_294_N4H5F0S2G0	0.0728205	0.723698	0.73812	1.67621e-05	0.665299	CC2D1B	KNG1
ENSG00000154222.14|ENSP00000360642.2|S528|RASSSKESPSPSVRE|1|CC2D1B	ENSP00000256637_SORT1_406_N2H9F0S0G0	0.137094	0.504242	0.64386	0.00293129	0.506766	CC2D1B	SORT1
ENSG00000154222.14|ENSP00000360642.2|S528|RASSSKESPSPSVRE|1|CC2D1B	ENSP00000482784_THBS2_1069_N2H9F0S0G0	0.277244	0.211611	0.876923	3.8297e-05	0.599679	CC2D1B	THBS2
ENSG00000154222.14|ENSP00000360642.2|S528|RASSSKESPSPSVRE|1|CC2D1B	ENSP00000493613_CTSA_145_N2H5F0S0G0	0.316239	0.115509	0.660079	0.000609519	0.34384	CC2D1B	CTSA
ENSG00000154222.14|ENSP00000360642.2|S528|RASSSKESPSPSVRE|1|CC2D1B	ENSP00000493985_KNG1_294_N4H5F0S1G0	-0.145983	0.476721	0.705299	5.72195e-05	0.851282	CC2D1B	KNG1
ENSG00000154222.14|ENSP00000360642.2|S528|RASSSKESPSPSVRE|1|CC2D1B	ENSP00000490272_ASAH1_348_N2H6F0S0G0	0.544615	0.00401901	0.863932	1.30486e-08	0.319316	CC2D1B	ASAH1
ENSG00000154222.14|ENSP00000360642.2|S528|RASSSKESPSPSVRE|1|CC2D1B	ENSP00000490344_CTSD_263_N2H4F0S0G0	0.405128	0.0400589	0.737436	1.72274e-05	0.332308	CC2D1B	CTSD
ENSG00000154222.14|ENSP00000360642.2|S528|RASSSKESPSPSVRE|1|CC2D1B	ENSP00000258733_GPNMB_249_N2H9F0S0G0	0.0390977	0.870004	0.661765	0.00380916	0.622667	CC2D1B	GPNMB
ENSG00000154222.14|ENSP00000360642.2|S528|RASSSKESPSPSVRE|1|CC2D1B	ENSP00000230538_LAMA4_315_N4H5F1S0G0	0.260855	0.198056	0.619145	0.000745161	0.358291	CC2D1B	LAMA4
ENSG00000154222.14|ENSP00000360642.2|S528|RASSSKESPSPSVRE|1|CC2D1B	ENSP00000265983_HPX_64_N3H4F0S1G0	0.144348	0.500983	0.774026	3.83541e-05	0.629678	CC2D1B	HPX
ENSG00000154222.14|ENSP00000360642.2|S528|RASSSKESPSPSVRE|1|CC2D1B	ENSP00000385834_TF_630_N3H4F0S1G0	0.148462	0.478794	0.723308	0.000313403	0.574847	CC2D1B	TF
ENSG00000154222.14|ENSP00000360642.2|S528|RASSSKESPSPSVRE|1|CC2D1B	ENSP00000385834_TF_630_N4H5F0S1G0	0.241026	0.235568	0.604103	0.00108253	0.363077	CC2D1B	TF
ENSG00000154222.14|ENSP00000360642.2|S528|RASSSKESPSPSVRE|1|CC2D1B	ENSP00000385704_SULF1_197_N2H7F0S0G0	0.0782906	0.703829	0.642292	0.00095138	0.564002	CC2D1B	SULF1
ENSG00000154222.14|ENSP00000360642.2|S528|RASSSKESPSPSVRE|1|CC2D1B	ENSP00000054950_RCN1_53_N2H3F1S0G0	0.378462	0.0565879	0.827692	1.82199e-07	0.449231	CC2D1B	RCN1
ENSG00000154222.14|ENSP00000360642.2|S528|RASSSKESPSPSVRE|1|CC2D1B	ENSP00000054950_RCN1_53_N2H5F0S0G0	0.348376	0.0811373	0.716522	8.19604e-05	0.368146	CC2D1B	RCN1
ENSG00000154222.14|ENSP00000360642.2|S528|RASSSKESPSPSVRE|1|CC2D1B	ENSP00000054950_RCN1_53_N2H6F0S0G0	0.161709	0.429982	0.819487	3.04377e-07	0.657778	CC2D1B	RCN1
ENSG00000154222.14|ENSP00000360642.2|S528|RASSSKESPSPSVRE|1|CC2D1B	ENSP00000054950_RCN1_53_N2H8F0S0G0	0.207792	0.366082	0.761765	0.000605343	0.553972	CC2D1B	RCN1
ENSG00000154222.14|ENSP00000360642.2|S528|RASSSKESPSPSVRE|1|CC2D1B	ENSP00000282588_ITGA1_460_N2H7F0S0G0	0.0126496	0.951096	0.803501	6.69114e-06	0.790851	CC2D1B	ITGA1
ENSG00000154222.14|ENSP00000360642.2|S528|RASSSKESPSPSVRE|1|CC2D1B	ENSP00000385834_TF_630_N7H4F3S2G0	0.258803	0.201735	0.635234	0.00149052	0.376431	CC2D1B	TF
ENSG00000154222.14|ENSP00000360642.2|S528|RASSSKESPSPSVRE|1|CC2D1B	ENSP00000393887_AHSG_156_N3H4F0S1G0	0.13641	0.506391	0.667009	0.000198021	0.530598	CC2D1B	AHSG
ENSG00000154222.14|ENSP00000360642.2|S528|RASSSKESPSPSVRE|1|CC2D1B	ENSP00000349437_IGF2R_400_N2H5F0S0G0	0.340769	0.0955271	0.717391	0.000116707	0.376622	CC2D1B	IGF2R
ENSG00000154222.14|ENSP00000360642.2|S528|RASSSKESPSPSVRE|1|CC2D1B	ENSP00000054950_RCN1_53_N4H3F1S0G0	0.309402	0.12403	0.676154	0.000207048	0.366752	CC2D1B	RCN1
ENSG00000154222.14|ENSP00000360642.2|S528|RASSSKESPSPSVRE|1|CC2D1B	ENSP00000054950_RCN1_53_N3H3F1S0G0	0.232137	0.253816	0.763077	9.1656e-06	0.53094	CC2D1B	RCN1
ENSG00000154222.14|ENSP00000360642.2|S528|RASSSKESPSPSVRE|1|CC2D1B	ENSP00000278407_SERPING1_253_N4H5F1S2G0	-0.115897	0.572887	0.615726	0.000812509	0.731624	CC2D1B	SERPING1
ENSG00000154222.14|ENSP00000360642.2|S528|RASSSKESPSPSVRE|1|CC2D1B	ENSP00000265077_VCAN_1442_N7H5F5S2G0	0.324812	0.162323	0.631579	0.00372596	0.306767	CC2D1B	VCAN
ENSG00000154222.14|ENSP00000360642.2|S528|RASSSKESPSPSVRE|1|CC2D1B	ENSP00000258733_GPNMB_249_N3H4F1S0G0	0.327692	0.1098	0.633077	0.000682317	0.305385	CC2D1B	GPNMB
ENSG00000154222.14|ENSP00000360642.2|S528|RASSSKESPSPSVRE|1|CC2D1B	ENSP00000273283_ITIH1_285_N4H5F0S2G0	-0.228718	0.261073	0.651966	0.00030775	0.880684	CC2D1B	ITIH1
ENSG00000154222.14|ENSP00000360642.2|S528|RASSSKESPSPSVRE|1|CC2D1B	ENSP00000258733_GPNMB_249_N2H8F0S0G0	0.204103	0.317253	0.64087	0.000740475	0.436767	CC2D1B	GPNMB
ENSG00000154222.14|ENSP00000360642.2|S528|RASSSKESPSPSVRE|1|CC2D1B	ENSP00000265983_HPX_64_N5H6F1S3G0	0.188735	0.388437	0.635065	0.00198098	0.44633	CC2D1B	HPX
ENSG00000154222.14|ENSP00000360642.2|S528|RASSSKESPSPSVRE|1|CC2D1B	ENSP00000265983_HPX_64_N4H4F1S2G0	0.20384	0.362881	0.6	0.00661232	0.39616	CC2D1B	HPX
ENSG00000154222.14|ENSP00000360642.2|S528|RASSSKESPSPSVRE|1|CC2D1B	ENSP00000243077_LRP1_2620_N4H5F1S0G0	-0.0095991	0.966183	0.683824	0.00247029	0.693423	CC2D1B	LRP1
ENSG00000154222.14|ENSP00000360642.2|S528|RASSSKESPSPSVRE|1|CC2D1B	ENSP00000384957_F11_126_N4H5F0S2G0	-0.274783	0.193781	0.613913	0.00141803	0.888696	CC2D1B	F11
ENSG00000154222.14|ENSP00000360642.2|S528|RASSSKESPSPSVRE|1|CC2D1B	ENSP00000304044_GP2_288_N7H4F2S0G0	0.0147059	0.956892	0.747059	0.000882107	0.732353	CC2D1B	GP2
ENSG00000154222.14|ENSP00000360642.2|S528|RASSSKESPSPSVRE|1|CC2D1B	ENSP00000361151_CEL_207_N5H5F2S0G0	-0.197802	0.517131	0.727473	0.00319062	0.925275	CC2D1B	CEL
ENSG00000137145.20|ENSP00000473565.1|S1297|NPESEKSSPAVSRSK|1|DENND4C	ENSP00000376793_SERPINA3_106_N7H4F4S2G0	0.350739	0.0621165	0.676154	0.000207048	0.325415	DENND4C	SERPINA3
ENSG00000137145.20|ENSP00000473565.1|S1297|NPESEKSSPAVSRSK|1|DENND4C	ENSP00000252999_LAMA5_1330_N2H9F0S0G0	0.36265	0.015551	0.693621	1.37854e-06	0.330971	DENND4C	LAMA5
ENSG00000137145.20|ENSP00000473565.1|S1297|NPESEKSSPAVSRSK|1|DENND4C	ENSP00000345008_FBLN5_296_N4H5F3S1G0	0.0543417	0.756528	0.652016	7.06702e-05	0.597674	DENND4C	FBLN5
ENSG00000137145.20|ENSP00000473565.1|S1297|NPESEKSSPAVSRSK|1|DENND4C	ENSP00000299610_MFAP4_137_N3H3F1S0G0	0.111769	0.470101	0.63439	3.76343e-06	0.522622	DENND4C	MFAP4
ENSG00000137145.20|ENSP00000473565.1|S1297|NPESEKSSPAVSRSK|1|DENND4C	ENSP00000355627_AGT_38_N4H5F0S2G0	-0.035377	0.819662	0.607329	1.23469e-05	0.642706	DENND4C	AGT
ENSG00000137145.20|ENSP00000473565.1|S1297|NPESEKSSPAVSRSK|1|DENND4C	ENSP00000299610_MFAP4_137_N4H5F1S1G0	0.149119	0.334002	0.633827	3.86223e-06	0.484708	DENND4C	MFAP4
ENSG00000137145.20|ENSP00000473565.1|S1297|NPESEKSSPAVSRSK|1|DENND4C	ENSP00000333298_LAMP1_249_N2H3F1S0G0	0.234975	0.219827	0.657909	0.000141827	0.422934	DENND4C	LAMP1
ENSG00000137145.20|ENSP00000473565.1|S1297|NPESEKSSPAVSRSK|1|DENND4C	ENSP00000333298_LAMP1_249_N3H4F1S0G0	0.289516	0.114161	0.619658	0.000566876	0.330142	DENND4C	LAMP1
ENSG00000137145.20|ENSP00000473565.1|S1297|NPESEKSSPAVSRSK|1|DENND4C	ENSP00000350894_SERPINH1_120_N2H8F0S0G0	0.238337	0.119238	0.654902	1.96679e-05	0.416565	DENND4C	SERPINH1
ENSG00000137145.20|ENSP00000473565.1|S1297|NPESEKSSPAVSRSK|1|DENND4C	ENSP00000350894_SERPINH1_120_N2H4F0S0G0	0.285957	0.0663823	0.61651	2.27671e-05	0.330553	DENND4C	SERPINH1
ENSG00000137145.20|ENSP00000473565.1|S1297|NPESEKSSPAVSRSK|1|DENND4C	ENSP00000325527_FBN1_1067_N2H9F0S0G0	0.290422	0.0812044	0.646962	0.000198823	0.35654	DENND4C	FBN1
ENSG00000137145.20|ENSP00000473565.1|S1297|NPESEKSSPAVSRSK|1|DENND4C	ENSP00000262776_LGALS3BP_125_N2H7F0S0G0	0.168526	0.340718	0.628352	0.000342922	0.459827	DENND4C	LGALS3BP
ENSG00000137145.20|ENSP00000473565.1|S1297|NPESEKSSPAVSRSK|1|DENND4C	ENSP00000262776_LGALS3BP_125_N2H8F0S0G0	0.44624	0.00270567	0.749615	1.11336e-08	0.303375	DENND4C	LGALS3BP
ENSG00000137145.20|ENSP00000473565.1|S1297|NPESEKSSPAVSRSK|1|DENND4C	ENSP00000345008_FBLN5_296_N5H6F1S0G0	0.115764	0.54984	0.638261	0.000790622	0.522497	DENND4C	FBLN5
ENSG00000137145.20|ENSP00000473565.1|S1297|NPESEKSSPAVSRSK|1|DENND4C	ENSP00000317232_FKBP10_182_N2H9F0S0G0	0.29556	0.0514333	0.631359	9.59528e-06	0.335799	DENND4C	FKBP10
ENSG00000137145.20|ENSP00000473565.1|S1297|NPESEKSSPAVSRSK|1|DENND4C	ENSP00000363827_HSPG2_1755_N4H5F1S1G0	0.243129	0.116183	0.705251	0.000246524	0.462122	DENND4C	HSPG2
ENSG00000137145.20|ENSP00000473565.1|S1297|NPESEKSSPAVSRSK|1|DENND4C	ENSP00000205948_APOH_253_N4H5F0S2G0	0.0190275	0.902431	0.737984	1.09045e-08	0.718957	DENND4C	APOH
ENSG00000137145.20|ENSP00000473565.1|S1297|NPESEKSSPAVSRSK|1|DENND4C	ENSP00000378786_HLA-DRA_143_N2H9F0S0G0	0.313319	0.0383626	0.695107	2.31301e-07	0.381788	DENND4C	HLA-DRA
ENSG00000137145.20|ENSP00000473565.1|S1297|NPESEKSSPAVSRSK|1|DENND4C	ENSP00000447260_HNRNPA1_215_N5H3F0S0G0	0.253277	0.097145	0.614294	1.50974e-05	0.361017	DENND4C	HNRNPA1
ENSG00000137145.20|ENSP00000473565.1|S1297|NPESEKSSPAVSRSK|1|DENND4C	ENSP00000052754_DCN_262_N6H3F2S0G0	0.221705	0.148076	0.630021	4.59433e-06	0.408316	DENND4C	DCN
ENSG00000137145.20|ENSP00000473565.1|S1297|NPESEKSSPAVSRSK|1|DENND4C	ENSP00000330658_PAPPA_429_N2H5F0S0G0	0.000765948	0.996359	0.773892	8.4685e-07	0.773126	DENND4C	PAPPA
ENSG00000137145.20|ENSP00000473565.1|S1297|NPESEKSSPAVSRSK|1|DENND4C	ENSP00000243077_LRP1_3788_N4H5F1S1G0	0.315433	0.0370067	0.627766	5.0865e-06	0.312333	DENND4C	LRP1
ENSG00000137145.20|ENSP00000473565.1|S1297|NPESEKSSPAVSRSK|1|DENND4C	ENSP00000308541_F2_121_N3H4F0S1G0	0.152522	0.328861	0.651586	1.66412e-06	0.499064	DENND4C	F2
ENSG00000137145.20|ENSP00000473565.1|S1297|NPESEKSSPAVSRSK|1|DENND4C	ENSP00000322061_C7_202_N2H4F0S0G0	0.0274194	0.883591	0.624027	0.000228745	0.596607	DENND4C	C7
ENSG00000137145.20|ENSP00000473565.1|S1297|NPESEKSSPAVSRSK|1|DENND4C	ENSP00000497341_C1R_514_N4H5F1S1G0	0.238676	0.132884	0.608537	2.43058e-05	0.369861	DENND4C	C1R
ENSG00000137145.20|ENSP00000473565.1|S1297|NPESEKSSPAVSRSK|1|DENND4C	ENSP00000265983_HPX_64_N4H5F0S1G0	0.0451022	0.771274	0.60451	1.38865e-05	0.559408	DENND4C	HPX
ENSG00000137145.20|ENSP00000473565.1|S1297|NPESEKSSPAVSRSK|1|DENND4C	ENSP00000265983_HPX_64_N5H4F0S1G0	-0.143763	0.357714	0.628397	1.08708e-05	0.77216	DENND4C	HPX
ENSG00000137145.20|ENSP00000473565.1|S1297|NPESEKSSPAVSRSK|1|DENND4C	ENSP00000265983_HPX_64_N5H4F0S2G0	0.0534179	0.730561	0.608879	1.15685e-05	0.555462	DENND4C	HPX
ENSG00000137145.20|ENSP00000473565.1|S1297|NPESEKSSPAVSRSK|1|DENND4C	ENSP00000205948_APOH_183_N8H9F1S4G0	0.171371	0.356639	0.672501	0.000606178	0.50113	DENND4C	APOH
ENSG00000137145.20|ENSP00000473565.1|S1297|NPESEKSSPAVSRSK|1|DENND4C	ENSP00000493985_KNG1_294_N4H5F0S1G0	-0.0133897	0.931256	0.747992	5.36305e-09	0.761381	DENND4C	KNG1
ENSG00000137145.20|ENSP00000473565.1|S1297|NPESEKSSPAVSRSK|1|DENND4C	ENSP00000265983_HPX_64_N4H4F1S1G0	0.0303461	0.858492	0.615323	0.000229557	0.584976	DENND4C	HPX
ENSG00000137145.20|ENSP00000473565.1|S1297|NPESEKSSPAVSRSK|1|DENND4C	ENSP00000385834_TF_630_N3H4F0S1G0	0.140894	0.36749	0.714566	1.42408e-06	0.573672	DENND4C	TF
ENSG00000137145.20|ENSP00000473565.1|S1297|NPESEKSSPAVSRSK|1|DENND4C	ENSP00000054950_RCN1_53_N2H8F0S0G0	0.231474	0.18777	0.66	0.00033095	0.428526	DENND4C	RCN1
ENSG00000137145.20|ENSP00000473565.1|S1297|NPESEKSSPAVSRSK|1|DENND4C	ENSP00000393887_AHSG_156_N3H3F2S0G0	0.110427	0.59125	0.643077	0.000394987	0.53265	DENND4C	AHSG
ENSG00000137145.20|ENSP00000473565.1|S1297|NPESEKSSPAVSRSK|1|DENND4C	ENSP00000054950_RCN1_53_N5H4F2S0G0	0.0679803	0.726048	0.70735	5.32491e-05	0.63937	DENND4C	RCN1
ENSG00000137145.20|ENSP00000473565.1|S1297|NPESEKSSPAVSRSK|1|DENND4C	ENSP00000278407_SERPING1_253_N4H5F0S2G0	0.0318534	0.837368	0.671741	5.97494e-07	0.639887	DENND4C	SERPING1
ENSG00000137145.20|ENSP00000473565.1|S1297|NPESEKSSPAVSRSK|1|DENND4C	ENSP00000265077_VCAN_1442_N7H6F0S1G0	0.0766284	0.698339	0.673162	0.000164165	0.596534	DENND4C	VCAN
ENSG00000137145.20|ENSP00000473565.1|S1297|NPESEKSSPAVSRSK|1|DENND4C	ENSP00000265077_VCAN_1442_N7H5F5S2G0	0.13565	0.43021	0.611306	0.000122723	0.475656	DENND4C	VCAN
ENSG00000137145.20|ENSP00000473565.1|S1297|NPESEKSSPAVSRSK|1|DENND4C	ENSP00000052754_DCN_303_N7H4F4S2G0	0.0491896	0.751179	0.66723	7.56509e-07	0.618041	DENND4C	DCN
ENSG00000137145.20|ENSP00000473565.1|S1297|NPESEKSSPAVSRSK|1|DENND4C	ENSP00000265983_HPX_64_N4H4F1S2G0	0.0459893	0.7962	0.678629	2.71419e-05	0.63264	DENND4C	HPX
ENSG00000137145.20|ENSP00000473565.1|S1297|NPESEKSSPAVSRSK|1|DENND4C	ENSP00000243077_LRP1_2620_N4H5F1S0G0	0.304202	0.0756179	0.646496	0.000359169	0.342294	DENND4C	LRP1
ENSG00000143079.15|ENSP00000271277.6|S488|SPPSRDLSPTLIDNS|1|CTTNBP2NL	ENSP00000316032_NUP98_589_N3H5F1S1G0	0.240285	0.218084	0.638261	0.000790622	0.397976	CTTNBP2NL	NUP98
ENSG00000143079.15|ENSP00000271277.6|S488|SPPSRDLSPTLIDNS|1|CTTNBP2NL	ENSP00000258733_GPNMB_249_N2H3F1S0G0	-0.063285	0.690515	0.766794	3.19936e-09	0.830079	CTTNBP2NL	GPNMB
ENSG00000143079.15|ENSP00000271277.6|S488|SPPSRDLSPTLIDNS|1|CTTNBP2NL	ENSP00000376793_SERPINA3_106_N7H4F5S1G0	-0.387097	0.0286142	0.695662	1.97468e-05	1.08276	CTTNBP2NL	SERPINA3
ENSG00000143079.15|ENSP00000271277.6|S488|SPPSRDLSPTLIDNS|1|CTTNBP2NL	ENSP00000376793_SERPINA3_106_N7H4F4S2G0	0.0896552	0.64372	0.692308	0.000125786	0.602653	CTTNBP2NL	SERPINA3
ENSG00000143079.15|ENSP00000271277.6|S488|SPPSRDLSPTLIDNS|1|CTTNBP2NL	ENSP00000325527_FBN1_1369_N6H4F3S0G0	0.178466	0.28371	0.605148	9.23357e-05	0.426682	CTTNBP2NL	FBN1
ENSG00000143079.15|ENSP00000271277.6|S488|SPPSRDLSPTLIDNS|1|CTTNBP2NL	ENSP00000225275_MPO_323_N2H6F0S0G0	-0.228143	0.156805	0.702374	8.87547e-07	0.930517	CTTNBP2NL	MPO
ENSG00000143079.15|ENSP00000271277.6|S488|SPPSRDLSPTLIDNS|1|CTTNBP2NL	ENSP00000262919_ATRN_416_N2H7F0S0G0	0.0743902	0.643909	0.670223	5.68312e-06	0.595833	CTTNBP2NL	ATRN
ENSG00000143079.15|ENSP00000271277.6|S488|SPPSRDLSPTLIDNS|1|CTTNBP2NL	ENSP00000378394_PSAP_215_N2H8F0S0G0	0.140767	0.380023	0.655535	4.41333e-06	0.514768	CTTNBP2NL	PSAP
ENSG00000143079.15|ENSP00000271277.6|S488|SPPSRDLSPTLIDNS|1|CTTNBP2NL	ENSP00000378394_PSAP_101_N2H8F0S0G0	-0.0104315	0.951139	0.643243	2.32356e-05	0.653675	CTTNBP2NL	PSAP
ENSG00000143079.15|ENSP00000271277.6|S488|SPPSRDLSPTLIDNS|1|CTTNBP2NL	ENSP00000378394_PSAP_101_N2H3F1S0G0	0.0373552	0.814313	0.749777	1.10086e-08	0.712422	CTTNBP2NL	PSAP
ENSG00000143079.15|ENSP00000271277.6|S488|SPPSRDLSPTLIDNS|1|CTTNBP2NL	ENSP00000305692_GAA_390_N2H3F0S0G0	0.0730087	0.645886	0.613763	1.97719e-05	0.540754	CTTNBP2NL	GAA
ENSG00000143079.15|ENSP00000271277.6|S488|SPPSRDLSPTLIDNS|1|CTTNBP2NL	ENSP00000287097_CD109_247_N2H7F0S0G0	0.424372	0.00885043	0.736415	4.59007e-07	0.312043	CTTNBP2NL	CD109
ENSG00000143079.15|ENSP00000271277.6|S488|SPPSRDLSPTLIDNS|1|CTTNBP2NL	ENSP00000345008_FBLN5_296_N6H3F4S0G0	0.120169	0.448432	0.67928	7.58158e-07	0.559112	CTTNBP2NL	FBLN5
ENSG00000143079.15|ENSP00000271277.6|S488|SPPSRDLSPTLIDNS|1|CTTNBP2NL	ENSP00000299610_MFAP4_137_N2H7F0S0G0	-0.127094	0.51119	0.61133	0.0004265	0.738424	CTTNBP2NL	MFAP4
ENSG00000143079.15|ENSP00000271277.6|S488|SPPSRDLSPTLIDNS|1|CTTNBP2NL	ENSP00000317232_FKBP10_407_N2H7F0S0G0	0.311563	0.0445873	0.759756	8.40505e-09	0.448193	CTTNBP2NL	FKBP10
ENSG00000143079.15|ENSP00000271277.6|S488|SPPSRDLSPTLIDNS|1|CTTNBP2NL	ENSP00000355627_AGT_38_N4H5F0S2G0	0.0979661	0.537089	0.641196	4.76203e-06	0.54323	CTTNBP2NL	AGT
ENSG00000143079.15|ENSP00000271277.6|S488|SPPSRDLSPTLIDNS|1|CTTNBP2NL	ENSP00000331544_FBLN1_98_N6H9F4S0G0	0.13152	0.418544	0.654569	1.48579e-05	0.523049	CTTNBP2NL	FBLN1
ENSG00000143079.15|ENSP00000271277.6|S488|SPPSRDLSPTLIDNS|1|CTTNBP2NL	ENSP00000356671_SERPINC1_128_N4H5F0S2G0	0.14075	0.373962	0.648165	3.46747e-06	0.507414	CTTNBP2NL	SERPINC1
ENSG00000143079.15|ENSP00000271277.6|S488|SPPSRDLSPTLIDNS|1|CTTNBP2NL	ENSP00000346839_FN1_528_N8H5F1S0G0	0.221943	0.157763	0.687546	4.90743e-07	0.465602	CTTNBP2NL	FN1
ENSG00000143079.15|ENSP00000271277.6|S488|SPPSRDLSPTLIDNS|1|CTTNBP2NL	ENSP00000205948_APOH_253_N5H6F1S3G0	0.235718	0.132892	0.64547	5.19806e-06	0.409752	CTTNBP2NL	APOH
ENSG00000143079.15|ENSP00000271277.6|S488|SPPSRDLSPTLIDNS|1|CTTNBP2NL	ENSP00000350894_SERPINH1_120_N4H3F1S0G0	0.138418	0.407239	0.665726	0.000720413	0.527308	CTTNBP2NL	SERPINH1
ENSG00000143079.15|ENSP00000271277.6|S488|SPPSRDLSPTLIDNS|1|CTTNBP2NL	ENSP00000350894_SERPINH1_120_N2H9F0S0G0	0.309193	0.0522137	0.882393	2.50455e-09	0.5732	CTTNBP2NL	SERPINH1
ENSG00000143079.15|ENSP00000271277.6|S488|SPPSRDLSPTLIDNS|1|CTTNBP2NL	ENSP00000350894_SERPINH1_120_N2H8F0S0G0	0.264079	0.091042	0.727941	1.57985e-06	0.463862	CTTNBP2NL	SERPINH1
ENSG00000143079.15|ENSP00000271277.6|S488|SPPSRDLSPTLIDNS|1|CTTNBP2NL	ENSP00000350894_SERPINH1_120_N2H7F0S0G0	0.207682	0.186916	0.638259	1.23416e-05	0.430577	CTTNBP2NL	SERPINH1
ENSG00000143079.15|ENSP00000271277.6|S488|SPPSRDLSPTLIDNS|1|CTTNBP2NL	ENSP00000350894_SERPINH1_120_N2H6F0S0G0	0.290657	0.0618502	0.730492	3.98823e-08	0.439835	CTTNBP2NL	SERPINH1
ENSG00000143079.15|ENSP00000271277.6|S488|SPPSRDLSPTLIDNS|1|CTTNBP2NL	ENSP00000300527_COL6A2_140_N2H9F0S0G0	0.322583	0.0372011	0.646868	3.68051e-06	0.324285	CTTNBP2NL	COL6A2
ENSG00000143079.15|ENSP00000271277.6|S488|SPPSRDLSPTLIDNS|1|CTTNBP2NL	ENSP00000300527_COL6A2_140_N2H8F0S0G0	0.35143	0.0224817	0.665667	1.50696e-06	0.314237	CTTNBP2NL	COL6A2
ENSG00000143079.15|ENSP00000271277.6|S488|SPPSRDLSPTLIDNS|1|CTTNBP2NL	ENSP00000350894_SERPINH1_120_N2H3F0S0G0	0.158739	0.315337	0.82677	5.19315e-10	0.66803	CTTNBP2NL	SERPINH1
ENSG00000143079.15|ENSP00000271277.6|S488|SPPSRDLSPTLIDNS|1|CTTNBP2NL	ENSP00000350894_SERPINH1_120_N2H4F0S0G0	0.22016	0.161214	0.74409	3.73819e-08	0.52393	CTTNBP2NL	SERPINH1
ENSG00000143079.15|ENSP00000271277.6|S488|SPPSRDLSPTLIDNS|1|CTTNBP2NL	ENSP00000350894_SERPINH1_120_N2H5F0S0G0	0.218216	0.16504	0.623855	1.0143e-05	0.40564	CTTNBP2NL	SERPINH1
ENSG00000143079.15|ENSP00000271277.6|S488|SPPSRDLSPTLIDNS|1|CTTNBP2NL	ENSP00000317232_FKBP10_407_N2H8F0S0G0	0.367798	0.0165597	0.715096	1.03317e-07	0.347298	CTTNBP2NL	FKBP10
ENSG00000143079.15|ENSP00000271277.6|S488|SPPSRDLSPTLIDNS|1|CTTNBP2NL	ENSP00000218388_TIMP1_53_N2H9F0S0G0	0.116886	0.472588	0.675	3.11008e-05	0.558114	CTTNBP2NL	TIMP1
ENSG00000143079.15|ENSP00000271277.6|S488|SPPSRDLSPTLIDNS|1|CTTNBP2NL	ENSP00000218388_TIMP1_53_N2H8F0S0G0	-0.138086	0.395479	0.633053	4.48158e-05	0.77114	CTTNBP2NL	TIMP1
ENSG00000143079.15|ENSP00000271277.6|S488|SPPSRDLSPTLIDNS|1|CTTNBP2NL	ENSP00000325527_FBN1_1149_N6H3F4S0G0	0.125	0.502854	0.65	7.57005e-05	0.525	CTTNBP2NL	FBN1
ENSG00000143079.15|ENSP00000271277.6|S488|SPPSRDLSPTLIDNS|1|CTTNBP2NL	ENSP00000262776_LGALS3BP_125_N2H7F0S0G0	-0.0172651	0.922795	0.641489	0.000234262	0.658754	CTTNBP2NL	LGALS3BP
ENSG00000143079.15|ENSP00000271277.6|S488|SPPSRDLSPTLIDNS|1|CTTNBP2NL	ENSP00000317232_FKBP10_182_N2H8F0S0G0	0.293574	0.0591634	0.629528	7.96072e-06	0.335953	CTTNBP2NL	FKBP10
ENSG00000143079.15|ENSP00000271277.6|S488|SPPSRDLSPTLIDNS|1|CTTNBP2NL	ENSP00000296388_P3H1_467_N2H8F0S0G0	0.244828	0.200535	0.772727	4.02774e-05	0.5279	CTTNBP2NL	P3H1
ENSG00000143079.15|ENSP00000271277.6|S488|SPPSRDLSPTLIDNS|1|CTTNBP2NL	ENSP00000296388_P3H1_467_N2H5F0S0G0	0.249129	0.11624	0.692717	4.00199e-06	0.443588	CTTNBP2NL	P3H1
ENSG00000143079.15|ENSP00000271277.6|S488|SPPSRDLSPTLIDNS|1|CTTNBP2NL	ENSP00000296181_ITGB5_586_N2H5F0S0G0	0.180836	0.257859	0.619595	0.000437962	0.438759	CTTNBP2NL	ITGB5
ENSG00000143079.15|ENSP00000271277.6|S488|SPPSRDLSPTLIDNS|1|CTTNBP2NL	ENSP00000317232_FKBP10_182_N4H6F1S0G0	0.219251	0.220228	0.625733	0.000128153	0.406482	CTTNBP2NL	FKBP10
ENSG00000143079.15|ENSP00000271277.6|S488|SPPSRDLSPTLIDNS|1|CTTNBP2NL	ENSP00000317232_FKBP10_182_N2H9F0S0G0	0.190827	0.226071	0.650405	7.39617e-06	0.459578	CTTNBP2NL	FKBP10
ENSG00000143079.15|ENSP00000271277.6|S488|SPPSRDLSPTLIDNS|1|CTTNBP2NL	ENSP00000205948_APOH_253_N3H4F0S1G0	0.047403	0.765625	0.64152	4.6931e-06	0.594117	CTTNBP2NL	APOH
ENSG00000143079.15|ENSP00000271277.6|S488|SPPSRDLSPTLIDNS|1|CTTNBP2NL	ENSP00000205948_APOH_162_N4H5F1S2G0	0.0227696	0.886188	0.67242	2.01286e-06	0.649651	CTTNBP2NL	APOH
ENSG00000143079.15|ENSP00000271277.6|S488|SPPSRDLSPTLIDNS|1|CTTNBP2NL	ENSP00000205948_APOH_162_N4H5F0S2G0	0.0866218	0.585438	0.714983	1.50579e-07	0.628361	CTTNBP2NL	APOH
ENSG00000143079.15|ENSP00000271277.6|S488|SPPSRDLSPTLIDNS|1|CTTNBP2NL	ENSP00000364000_COL5A2_1400_N2H9F0S0G0	0.256786	0.100673	0.805202	1.28542e-10	0.548416	CTTNBP2NL	COL5A2
ENSG00000143079.15|ENSP00000271277.6|S488|SPPSRDLSPTLIDNS|1|CTTNBP2NL	ENSP00000261978_LTBP2_616_N4H5F1S1G0	0.209464	0.183077	0.737785	2.48352e-08	0.52832	CTTNBP2NL	LTBP2
ENSG00000143079.15|ENSP00000271277.6|S488|SPPSRDLSPTLIDNS|1|CTTNBP2NL	ENSP00000205948_APOH_253_N4H5F0S2G0	0.158253	0.316841	0.604084	2.27619e-05	0.445831	CTTNBP2NL	APOH
ENSG00000143079.15|ENSP00000271277.6|S488|SPPSRDLSPTLIDNS|1|CTTNBP2NL	ENSP00000346839_FN1_528_N3H4F2S1G0	0.202982	0.197313	0.612187	1.64514e-05	0.409205	CTTNBP2NL	FN1
ENSG00000143079.15|ENSP00000271277.6|S488|SPPSRDLSPTLIDNS|1|CTTNBP2NL	ENSP00000364000_COL5A2_1400_N2H5F0S0G0	0.18159	0.249765	0.705923	2.52903e-07	0.524334	CTTNBP2NL	COL5A2
ENSG00000143079.15|ENSP00000271277.6|S488|SPPSRDLSPTLIDNS|1|CTTNBP2NL	ENSP00000364000_COL5A2_1400_N2H6F0S0G0	0.201037	0.201732	0.716555	9.46598e-08	0.515517	CTTNBP2NL	COL5A2
ENSG00000143079.15|ENSP00000271277.6|S488|SPPSRDLSPTLIDNS|1|CTTNBP2NL	ENSP00000317232_FKBP10_393_N2H8F0S0G0	0.222307	0.206352	0.694355	1.47111e-05	0.472048	CTTNBP2NL	FKBP10
ENSG00000143079.15|ENSP00000271277.6|S488|SPPSRDLSPTLIDNS|1|CTTNBP2NL	ENSP00000317232_FKBP10_393_N2H7F0S0G0	0.212946	0.187079	0.634734	4.21592e-05	0.421788	CTTNBP2NL	FKBP10
ENSG00000143079.15|ENSP00000271277.6|S488|SPPSRDLSPTLIDNS|1|CTTNBP2NL	ENSP00000447260_HNRNPA1_215_N5H3F0S0G0	0.139454	0.378423	0.610882	2.83329e-05	0.471428	CTTNBP2NL	HNRNPA1
ENSG00000143079.15|ENSP00000271277.6|S488|SPPSRDLSPTLIDNS|1|CTTNBP2NL	ENSP00000447260_HNRNPA1_215_N6H5F4S2G0	0.0463415	0.77645	0.700095	1.41467e-06	0.653753	CTTNBP2NL	HNRNPA1
ENSG00000143079.15|ENSP00000271277.6|S488|SPPSRDLSPTLIDNS|1|CTTNBP2NL	ENSP00000243077_LRP1_3048_N2H8F0S0G0	0.0413675	0.840976	0.638261	0.000790622	0.596893	CTTNBP2NL	LRP1
ENSG00000143079.15|ENSP00000271277.6|S488|SPPSRDLSPTLIDNS|1|CTTNBP2NL	ENSP00000334319_PCLO_4748_N3H5F0S2G0	-0.104839	0.574606	0.63871	0.000145598	0.743548	CTTNBP2NL	PCLO
ENSG00000143079.15|ENSP00000271277.6|S488|SPPSRDLSPTLIDNS|1|CTTNBP2NL	ENSP00000243077_LRP1_3048_N2H9F0S0G0	-0.0162021	0.919914	0.803936	2.07118e-09	0.820138	CTTNBP2NL	LRP1
ENSG00000143079.15|ENSP00000271277.6|S488|SPPSRDLSPTLIDNS|1|CTTNBP2NL	ENSP00000331544_FBLN1_98_N4H5F1S2G0	0.279799	0.0727147	0.615104	1.46043e-05	0.335305	CTTNBP2NL	FBLN1
ENSG00000143079.15|ENSP00000271277.6|S488|SPPSRDLSPTLIDNS|1|CTTNBP2NL	ENSP00000334052_LGMN_167_N2H7F0S0G0	0.275099	0.0778598	0.737623	2.51022e-08	0.462523	CTTNBP2NL	LGMN
ENSG00000143079.15|ENSP00000271277.6|S488|SPPSRDLSPTLIDNS|1|CTTNBP2NL	ENSP00000334052_LGMN_167_N2H6F0S0G0	0.231505	0.140167	0.724171	5.9403e-08	0.492667	CTTNBP2NL	LGMN
ENSG00000143079.15|ENSP00000271277.6|S488|SPPSRDLSPTLIDNS|1|CTTNBP2NL	ENSP00000512296_CFH_882_N6H3F4S0G0	0.17561	0.278416	0.606178	8.91623e-05	0.430568	CTTNBP2NL	CFH
ENSG00000143079.15|ENSP00000271277.6|S488|SPPSRDLSPTLIDNS|1|CTTNBP2NL	ENSP00000333298_LAMP1_322_N2H9F0S0G0	0.103002	0.52708	0.695217	2.00922e-05	0.592215	CTTNBP2NL	LAMP1
ENSG00000143079.15|ENSP00000271277.6|S488|SPPSRDLSPTLIDNS|1|CTTNBP2NL	ENSP00000333298_LAMP1_322_N2H8F0S0G0	0.23885	0.132593	0.621992	0.000111452	0.383142	CTTNBP2NL	LAMP1
ENSG00000143079.15|ENSP00000271277.6|S488|SPPSRDLSPTLIDNS|1|CTTNBP2NL	ENSP00000331544_FBLN1_98_N8H5F1S0G0	0.164573	0.297647	0.611377	1.70012e-05	0.446803	CTTNBP2NL	FBLN1
ENSG00000143079.15|ENSP00000271277.6|S488|SPPSRDLSPTLIDNS|1|CTTNBP2NL	ENSP00000331544_FBLN1_98_N7H4F4S1G0	0.194555	0.216962	0.614942	1.47017e-05	0.420387	CTTNBP2NL	FBLN1
ENSG00000143079.15|ENSP00000271277.6|S488|SPPSRDLSPTLIDNS|1|CTTNBP2NL	ENSP00000331544_FBLN1_98_N5H6F1S3G0	0.283689	0.0686624	0.636063	7.84871e-06	0.352374	CTTNBP2NL	FBLN1
ENSG00000143079.15|ENSP00000271277.6|S488|SPPSRDLSPTLIDNS|1|CTTNBP2NL	ENSP00000331544_FBLN1_98_N6H3F4S0G0	0.197796	0.209251	0.642006	4.59143e-06	0.44421	CTTNBP2NL	FBLN1
ENSG00000143079.15|ENSP00000271277.6|S488|SPPSRDLSPTLIDNS|1|CTTNBP2NL	ENSP00000331544_FBLN1_98_N7H4F2S2G0	0.167653	0.288573	0.721254	7.11354e-08	0.553602	CTTNBP2NL	FBLN1
ENSG00000143079.15|ENSP00000271277.6|S488|SPPSRDLSPTLIDNS|1|CTTNBP2NL	ENSP00000408146_HLA-DPB1_48_N2H8F0S0G0	0.0193663	0.903111	0.677031	7.96567e-06	0.657664	CTTNBP2NL	HLA-DPB1
ENSG00000143079.15|ENSP00000271277.6|S488|SPPSRDLSPTLIDNS|1|CTTNBP2NL	ENSP00000408838_CALU_131_N2H6F0S0G0	0.280447	0.0720266	0.618016	2.76312e-05	0.337569	CTTNBP2NL	CALU
ENSG00000143079.15|ENSP00000271277.6|S488|SPPSRDLSPTLIDNS|1|CTTNBP2NL	ENSP00000408146_HLA-DPB1_48_N2H3F1S0G0	-0.0440154	0.798804	0.606723	0.000142375	0.650738	CTTNBP2NL	HLA-DPB1
ENSG00000143079.15|ENSP00000271277.6|S488|SPPSRDLSPTLIDNS|1|CTTNBP2NL	ENSP00000410715_SFRP4_194_N2H9F0S0G0	0.0734945	0.66553	0.706049	1.50411e-06	0.632554	CTTNBP2NL	SFRP4
ENSG00000143079.15|ENSP00000271277.6|S488|SPPSRDLSPTLIDNS|1|CTTNBP2NL	ENSP00000312946_STAB1_712_N2H9F0S0G0	-0.243846	0.240136	0.609231	0.00122726	0.853077	CTTNBP2NL	STAB1
ENSG00000143079.15|ENSP00000271277.6|S488|SPPSRDLSPTLIDNS|1|CTTNBP2NL	ENSP00000317232_FKBP10_407_N4H5F1S0G0	0.220769	0.288922	0.621739	0.00118141	0.40097	CTTNBP2NL	FKBP10
ENSG00000143079.15|ENSP00000271277.6|S488|SPPSRDLSPTLIDNS|1|CTTNBP2NL	ENSP00000278407_SERPING1_253_N3H4F1S1G0	0.307851	0.0677656	0.794347	2.04852e-08	0.486496	CTTNBP2NL	SERPING1
ENSG00000143079.15|ENSP00000271277.6|S488|SPPSRDLSPTLIDNS|1|CTTNBP2NL	ENSP00000270645_RCN3_140_N4H3F1S0G0	0.125784	0.433262	0.611069	2.8129e-05	0.485285	CTTNBP2NL	RCN3
ENSG00000143079.15|ENSP00000271277.6|S488|SPPSRDLSPTLIDNS|1|CTTNBP2NL	ENSP00000307513_MRC2_69_N4H5F1S1G0	0.115631	0.465873	0.614132	1.51978e-05	0.498501	CTTNBP2NL	MRC2
ENSG00000143079.15|ENSP00000271277.6|S488|SPPSRDLSPTLIDNS|1|CTTNBP2NL	ENSP00000270645_RCN3_140_N3H3F1S0G0	0.21854	0.164398	0.775687	1.0661e-08	0.557147	CTTNBP2NL	RCN3
ENSG00000143079.15|ENSP00000271277.6|S488|SPPSRDLSPTLIDNS|1|CTTNBP2NL	ENSP00000243077_LRP1_3788_N2H8F0S0G0	0.104935	0.530667	0.648739	2.49741e-05	0.543805	CTTNBP2NL	LRP1
ENSG00000143079.15|ENSP00000271277.6|S488|SPPSRDLSPTLIDNS|1|CTTNBP2NL	ENSP00000243077_LRP1_3788_N2H9F0S0G0	-0.0359996	0.830101	0.633719	3.33792e-05	0.669719	CTTNBP2NL	LRP1
ENSG00000143079.15|ENSP00000271277.6|S488|SPPSRDLSPTLIDNS|1|CTTNBP2NL	ENSP00000432556_CTSC_119_N2H7F0S0G0	0.00672555	0.966282	0.603436	2.33519e-05	0.59671	CTTNBP2NL	CTSC
ENSG00000143079.15|ENSP00000271277.6|S488|SPPSRDLSPTLIDNS|1|CTTNBP2NL	ENSP00000268695_GALNS_204_N2H6F0S0G0	0.234669	0.139714	0.732794	1.68696e-07	0.498125	CTTNBP2NL	GALNS
ENSG00000143079.15|ENSP00000271277.6|S488|SPPSRDLSPTLIDNS|1|CTTNBP2NL	ENSP00000242209_FKBP9_286_N2H8F0S0G0	0.109582	0.495223	0.656073	5.77891e-06	0.546491	CTTNBP2NL	FKBP9
ENSG00000143079.15|ENSP00000271277.6|S488|SPPSRDLSPTLIDNS|1|CTTNBP2NL	ENSP00000242209_FKBP9_397_N2H7F0S0G0	0.224374	0.153144	0.690787	4.12181e-07	0.466413	CTTNBP2NL	FKBP9
ENSG00000143079.15|ENSP00000271277.6|S488|SPPSRDLSPTLIDNS|1|CTTNBP2NL	ENSP00000242209_FKBP9_397_N2H8F0S0G0	0.196192	0.237792	0.634749	3.2116e-05	0.438557	CTTNBP2NL	FKBP9
ENSG00000143079.15|ENSP00000271277.6|S488|SPPSRDLSPTLIDNS|1|CTTNBP2NL	ENSP00000242209_FKBP9_397_N2H9F0S0G0	0.252199	0.163764	0.646371	8.55677e-05	0.394172	CTTNBP2NL	FKBP9
ENSG00000143079.15|ENSP00000271277.6|S488|SPPSRDLSPTLIDNS|1|CTTNBP2NL	ENSP00000312946_STAB1_1727_N2H8F0S0G0	-0.035799	0.833395	0.637097	0.000116203	0.672896	CTTNBP2NL	STAB1
ENSG00000143079.15|ENSP00000271277.6|S488|SPPSRDLSPTLIDNS|1|CTTNBP2NL	ENSP00000314299_CFHR1_194_N4H5F0S2G0	0.0723604	0.648825	0.797423	2.60355e-10	0.725063	CTTNBP2NL	CFHR1
ENSG00000143079.15|ENSP00000271277.6|S488|SPPSRDLSPTLIDNS|1|CTTNBP2NL	ENSP00000512972_ITGAV_74_N5H4F1S0G0	-0.276393	0.125692	0.624138	0.000296612	0.900531	CTTNBP2NL	ITGAV
ENSG00000143079.15|ENSP00000271277.6|S488|SPPSRDLSPTLIDNS|1|CTTNBP2NL	ENSP00000205948_APOH_183_N8H9F1S4G0	0.305911	0.106554	0.696104	0.000457041	0.390193	CTTNBP2NL	APOH
ENSG00000143079.15|ENSP00000271277.6|S488|SPPSRDLSPTLIDNS|1|CTTNBP2NL	ENSP00000205948_APOH_162_N4H5F1S1G0	0.0401501	0.805699	0.650281	5.57919e-06	0.610131	CTTNBP2NL	APOH
ENSG00000143079.15|ENSP00000271277.6|S488|SPPSRDLSPTLIDNS|1|CTTNBP2NL	ENSP00000252804_PXDN_1280_N2H9F0S0G0	0.18159	0.249765	0.668422	1.3151e-06	0.486833	CTTNBP2NL	PXDN
ENSG00000143079.15|ENSP00000271277.6|S488|SPPSRDLSPTLIDNS|1|CTTNBP2NL	ENSP00000512341_ENSG00000289697_1029_N4H5F1S0G0	0.0934284	0.556195	0.73345	1.62361e-07	0.640022	CTTNBP2NL	ENSG00000289697
ENSG00000143079.15|ENSP00000271277.6|S488|SPPSRDLSPTLIDNS|1|CTTNBP2NL	ENSP00000512972_ITGAV_907_N3H6F0S0G0	0.089701	0.572124	0.736076	1.39155e-07	0.646375	CTTNBP2NL	ITGAV
ENSG00000143079.15|ENSP00000271277.6|S488|SPPSRDLSPTLIDNS|1|CTTNBP2NL	ENSP00000482784_THBS2_1069_N2H9F0S0G0	0.13644	0.44164	0.686087	0.000214525	0.549647	CTTNBP2NL	THBS2
ENSG00000143079.15|ENSP00000271277.6|S488|SPPSRDLSPTLIDNS|1|CTTNBP2NL	ENSP00000245907_C3_85_N2H6F0S0G0	0.0828944	0.601737	0.685601	5.44317e-07	0.602706	CTTNBP2NL	C3
ENSG00000143079.15|ENSP00000271277.6|S488|SPPSRDLSPTLIDNS|1|CTTNBP2NL	ENSP00000254801_JCHAIN_71_N4H5F1S0G0	0.0794911	0.616788	0.627421	8.71515e-06	0.54793	CTTNBP2NL	JCHAIN
ENSG00000143079.15|ENSP00000271277.6|S488|SPPSRDLSPTLIDNS|1|CTTNBP2NL	ENSP00000254801_JCHAIN_71_N4H5F0S2G0	0.17608	0.264665	0.600871	3.26867e-05	0.424791	CTTNBP2NL	JCHAIN
ENSG00000143079.15|ENSP00000271277.6|S488|SPPSRDLSPTLIDNS|1|CTTNBP2NL	ENSP00000490272_ASAH1_348_N2H5F0S0G0	-0.108014	0.495947	0.604732	2.21855e-05	0.712746	CTTNBP2NL	ASAH1
ENSG00000143079.15|ENSP00000271277.6|S488|SPPSRDLSPTLIDNS|1|CTTNBP2NL	ENSP00000490272_ASAH1_348_N2H6F0S0G0	-0.158901	0.314837	0.736411	4.06691e-08	0.895312	CTTNBP2NL	ASAH1
ENSG00000143079.15|ENSP00000271277.6|S488|SPPSRDLSPTLIDNS|1|CTTNBP2NL	ENSP00000490272_ASAH1_348_N2H7F0S0G0	-0.151933	0.336797	0.690476	4.42701e-06	0.842409	CTTNBP2NL	ASAH1
ENSG00000143079.15|ENSP00000271277.6|S488|SPPSRDLSPTLIDNS|1|CTTNBP2NL	ENSP00000490344_CTSD_263_N2H4F0S0G0	0.031683	0.84212	0.666316	1.45962e-06	0.634633	CTTNBP2NL	CTSD
ENSG00000143079.15|ENSP00000271277.6|S488|SPPSRDLSPTLIDNS|1|CTTNBP2NL	ENSP00000490344_CTSD_263_N2H5F0S0G0	0.0266591	0.866909	0.713962	1.10554e-07	0.687302	CTTNBP2NL	CTSD
ENSG00000143079.15|ENSP00000271277.6|S488|SPPSRDLSPTLIDNS|1|CTTNBP2NL	ENSP00000278407_SERPING1_238_N2H8F0S0G0	0.230694	0.141599	0.654435	6.50299e-05	0.423741	CTTNBP2NL	SERPING1
ENSG00000143079.15|ENSP00000271277.6|S488|SPPSRDLSPTLIDNS|1|CTTNBP2NL	ENSP00000258733_GPNMB_249_N2H9F0S0G0	-0.0294118	0.87093	0.702791	3.04523e-05	0.732203	CTTNBP2NL	GPNMB
ENSG00000143079.15|ENSP00000271277.6|S488|SPPSRDLSPTLIDNS|1|CTTNBP2NL	ENSP00000278407_SERPING1_238_N2H7F0S0G0	0.0864372	0.600822	0.693145	1.54415e-05	0.606708	CTTNBP2NL	SERPING1
ENSG00000143079.15|ENSP00000271277.6|S488|SPPSRDLSPTLIDNS|1|CTTNBP2NL	ENSP00000282588_ITGA1_418_N2H7F0S0G0	-0.159712	0.312344	0.76177	4.65692e-09	0.921481	CTTNBP2NL	ITGA1
ENSG00000143079.15|ENSP00000271277.6|S488|SPPSRDLSPTLIDNS|1|CTTNBP2NL	ENSP00000282588_ITGA1_418_N2H5F0S0G0	-0.256462	0.101118	0.809416	8.65448e-11	1.06588	CTTNBP2NL	ITGA1
ENSG00000143079.15|ENSP00000271277.6|S488|SPPSRDLSPTLIDNS|1|CTTNBP2NL	ENSP00000385834_TF_630_N3H4F0S1G0	0.212195	0.182887	0.677807	1.4675e-05	0.465612	CTTNBP2NL	TF
ENSG00000143079.15|ENSP00000271277.6|S488|SPPSRDLSPTLIDNS|1|CTTNBP2NL	ENSP00000395473_MAN2B1_367_N2H7F0S0G0	0.13443	0.396006	0.600194	2.65173e-05	0.465765	CTTNBP2NL	MAN2B1
ENSG00000143079.15|ENSP00000271277.6|S488|SPPSRDLSPTLIDNS|1|CTTNBP2NL	ENSP00000385834_TF_630_N4H5F0S2G0	0.0485374	0.760179	0.615752	1.42206e-05	0.567215	CTTNBP2NL	TF
ENSG00000143079.15|ENSP00000271277.6|S488|SPPSRDLSPTLIDNS|1|CTTNBP2NL	ENSP00000349961_SMC4_862_N4H5F0S2G0	0.15908	0.346991	0.828057	4.62328e-10	0.668976	CTTNBP2NL	SMC4
ENSG00000143079.15|ENSP00000271277.6|S488|SPPSRDLSPTLIDNS|1|CTTNBP2NL	ENSP00000393887_AHSG_156_N3H3F2S0G0	0.151453	0.460176	0.622564	0.000682711	0.471111	CTTNBP2NL	AHSG
ENSG00000143079.15|ENSP00000271277.6|S488|SPPSRDLSPTLIDNS|1|CTTNBP2NL	ENSP00000349437_IGF2R_400_N2H5F0S0G0	-0.272549	0.11319	0.750403	1.16647e-06	1.02295	CTTNBP2NL	IGF2R
ENSG00000143079.15|ENSP00000271277.6|S488|SPPSRDLSPTLIDNS|1|CTTNBP2NL	ENSP00000054950_RCN1_53_N4H3F1S0G0	0.11239	0.47855	0.609408	2.34896e-05	0.497018	CTTNBP2NL	RCN1
ENSG00000143079.15|ENSP00000271277.6|S488|SPPSRDLSPTLIDNS|1|CTTNBP2NL	ENSP00000265077_VCAN_1442_N7H9F1S1G0	0.255652	0.102239	0.634227	6.48897e-06	0.378575	CTTNBP2NL	VCAN
ENSG00000143079.15|ENSP00000271277.6|S488|SPPSRDLSPTLIDNS|1|CTTNBP2NL	ENSP00000265077_VCAN_1442_N5H7F1S1G0	0.265854	0.0929505	0.683116	2.29238e-06	0.417263	CTTNBP2NL	VCAN
ENSG00000143079.15|ENSP00000271277.6|S488|SPPSRDLSPTLIDNS|1|CTTNBP2NL	ENSP00000265077_VCAN_1442_N4H6F2S2G0	0.211085	0.179635	0.735678	2.85221e-08	0.524593	CTTNBP2NL	VCAN
ENSG00000143079.15|ENSP00000271277.6|S488|SPPSRDLSPTLIDNS|1|CTTNBP2NL	ENSP00000258733_GPNMB_249_N2H8F0S0G0	-0.0958724	0.556209	0.742704	4.91811e-07	0.838577	CTTNBP2NL	GPNMB
ENSG00000143079.15|ENSP00000271277.6|S488|SPPSRDLSPTLIDNS|1|CTTNBP2NL	ENSP00000243077_LRP1_2620_N4H5F1S0G0	0.17451	0.316035	0.610256	0.000931252	0.435747	CTTNBP2NL	LRP1
ENSG00000143079.15|ENSP00000271277.6|S488|SPPSRDLSPTLIDNS|1|CTTNBP2NL	ENSP00000287097_CD109_247_N2H6F0S0G0	0.216376	0.174211	0.70453	2.73436e-07	0.488153	CTTNBP2NL	CD109
ENSG00000143079.15|ENSP00000271277.6|S488|SPPSRDLSPTLIDNS|1|CTTNBP2NL	ENSP00000287097_CD109_247_N2H5F0S0G0	0.267644	0.0866009	0.629791	1.02524e-05	0.362147	CTTNBP2NL	CD109
ENSG00000143079.15|ENSP00000271277.6|S488|SPPSRDLSPTLIDNS|1|CTTNBP2NL	ENSP00000282903_PLOD2_63_N2H8F0S0G0	0.120006	0.449049	0.634146	8.52165e-06	0.51414	CTTNBP2NL	PLOD2
ENSG00000136059.14|ENSP00000283713.6|S773|SENDLVRSPKSAGSR|1|VILL	ENSP00000324532_LAMA3_2751_N2H8F0S0G0	-0.513237	0.00372596	0.765568	3.27471e-06	1.2788	VILL	LAMA3
ENSG00000136059.14|ENSP00000283713.6|S773|SENDLVRSPKSAGSR|1|VILL	ENSP00000218388_TIMP1_101_N6H3F2S0G0	0.187009	0.360313	0.615613	0.00176582	0.428604	VILL	TIMP1
ENSG00000136059.14|ENSP00000283713.6|S773|SENDLVRSPKSAGSR|1|VILL	ENSP00000221992_CEACAM5_580_N2H8F0S0G0	0.012987	0.954258	0.609023	0.00437051	0.596036	VILL	CEACAM5
ENSG00000140937.14|ENSP00000268603.4|S788|KLADLYGSKDTFDDD|1|CDH11	ENSP00000295550_COL6A3_2331_N2H9F0S0G0	0.341382	0.0269263	0.808537	1.6182e-10	0.467154	CDH11	COL6A3
ENSG00000140937.14|ENSP00000268603.4|S788|KLADLYGSKDTFDDD|1|CDH11	ENSP00000314299_CFHR1_194_N4H5F1S0G0	-0.0235897	0.908933	0.75913	1.70168e-05	0.78272	CDH11	CFHR1
ENSG00000140937.14|ENSP00000268603.4|S788|KLADLYGSKDTFDDD|1|CDH11	ENSP00000295550_COL6A3_2331_N2H8F0S0G0	0.355806	0.0207475	0.755159	1.79517e-08	0.399354	CDH11	COL6A3
ENSG00000140937.14|ENSP00000268603.4|S788|KLADLYGSKDTFDDD|1|CDH11	ENSP00000378394_PSAP_332_N2H7F0S0G0	0.0276315	0.8621	0.637979	7.22487e-06	0.610348	CDH11	PSAP
ENSG00000140937.14|ENSP00000268603.4|S788|KLADLYGSKDTFDDD|1|CDH11	ENSP00000283249_ITGB6_463_N2H10F0S0G0	0.290145	0.0959993	0.692339	1.59465e-05	0.402194	CDH11	ITGB6
ENSG00000140937.14|ENSP00000268603.4|S788|KLADLYGSKDTFDDD|1|CDH11	ENSP00000261978_LTBP2_421_N4H5F1S1G0	0.377036	0.0138425	0.694948	4.62175e-07	0.317912	CDH11	LTBP2
ENSG00000140937.14|ENSP00000268603.4|S788|KLADLYGSKDTFDDD|1|CDH11	ENSP00000360882_COL5A1_1672_N2H5F0S0G0	0.285471	0.0668658	0.77108	3.6647e-09	0.485609	CDH11	COL5A1
ENSG00000140937.14|ENSP00000268603.4|S788|KLADLYGSKDTFDDD|1|CDH11	ENSP00000360882_COL5A1_1672_N2H6F0S0G0	0.260676	0.0954436	0.780662	1.7485e-09	0.519986	CDH11	COL5A1
ENSG00000140937.14|ENSP00000268603.4|S788|KLADLYGSKDTFDDD|1|CDH11	ENSP00000360882_COL5A1_1672_N2H8F0S0G0	0.302521	0.07733	0.617723	9.92921e-05	0.315202	CDH11	COL5A1
ENSG00000140937.14|ENSP00000268603.4|S788|KLADLYGSKDTFDDD|1|CDH11	ENSP00000217939_MXRA5_2007_N3H6F0S0G0	0.0645815	0.6845	0.698687	5.34144e-07	0.634105	CDH11	MXRA5
ENSG00000140937.14|ENSP00000268603.4|S788|KLADLYGSKDTFDDD|1|CDH11	ENSP00000377505_P3H4_79_N2H6F0S0G0	0.283398	0.0939514	0.630542	0.00024587	0.347144	CDH11	P3H4
ENSG00000140937.14|ENSP00000268603.4|S788|KLADLYGSKDTFDDD|1|CDH11	ENSP00000369071_POSTN_599_N4H5F2S0G0	-0.0417308	0.793014	0.633959	1.12422e-05	0.67569	CDH11	POSTN
ENSG00000140937.14|ENSP00000268603.4|S788|KLADLYGSKDTFDDD|1|CDH11	ENSP00000369071_POSTN_599_N3H3F1S0G0	0.0459444	0.772642	0.642683	5.8816e-06	0.596739	CDH11	POSTN
ENSG00000140937.14|ENSP00000268603.4|S788|KLADLYGSKDTFDDD|1|CDH11	ENSP00000478600_P3H3_462_N2H7F0S0G0	0.426454	0.0060695	0.772404	2.1457e-08	0.34595	CDH11	P3H3
ENSG00000140937.14|ENSP00000268603.4|S788|KLADLYGSKDTFDDD|1|CDH11	ENSP00000231061_SPARC_116_N3H6F0S1G0	0.385791	0.0242327	0.68805	1.34949e-05	0.302259	CDH11	SPARC
ENSG00000140937.14|ENSP00000268603.4|S788|KLADLYGSKDTFDDD|1|CDH11	ENSP00000331544_FBLN1_98_N6H3F4S0G0	0.204603	0.193683	0.602787	3.0375e-05	0.398185	CDH11	FBLN1
ENSG00000140937.14|ENSP00000268603.4|S788|KLADLYGSKDTFDDD|1|CDH11	ENSP00000270645_RCN3_140_N4H3F1S0G0	0.245993	0.121059	0.686235	1.41856e-06	0.440242	CDH11	RCN3
ENSG00000140937.14|ENSP00000268603.4|S788|KLADLYGSKDTFDDD|1|CDH11	ENSP00000432556_CTSC_53_N2H7F0S0G0	-0.173649	0.271423	0.800697	3.28114e-10	0.974346	CDH11	CTSC
ENSG00000140937.14|ENSP00000268603.4|S788|KLADLYGSKDTFDDD|1|CDH11	ENSP00000222271_COMP_121_N4H5F1S0G0	0.166792	0.303639	0.705019	1.582e-06	0.538228	CDH11	COMP
ENSG00000140937.14|ENSP00000268603.4|S788|KLADLYGSKDTFDDD|1|CDH11	ENSP00000218388_TIMP1_101_N5H4F1S1G0	-0.0310574	0.85521	0.628724	6.82984e-05	0.659782	CDH11	TIMP1
ENSG00000140937.14|ENSP00000268603.4|S788|KLADLYGSKDTFDDD|1|CDH11	ENSP00000265131_TNC_166_N3H4F2S2G0	0.225123	0.240337	0.669118	0.00330981	0.443994	CDH11	TNC
ENSG00000140937.14|ENSP00000268603.4|S788|KLADLYGSKDTFDDD|1|CDH11	ENSP00000386043_LTBP1_378_N6H3F2S0G0	-0.0566502	0.770374	0.677019	0.000538964	0.733669	CDH11	LTBP1
ENSG00000140937.14|ENSP00000268603.4|S788|KLADLYGSKDTFDDD|1|CDH11	ENSP00000398878_AEBP1_497_N5H4F1S1G0	-0.173387	0.342612	0.630242	0.000144779	0.803629	CDH11	AEBP1
ENSG00000140937.14|ENSP00000268603.4|S788|KLADLYGSKDTFDDD|1|CDH11	ENSP00000283249_ITGB6_463_N2H8F0S0G0	0.304519	0.0630417	0.750739	2.7172e-06	0.44622	CDH11	ITGB6
ENSG00000157483.9|ENSP00000288235.4|S1005|PRQQSTSSDRVSQTP|1|MYO1E	ENSP00000345008_FBLN5_296_N4H6F0S0G0	0.247985	0.138903	0.71357	3.13819e-06	0.465585	MYO1E	FBLN5
ENSG00000157483.9|ENSP00000288235.4|S1005|PRQQSTSSDRVSQTP|1|MYO1E	ENSP00000316032_NUP98_589_N3H5F1S1G0	0.129573	0.528127	0.854135	1.65132e-06	0.724563	MYO1E	NUP98
ENSG00000157483.9|ENSP00000288235.4|S1005|PRQQSTSSDRVSQTP|1|MYO1E	ENSP00000375702_IL4I1_134_N2H7F0S0G0	0.15096	0.339935	0.753846	1.9623e-08	0.602886	MYO1E	IL4I1
ENSG00000157483.9|ENSP00000288235.4|S1005|PRQQSTSSDRVSQTP|1|MYO1E	ENSP00000376793_SERPINA3_106_N7H4F4S2G0	0.0164835	0.934962	0.617165	0.0022148	0.600682	MYO1E	SERPINA3
ENSG00000157483.9|ENSP00000288235.4|S1005|PRQQSTSSDRVSQTP|1|MYO1E	ENSP00000196061_PLOD1_538_N2H9F0S0G0	0.204927	0.192963	0.688806	1.74495e-06	0.48388	MYO1E	PLOD1
ENSG00000157483.9|ENSP00000288235.4|S1005|PRQQSTSSDRVSQTP|1|MYO1E	ENSP00000268695_GALNS_204_N2H7F0S0G0	0.193277	0.273427	0.693952	1.4951e-05	0.500674	MYO1E	GALNS
ENSG00000157483.9|ENSP00000288235.4|S1005|PRQQSTSSDRVSQTP|1|MYO1E	ENSP00000378394_PSAP_101_N3H4F1S1G0	0.357913	0.0199534	0.740338	4.75352e-08	0.382425	MYO1E	PSAP
ENSG00000157483.9|ENSP00000288235.4|S1005|PRQQSTSSDRVSQTP|1|MYO1E	ENSP00000287097_CD109_337_N2H9F0S0G0	0.225508	0.151023	0.60394	3.68947e-05	0.378431	MYO1E	CD109
ENSG00000157483.9|ENSP00000288235.4|S1005|PRQQSTSSDRVSQTP|1|MYO1E	ENSP00000378394_PSAP_101_N2H3F1S0G0	0.29325	0.0594573	0.678799	1.47657e-06	0.385549	MYO1E	PSAP
ENSG00000157483.9|ENSP00000288235.4|S1005|PRQQSTSSDRVSQTP|1|MYO1E	ENSP00000226218_VTN_242_N3H5F1S2G0	-0.084803	0.602874	0.638703	6.33379e-05	0.723506	MYO1E	VTN
ENSG00000157483.9|ENSP00000288235.4|S1005|PRQQSTSSDRVSQTP|1|MYO1E	ENSP00000305692_GAA_390_N2H3F0S0G0	0.335062	0.0300789	0.681174	1.81617e-06	0.346112	MYO1E	GAA
ENSG00000157483.9|ENSP00000288235.4|S1005|PRQQSTSSDRVSQTP|1|MYO1E	ENSP00000345008_FBLN5_296_N4H5F1S2G0	0.412851	0.00658319	0.739024	5.16562e-08	0.326173	MYO1E	FBLN5
ENSG00000157483.9|ENSP00000288235.4|S1005|PRQQSTSSDRVSQTP|1|MYO1E	ENSP00000296181_ITGB5_586_N3H4F0S0G0	0.205214	0.251939	0.65614	0.00228229	0.450926	MYO1E	ITGB5
ENSG00000157483.9|ENSP00000288235.4|S1005|PRQQSTSSDRVSQTP|1|MYO1E	ENSP00000345008_FBLN5_296_N4H5F1S1G0	0.343489	0.0259384	0.717824	1.85336e-07	0.374334	MYO1E	FBLN5
ENSG00000157483.9|ENSP00000288235.4|S1005|PRQQSTSSDRVSQTP|1|MYO1E	ENSP00000345008_FBLN5_296_N4H5F1S0G0	0.388056	0.011105	0.725911	1.69963e-07	0.337855	MYO1E	FBLN5
ENSG00000157483.9|ENSP00000288235.4|S1005|PRQQSTSSDRVSQTP|1|MYO1E	ENSP00000345008_FBLN5_296_N4H4F1S0G0	0.427923	0.00469936	0.729555	1.37338e-07	0.301631	MYO1E	FBLN5
ENSG00000157483.9|ENSP00000288235.4|S1005|PRQQSTSSDRVSQTP|1|MYO1E	ENSP00000299610_MFAP4_137_N2H7F0S0G0	0.248495	0.202283	0.677045	0.000105126	0.42855	MYO1E	MFAP4
ENSG00000157483.9|ENSP00000288235.4|S1005|PRQQSTSSDRVSQTP|1|MYO1E	ENSP00000356671_SERPINC1_128_N4H5F0S2G0	-0.0574508	0.717811	0.647467	6.31413e-06	0.704918	MYO1E	SERPINC1
ENSG00000157483.9|ENSP00000288235.4|S1005|PRQQSTSSDRVSQTP|1|MYO1E	ENSP00000299610_MFAP4_137_N4H5F1S0G0	0.334738	0.0302485	0.661163	3.41578e-06	0.326425	MYO1E	MFAP4
ENSG00000157483.9|ENSP00000288235.4|S1005|PRQQSTSSDRVSQTP|1|MYO1E	ENSP00000333298_LAMP1_249_N2H3F1S0G0	-0.0717022	0.716917	0.667692	0.000265631	0.739395	MYO1E	LAMP1
ENSG00000157483.9|ENSP00000288235.4|S1005|PRQQSTSSDRVSQTP|1|MYO1E	ENSP00000333298_LAMP1_249_N3H4F1S0G0	-0.0883204	0.642573	0.65913	0.000460063	0.747451	MYO1E	LAMP1
ENSG00000157483.9|ENSP00000288235.4|S1005|PRQQSTSSDRVSQTP|1|MYO1E	ENSP00000350894_SERPINH1_120_N2H9F0S0G0	0.217636	0.177324	0.760073	4.23438e-06	0.542437	MYO1E	SERPINH1
ENSG00000157483.9|ENSP00000288235.4|S1005|PRQQSTSSDRVSQTP|1|MYO1E	ENSP00000350894_SERPINH1_120_N2H8F0S0G0	0.177862	0.259781	0.675953	2.17754e-05	0.498091	MYO1E	SERPINH1
ENSG00000157483.9|ENSP00000288235.4|S1005|PRQQSTSSDRVSQTP|1|MYO1E	ENSP00000350894_SERPINH1_120_N2H7F0S0G0	0.149178	0.345735	0.696903	1.17083e-06	0.547726	MYO1E	SERPINH1
ENSG00000157483.9|ENSP00000288235.4|S1005|PRQQSTSSDRVSQTP|1|MYO1E	ENSP00000350894_SERPINH1_120_N2H6F0S0G0	0.268455	0.0856154	0.715947	2.06377e-07	0.447493	MYO1E	SERPINH1
ENSG00000157483.9|ENSP00000288235.4|S1005|PRQQSTSSDRVSQTP|1|MYO1E	ENSP00000317232_FKBP10_182_N4H7F1S0G0	0.156608	0.37643	0.674597	3.15712e-05	0.517989	MYO1E	FKBP10
ENSG00000157483.9|ENSP00000288235.4|S1005|PRQQSTSSDRVSQTP|1|MYO1E	ENSP00000316032_NUP98_589_N3H5F1S0G0	0.320513	0.10311	0.65895	0.000852577	0.338437	MYO1E	NUP98
ENSG00000157483.9|ENSP00000288235.4|S1005|PRQQSTSSDRVSQTP|1|MYO1E	ENSP00000350894_SERPINH1_120_N2H5F0S0G0	0.139292	0.378983	0.637899	9.52837e-06	0.498607	MYO1E	SERPINH1
ENSG00000157483.9|ENSP00000288235.4|S1005|PRQQSTSSDRVSQTP|1|MYO1E	ENSP00000303351_ITGB1_212_N4H5F1S0G0	0.199579	0.205092	0.671053	2.93492e-06	0.471474	MYO1E	ITGB1
ENSG00000157483.9|ENSP00000288235.4|S1005|PRQQSTSSDRVSQTP|1|MYO1E	ENSP00000366243_CEMIP2_1234_N2H9F0S0G0	0.0135321	0.932217	0.606478	4.26818e-05	0.592946	MYO1E	CEMIP2
ENSG00000157483.9|ENSP00000288235.4|S1005|PRQQSTSSDRVSQTP|1|MYO1E	ENSP00000366673_CLN5_203_N2H9F0S0G0	0.355968	0.0206855	0.673684	2.59522e-06	0.317716	MYO1E	CLN5
ENSG00000157483.9|ENSP00000288235.4|S1005|PRQQSTSSDRVSQTP|1|MYO1E	ENSP00000262776_LGALS3BP_125_N2H8F0S0G0	0.142371	0.36843	0.707692	4.70096e-07	0.565321	MYO1E	LGALS3BP
ENSG00000157483.9|ENSP00000288235.4|S1005|PRQQSTSSDRVSQTP|1|MYO1E	ENSP00000317232_FKBP10_182_N2H7F0S0G0	0.219941	0.22645	0.643678	0.000219469	0.423737	MYO1E	FKBP10
ENSG00000157483.9|ENSP00000288235.4|S1005|PRQQSTSSDRVSQTP|1|MYO1E	ENSP00000317232_FKBP10_182_N2H8F0S0G0	0.0955352	0.547285	0.662664	3.1873e-06	0.567129	MYO1E	FKBP10
ENSG00000157483.9|ENSP00000288235.4|S1005|PRQQSTSSDRVSQTP|1|MYO1E	ENSP00000296181_ITGB5_586_N2H6F0S0G0	0.0957983	0.584084	0.726316	0.000429234	0.630517	MYO1E	ITGB5
ENSG00000157483.9|ENSP00000288235.4|S1005|PRQQSTSSDRVSQTP|1|MYO1E	ENSP00000346839_FN1_1236_N4H5F0S1G0	-0.0478891	0.76329	0.632833	1.17812e-05	0.680722	MYO1E	FN1
ENSG00000157483.9|ENSP00000288235.4|S1005|PRQQSTSSDRVSQTP|1|MYO1E	ENSP00000368678_AGRN_250_N4H5F2S0G0	0.365992	0.0219402	0.791133	3.24263e-07	0.425141	MYO1E	AGRN
ENSG00000157483.9|ENSP00000288235.4|S1005|PRQQSTSSDRVSQTP|1|MYO1E	ENSP00000262776_LGALS3BP_125_N2H9F0S0G0	0.120169	0.448432	0.687955	4.9541e-06	0.567787	MYO1E	LGALS3BP
ENSG00000157483.9|ENSP00000288235.4|S1005|PRQQSTSSDRVSQTP|1|MYO1E	ENSP00000363827_HSPG2_1755_N4H5F1S1G0	0.0336237	0.834684	0.73913	8.50458e-05	0.705507	MYO1E	HSPG2
ENSG00000157483.9|ENSP00000288235.4|S1005|PRQQSTSSDRVSQTP|1|MYO1E	ENSP00000378786_HLA-DRA_143_N2H8F0S0G0	0.245766	0.116683	0.646341	6.6322e-06	0.400575	MYO1E	HLA-DRA
ENSG00000157483.9|ENSP00000288235.4|S1005|PRQQSTSSDRVSQTP|1|MYO1E	ENSP00000331544_FBLN1_98_N4H5F1S1G0	0.185479	0.239593	0.652908	4.96493e-06	0.467429	MYO1E	FBLN1
ENSG00000157483.9|ENSP00000288235.4|S1005|PRQQSTSSDRVSQTP|1|MYO1E	ENSP00000243077_LRP1_3333_N4H5F1S0G0	0.119682	0.450283	0.707692	3.2798e-07	0.58801	MYO1E	LRP1
ENSG00000157483.9|ENSP00000288235.4|S1005|PRQQSTSSDRVSQTP|1|MYO1E	ENSP00000331544_FBLN1_98_N3H4F2S2G0	0.186032	0.256834	0.616527	8.02239e-05	0.430494	MYO1E	FBLN1
ENSG00000157483.9|ENSP00000288235.4|S1005|PRQQSTSSDRVSQTP|1|MYO1E	ENSP00000243077_LRP1_3048_N2H8F0S0G0	0.19913	0.350899	0.69057	0.000374219	0.49144	MYO1E	LRP1
ENSG00000157483.9|ENSP00000288235.4|S1005|PRQQSTSSDRVSQTP|1|MYO1E	ENSP00000334319_PCLO_4748_N3H5F0S2G0	0.15121	0.416799	0.603722	0.000670169	0.452512	MYO1E	PCLO
ENSG00000157483.9|ENSP00000288235.4|S1005|PRQQSTSSDRVSQTP|1|MYO1E	ENSP00000243077_LRP1_3048_N2H9F0S0G0	0.123345	0.442304	0.726891	7.61843e-07	0.603546	MYO1E	LRP1
ENSG00000157483.9|ENSP00000288235.4|S1005|PRQQSTSSDRVSQTP|1|MYO1E	ENSP00000308541_F2_143_N4H4F3S1G0	0.187955	0.279587	0.607405	0.000227245	0.41945	MYO1E	F2
ENSG00000157483.9|ENSP00000288235.4|S1005|PRQQSTSSDRVSQTP|1|MYO1E	ENSP00000334052_LGMN_167_N2H7F0S0G0	-0.0866218	0.585438	0.620826	1.91971e-05	0.707447	MYO1E	LGMN
ENSG00000157483.9|ENSP00000288235.4|S1005|PRQQSTSSDRVSQTP|1|MYO1E	ENSP00000512296_CFH_882_N6H3F3S0G0	0.0726721	0.660188	0.623044	3.81261e-05	0.550372	MYO1E	CFH
ENSG00000157483.9|ENSP00000288235.4|S1005|PRQQSTSSDRVSQTP|1|MYO1E	ENSP00000333298_LAMP1_322_N2H9F0S0G0	0.12364	0.447198	0.830049	2.56573e-08	0.706409	MYO1E	LAMP1
ENSG00000157483.9|ENSP00000288235.4|S1005|PRQQSTSSDRVSQTP|1|MYO1E	ENSP00000333298_LAMP1_322_N2H8F0S0G0	0.0149826	0.925925	0.684018	1.58677e-05	0.669035	MYO1E	LAMP1
ENSG00000157483.9|ENSP00000288235.4|S1005|PRQQSTSSDRVSQTP|1|MYO1E	ENSP00000333298_LAMP1_322_N2H7F0S0G0	0.261972	0.0937479	0.74576	4.16236e-07	0.483788	MYO1E	LAMP1
ENSG00000157483.9|ENSP00000288235.4|S1005|PRQQSTSSDRVSQTP|1|MYO1E	ENSP00000308541_F2_121_N3H4F0S1G0	-0.0547038	0.734084	0.644278	7.25378e-06	0.698982	MYO1E	F2
ENSG00000157483.9|ENSP00000288235.4|S1005|PRQQSTSSDRVSQTP|1|MYO1E	ENSP00000331544_FBLN1_98_N6H3F4S0G0	0.256138	0.101565	0.641088	8.32011e-06	0.38495	MYO1E	FBLN1
ENSG00000157483.9|ENSP00000288235.4|S1005|PRQQSTSSDRVSQTP|1|MYO1E	ENSP00000408146_HLA-DPB1_48_N2H8F0S0G0	0.12422	0.433166	0.601681	0.000131709	0.477461	MYO1E	HLA-DPB1
ENSG00000157483.9|ENSP00000288235.4|S1005|PRQQSTSSDRVSQTP|1|MYO1E	ENSP00000408838_CALU_131_N2H6F0S0G0	0.00575318	0.971155	0.634898	2.43474e-05	0.629145	MYO1E	CALU
ENSG00000157483.9|ENSP00000288235.4|S1005|PRQQSTSSDRVSQTP|1|MYO1E	ENSP00000408146_HLA-DPB1_48_N2H3F1S0G0	0.308785	0.0755888	0.618548	0.000208193	0.309763	MYO1E	HLA-DPB1
ENSG00000157483.9|ENSP00000288235.4|S1005|PRQQSTSSDRVSQTP|1|MYO1E	ENSP00000312946_STAB1_712_N2H9F0S0G0	-0.286957	0.173974	0.603614	0.00293572	0.89057	MYO1E	STAB1
ENSG00000157483.9|ENSP00000288235.4|S1005|PRQQSTSSDRVSQTP|1|MYO1E	ENSP00000317232_FKBP10_407_N4H5F1S0G0	0.04	0.85278	0.6917	0.000362701	0.6517	MYO1E	FKBP10
ENSG00000157483.9|ENSP00000288235.4|S1005|PRQQSTSSDRVSQTP|1|MYO1E	ENSP00000333298_LAMP1_322_N2H4F0S0G0	0.0630631	0.710786	0.686371	5.51427e-05	0.623308	MYO1E	LAMP1
ENSG00000157483.9|ENSP00000288235.4|S1005|PRQQSTSSDRVSQTP|1|MYO1E	ENSP00000243077_LRP1_3788_N2H8F0S0G0	0.248277	0.132839	0.644309	3.9199e-05	0.396032	MYO1E	LRP1
ENSG00000157483.9|ENSP00000288235.4|S1005|PRQQSTSSDRVSQTP|1|MYO1E	ENSP00000243077_LRP1_3788_N2H10F0S0G0	0.281614	0.0783356	0.722222	2.10644e-05	0.440609	MYO1E	LRP1
ENSG00000157483.9|ENSP00000288235.4|S1005|PRQQSTSSDRVSQTP|1|MYO1E	ENSP00000243077_LRP1_3788_N2H9F0S0G0	0.157457	0.345112	0.6	0.000139098	0.442543	MYO1E	LRP1
ENSG00000157483.9|ENSP00000288235.4|S1005|PRQQSTSSDRVSQTP|1|MYO1E	ENSP00000242209_FKBP9_397_N2H6F0S0G0	-0.0221254	0.890788	0.692745	1.43938e-06	0.714871	MYO1E	FKBP9
ENSG00000157483.9|ENSP00000288235.4|S1005|PRQQSTSSDRVSQTP|1|MYO1E	ENSP00000242209_FKBP9_397_N2H7F0S0G0	-0.00769231	0.962427	0.637597	1.66731e-05	0.645289	MYO1E	FKBP9
ENSG00000157483.9|ENSP00000288235.4|S1005|PRQQSTSSDRVSQTP|1|MYO1E	ENSP00000242209_FKBP9_397_N2H8F0S0G0	0.334282	0.0402434	0.672549	9.62437e-06	0.338267	MYO1E	FKBP9
ENSG00000157483.9|ENSP00000288235.4|S1005|PRQQSTSSDRVSQTP|1|MYO1E	ENSP00000243077_LRP1_1511_N2H9F0S0G0	0.126898	0.460813	0.657625	4.31774e-05	0.530726	MYO1E	LRP1
ENSG00000157483.9|ENSP00000288235.4|S1005|PRQQSTSSDRVSQTP|1|MYO1E	ENSP00000508249_ITGA6_284_N2H6F0S0G0	-0.0182319	0.908762	0.760729	1.90846e-08	0.778961	MYO1E	ITGA6
ENSG00000157483.9|ENSP00000288235.4|S1005|PRQQSTSSDRVSQTP|1|MYO1E	ENSP00000508249_ITGA6_284_N2H7F0S0G0	-0.137023	0.386873	0.600202	5.36899e-05	0.737225	MYO1E	ITGA6
ENSG00000157483.9|ENSP00000288235.4|S1005|PRQQSTSSDRVSQTP|1|MYO1E	ENSP00000512341_ENSG00000289697_1029_N4H5F0S1G0	0.036869	0.816689	0.673487	3.58911e-06	0.636618	MYO1E	ENSG00000289697
ENSG00000157483.9|ENSP00000288235.4|S1005|PRQQSTSSDRVSQTP|1|MYO1E	ENSP00000512972_ITGAV_907_N3H6F0S0G0	0.21384	0.173891	0.603458	6.05658e-05	0.389618	MYO1E	ITGAV
ENSG00000157483.9|ENSP00000288235.4|S1005|PRQQSTSSDRVSQTP|1|MYO1E	ENSP00000512972_ITGAV_907_N4H5F1S0G0	0.189531	0.2293	0.602024	5.02548e-05	0.412493	MYO1E	ITGAV
ENSG00000157483.9|ENSP00000288235.4|S1005|PRQQSTSSDRVSQTP|1|MYO1E	ENSP00000256637_SORT1_406_N2H10F0S0G0	-0.0154769	0.922504	0.671457	2.88013e-06	0.686934	MYO1E	SORT1
ENSG00000157483.9|ENSP00000288235.4|S1005|PRQQSTSSDRVSQTP|1|MYO1E	ENSP00000256637_SORT1_406_N2H9F0S0G0	0.0166113	0.916843	0.730645	3.05843e-06	0.714034	MYO1E	SORT1
ENSG00000157483.9|ENSP00000288235.4|S1005|PRQQSTSSDRVSQTP|1|MYO1E	ENSP00000482784_THBS2_1069_N2H9F0S0G0	0.197555	0.262744	0.700734	0.000281031	0.503179	MYO1E	THBS2
ENSG00000157483.9|ENSP00000288235.4|S1005|PRQQSTSSDRVSQTP|1|MYO1E	ENSP00000490272_ASAH1_348_N2H6F0S0G0	0.347703	0.0240529	0.651619	7.01826e-06	0.303917	MYO1E	ASAH1
ENSG00000157483.9|ENSP00000288235.4|S1005|PRQQSTSSDRVSQTP|1|MYO1E	ENSP00000248598_FGL2_336_N4H5F1S1G0	0.0380034	0.811149	0.748218	2.85619e-08	0.710214	MYO1E	FGL2
ENSG00000157483.9|ENSP00000288235.4|S1005|PRQQSTSSDRVSQTP|1|MYO1E	ENSP00000490344_CTSD_263_N2H4F0S0G0	0.322421	0.037302	0.622514	1.79452e-05	0.300093	MYO1E	CTSD
ENSG00000157483.9|ENSP00000288235.4|S1005|PRQQSTSSDRVSQTP|1|MYO1E	ENSP00000490344_CTSD_263_N2H3F0S0G0	0.39859	0.00893466	0.701313	4.64173e-07	0.302723	MYO1E	CTSD
ENSG00000157483.9|ENSP00000288235.4|S1005|PRQQSTSSDRVSQTP|1|MYO1E	ENSP00000230538_LAMA4_315_N4H5F1S0G0	-0.115145	0.467763	0.621201	1.89122e-05	0.736345	MYO1E	LAMA4
ENSG00000157483.9|ENSP00000288235.4|S1005|PRQQSTSSDRVSQTP|1|MYO1E	ENSP00000230538_LAMA4_315_N4H5F1S2G0	0.0958593	0.54592	0.653096	4.92352e-06	0.557236	MYO1E	LAMA4
ENSG00000157483.9|ENSP00000288235.4|S1005|PRQQSTSSDRVSQTP|1|MYO1E	ENSP00000282588_ITGA1_418_N2H8F0S0G0	0.0384896	0.808778	0.661163	3.41578e-06	0.622674	MYO1E	ITGA1
ENSG00000157483.9|ENSP00000288235.4|S1005|PRQQSTSSDRVSQTP|1|MYO1E	ENSP00000053867_GRN_530_N3H4F1S1G0	0.130567	0.428209	0.627258	0.000353712	0.496691	MYO1E	GRN
ENSG00000157483.9|ENSP00000288235.4|S1005|PRQQSTSSDRVSQTP|1|MYO1E	ENSP00000054950_RCN1_53_N2H5F0S0G0	0.263593	0.091661	0.614746	5.16278e-05	0.351153	MYO1E	RCN1
ENSG00000157483.9|ENSP00000288235.4|S1005|PRQQSTSSDRVSQTP|1|MYO1E	ENSP00000054950_RCN1_53_N2H6F0S0G0	0.0906734	0.567949	0.635846	1.7881e-05	0.545173	MYO1E	RCN1
ENSG00000157483.9|ENSP00000288235.4|S1005|PRQQSTSSDRVSQTP|1|MYO1E	ENSP00000054950_RCN1_53_N2H7F0S0G0	0.146371	0.432035	0.671429	6.67872e-05	0.525058	MYO1E	RCN1
ENSG00000157483.9|ENSP00000288235.4|S1005|PRQQSTSSDRVSQTP|1|MYO1E	ENSP00000054950_RCN1_53_N2H8F0S0G0	0.0304252	0.868707	0.726285	8.71474e-05	0.695859	MYO1E	RCN1
ENSG00000157483.9|ENSP00000288235.4|S1005|PRQQSTSSDRVSQTP|1|MYO1E	ENSP00000393887_AHSG_156_N3H3F2S0G0	0.256923	0.215054	0.63913	0.000773591	0.382207	MYO1E	AHSG
ENSG00000157483.9|ENSP00000288235.4|S1005|PRQQSTSSDRVSQTP|1|MYO1E	ENSP00000349437_IGF2R_400_N2H5F0S0G0	0.138481	0.420556	0.617339	0.000215988	0.478857	MYO1E	IGF2R
ENSG00000157483.9|ENSP00000288235.4|S1005|PRQQSTSSDRVSQTP|1|MYO1E	ENSP00000054950_RCN1_53_N3H7F1S0G0	0.108021	0.543127	0.608065	0.000284887	0.500043	MYO1E	RCN1
ENSG00000157483.9|ENSP00000288235.4|S1005|PRQQSTSSDRVSQTP|1|MYO1E	ENSP00000054950_RCN1_53_N4H3F1S0G0	0.124058	0.433771	0.687247	1.34937e-06	0.563189	MYO1E	RCN1
ENSG00000157483.9|ENSP00000288235.4|S1005|PRQQSTSSDRVSQTP|1|MYO1E	ENSP00000054950_RCN1_53_N5H3F1S0G0	0.0721984	0.649561	0.616194	2.96288e-05	0.543996	MYO1E	RCN1
ENSG00000157483.9|ENSP00000288235.4|S1005|PRQQSTSSDRVSQTP|1|MYO1E	ENSP00000054950_RCN1_53_N3H3F1S0G0	0.190994	0.237779	0.724839	5.75635e-07	0.533845	MYO1E	RCN1
ENSG00000157483.9|ENSP00000288235.4|S1005|PRQQSTSSDRVSQTP|1|MYO1E	ENSP00000278407_SERPING1_253_N4H5F1S2G0	-0.04481	0.778113	0.621951	1.8354e-05	0.666761	MYO1E	SERPING1
ENSG00000157483.9|ENSP00000288235.4|S1005|PRQQSTSSDRVSQTP|1|MYO1E	ENSP00000265077_VCAN_1442_N5H7F1S1G0	0.209408	0.188839	0.633877	1.93347e-05	0.424469	MYO1E	VCAN
ENSG00000157483.9|ENSP00000288235.4|S1005|PRQQSTSSDRVSQTP|1|MYO1E	ENSP00000243077_LRP1_3333_N2H9F0S0G0	0.00782361	0.963345	0.662643	1.95808e-05	0.65482	MYO1E	LRP1
ENSG00000157483.9|ENSP00000288235.4|S1005|PRQQSTSSDRVSQTP|1|MYO1E	ENSP00000258733_GPNMB_249_N2H8F0S0G0	0.056848	0.727525	0.645722	4.94558e-05	0.588874	MYO1E	GPNMB
ENSG00000157483.9|ENSP00000288235.4|S1005|PRQQSTSSDRVSQTP|1|MYO1E	ENSP00000243077_LRP1_2502_N6H3F3S0G0	0.224959	0.249763	0.631538	0.000709682	0.40658	MYO1E	LRP1
ENSG00000157483.9|ENSP00000288235.4|S1005|PRQQSTSSDRVSQTP|1|MYO1E	ENSP00000265131_TNC_327_N4H6F2S1G0	-0.352308	0.0841264	0.629447	0.00129038	0.981754	MYO1E	TNC
ENSG00000157483.9|ENSP00000288235.4|S1005|PRQQSTSSDRVSQTP|1|MYO1E	ENSP00000379042_ERO1A_280_N2H9F0S0G0	0.299408	0.0540696	0.662101	3.27128e-06	0.362693	MYO1E	ERO1A
ENSG00000050405.13|ENSP00000340184.4|S604|FQSTSVKSPKTVSPP|1|LIMA1	ENSP00000314299_CFHR1_194_N8H5F0S0G0	0.345614	0.147245	0.696491	0.000923167	0.350877	LIMA1	CFHR1
ENSG00000050405.13|ENSP00000340184.4|S604|FQSTSVKSPKTVSPP|1|LIMA1	ENSP00000376793_SERPINA3_106_N7H4F4S2G0	0.204615	0.326528	0.644156	0.00162414	0.43954	LIMA1	SERPINA3
ENSG00000050405.13|ENSP00000340184.4|S604|FQSTSVKSPKTVSPP|1|LIMA1	ENSP00000223127_PLOD3_548_N2H9F0S0G0	0.191845	0.284824	0.641824	0.000131895	0.449979	LIMA1	PLOD3
ENSG00000050405.13|ENSP00000340184.4|S604|FQSTSVKSPKTVSPP|1|LIMA1	ENSP00000259396_ORM1_93_N5H6F1S3G0	0.157754	0.380599	0.646305	0.000152138	0.488551	LIMA1	ORM1
ENSG00000050405.13|ENSP00000340184.4|S604|FQSTSVKSPKTVSPP|1|LIMA1	ENSP00000355627_AGT_38_N4H5F0S2G0	0.259944	0.131539	0.651541	2.24195e-05	0.391597	LIMA1	AGT
ENSG00000050405.13|ENSP00000340184.4|S604|FQSTSVKSPKTVSPP|1|LIMA1	ENSP00000356671_SERPINC1_128_N4H5F0S2G0	0.106162	0.543867	0.689356	4.65461e-06	0.583193	LIMA1	SERPINC1
ENSG00000050405.13|ENSP00000340184.4|S604|FQSTSVKSPKTVSPP|1|LIMA1	ENSP00000205948_APOH_253_N5H6F1S3G0	-0.0781513	0.655423	0.694729	5.15148e-06	0.77288	LIMA1	APOH
ENSG00000050405.13|ENSP00000340184.4|S604|FQSTSVKSPKTVSPP|1|LIMA1	ENSP00000350894_SERPINH1_120_N4H3F1S0G0	0.0100806	0.957077	0.73581	0.000500083	0.725729	LIMA1	SERPINH1
ENSG00000050405.13|ENSP00000340184.4|S604|FQSTSVKSPKTVSPP|1|LIMA1	ENSP00000350894_SERPINH1_120_N2H8F0S0G0	-0.0187675	0.914783	0.699507	3.43988e-05	0.718275	LIMA1	SERPINH1
ENSG00000050405.13|ENSP00000340184.4|S604|FQSTSVKSPKTVSPP|1|LIMA1	ENSP00000350894_SERPINH1_120_N2H7F0S0G0	-0.0638655	0.715496	0.607771	0.000224734	0.671637	LIMA1	SERPINH1
ENSG00000050405.13|ENSP00000340184.4|S604|FQSTSVKSPKTVSPP|1|LIMA1	ENSP00000350894_SERPINH1_120_N2H4F0S0G0	-0.02493	0.886959	0.66611	2.32402e-05	0.69104	LIMA1	SERPINH1
ENSG00000050405.13|ENSP00000340184.4|S604|FQSTSVKSPKTVSPP|1|LIMA1	ENSP00000218388_TIMP1_53_N2H9F0S0G0	0.0721925	0.689712	0.692308	0.000125786	0.620115	LIMA1	TIMP1
ENSG00000050405.13|ENSP00000340184.4|S604|FQSTSVKSPKTVSPP|1|LIMA1	ENSP00000218388_TIMP1_53_N2H8F0S0G0	-0.166106	0.340257	0.656062	8.27619e-05	0.822169	LIMA1	TIMP1
ENSG00000050405.13|ENSP00000340184.4|S604|FQSTSVKSPKTVSPP|1|LIMA1	ENSP00000301244_SPINT2_94_N2H8F0S0G0	-0.368577	0.0835252	0.601355	0.00307319	0.969932	LIMA1	SPINT2
ENSG00000050405.13|ENSP00000340184.4|S604|FQSTSVKSPKTVSPP|1|LIMA1	ENSP00000364278_NBL1_39_N2H8F0S0G0	-0.0629447	0.750331	0.654625	0.000157174	0.71757	LIMA1	NBL1
ENSG00000050405.13|ENSP00000340184.4|S604|FQSTSVKSPKTVSPP|1|LIMA1	ENSP00000317232_FKBP10_182_N4H6F1S0G0	0.156239	0.445949	0.823077	4.38286e-07	0.666838	LIMA1	FKBP10
ENSG00000050405.13|ENSP00000340184.4|S604|FQSTSVKSPKTVSPP|1|LIMA1	ENSP00000205948_APOH_162_N4H5F1S2G0	-0.0854342	0.625569	0.687395	7.09368e-06	0.772829	LIMA1	APOH
ENSG00000050405.13|ENSP00000340184.4|S604|FQSTSVKSPKTVSPP|1|LIMA1	ENSP00000317232_FKBP10_393_N2H8F0S0G0	0.391899	0.0391583	0.709402	4.95245e-05	0.317502	LIMA1	FKBP10
ENSG00000050405.13|ENSP00000340184.4|S604|FQSTSVKSPKTVSPP|1|LIMA1	ENSP00000317232_FKBP10_294_N2H9F0S0G0	0.164426	0.345234	0.640336	4.52904e-05	0.47591	LIMA1	FKBP10
ENSG00000050405.13|ENSP00000340184.4|S604|FQSTSVKSPKTVSPP|1|LIMA1	ENSP00000447260_HNRNPA1_215_N5H3F0S0G0	0.032493	0.852995	0.762032	2.57617e-07	0.729539	LIMA1	HNRNPA1
ENSG00000050405.13|ENSP00000340184.4|S604|FQSTSVKSPKTVSPP|1|LIMA1	ENSP00000243077_LRP1_3048_N2H9F0S0G0	-0.0282659	0.873918	0.624633	0.000132769	0.652899	LIMA1	LRP1
ENSG00000050405.13|ENSP00000340184.4|S604|FQSTSVKSPKTVSPP|1|LIMA1	ENSP00000242209_FKBP9_397_N2H6F0S0G0	0.238503	0.174344	0.645722	4.94558e-05	0.407219	LIMA1	FKBP9
ENSG00000050405.13|ENSP00000340184.4|S604|FQSTSVKSPKTVSPP|1|LIMA1	ENSP00000242209_FKBP9_397_N2H7F0S0G0	0.157703	0.365582	0.654622	1.98849e-05	0.496919	LIMA1	FKBP9
ENSG00000050405.13|ENSP00000340184.4|S604|FQSTSVKSPKTVSPP|1|LIMA1	ENSP00000242209_FKBP9_397_N2H8F0S0G0	0.117339	0.529582	0.788177	3.84646e-07	0.670839	LIMA1	FKBP9
ENSG00000050405.13|ENSP00000340184.4|S604|FQSTSVKSPKTVSPP|1|LIMA1	ENSP00000314299_CFHR1_194_N4H5F0S2G0	0.263585	0.126027	0.643137	3.08897e-05	0.379552	LIMA1	CFHR1
ENSG00000050405.13|ENSP00000340184.4|S604|FQSTSVKSPKTVSPP|1|LIMA1	ENSP00000254801_JCHAIN_71_N3H4F1S1G0	-0.0333333	0.849236	0.629679	8.62901e-05	0.663012	LIMA1	JCHAIN
ENSG00000050405.13|ENSP00000340184.4|S604|FQSTSVKSPKTVSPP|1|LIMA1	ENSP00000493985_KNG1_294_N4H5F0S2G0	-0.0322129	0.854249	0.671148	1.02037e-05	0.703361	LIMA1	KNG1
ENSG00000050405.13|ENSP00000340184.4|S604|FQSTSVKSPKTVSPP|1|LIMA1	ENSP00000490272_ASAH1_348_N2H6F0S0G0	-0.280112	0.103145	0.60028	0.000137841	0.880392	LIMA1	ASAH1
ENSG00000050405.13|ENSP00000340184.4|S604|FQSTSVKSPKTVSPP|1|LIMA1	ENSP00000248598_FGL2_336_N4H5F1S1G0	-0.0369748	0.832986	0.64986	2.39222e-05	0.686835	LIMA1	FGL2
ENSG00000050405.13|ENSP00000340184.4|S604|FQSTSVKSPKTVSPP|1|LIMA1	ENSP00000490344_CTSD_263_N2H4F0S0G0	-0.290756	0.0901711	0.606723	0.000111608	0.897479	LIMA1	CTSD
ENSG00000050405.13|ENSP00000340184.4|S604|FQSTSVKSPKTVSPP|1|LIMA1	ENSP00000258341_LAMC1_1205_N2H7F0S0G0	-0.0092437	0.95797	0.603922	0.000122405	0.613165	LIMA1	LAMC1
ENSG00000050405.13|ENSP00000340184.4|S604|FQSTSVKSPKTVSPP|1|LIMA1	ENSP00000230538_LAMA4_315_N4H5F1S2G0	0.205882	0.235407	0.626611	5.64587e-05	0.420728	LIMA1	LAMA4
ENSG00000050405.13|ENSP00000340184.4|S604|FQSTSVKSPKTVSPP|1|LIMA1	ENSP00000385834_TF_630_N3H4F0S1G0	0.225974	0.198773	0.605006	0.000828174	0.379032	LIMA1	TF
ENSG00000050405.13|ENSP00000340184.4|S604|FQSTSVKSPKTVSPP|1|LIMA1	ENSP00000054950_RCN1_53_N2H3F1S0G0	0.0408964	0.815562	0.613165	8.99504e-05	0.572269	LIMA1	RCN1
ENSG00000050405.13|ENSP00000340184.4|S604|FQSTSVKSPKTVSPP|1|LIMA1	ENSP00000349961_SMC4_862_N4H5F0S2G0	0.157625	0.388914	0.631855	0.000137544	0.47423	LIMA1	SMC4
ENSG00000050405.13|ENSP00000340184.4|S604|FQSTSVKSPKTVSPP|1|LIMA1	ENSP00000349437_IGF2R_400_N2H5F0S0G0	-0.381965	0.030982	0.608374	0.000462768	0.990339	LIMA1	IGF2R
ENSG00000050405.13|ENSP00000340184.4|S604|FQSTSVKSPKTVSPP|1|LIMA1	ENSP00000054950_RCN1_53_N5H3F1S0G0	0.163585	0.347739	0.636029	6.94863e-05	0.472444	LIMA1	RCN1
ENSG00000164691.18|ENSP00000356033.4|S714|DCLVRRCSQPVFEAD|1|TAGAP	ENSP00000346839_FN1_1007_N4H5F0S2G0	0.261029	0.142306	0.666778	2.26498e-05	0.405749	TAGAP	FN1
ENSG00000164691.18|ENSP00000356033.4|S714|DCLVRRCSQPVFEAD|1|TAGAP	ENSP00000345008_FBLN5_296_N4H6F0S0G0	-0.135039	0.476787	0.624917	0.000222711	0.759956	TAGAP	FBLN5
ENSG00000164691.18|ENSP00000356033.4|S714|DCLVRRCSQPVFEAD|1|TAGAP	ENSP00000325527_FBN1_1067_N2H4F0S0G0	-0.0617391	0.77443	0.712987	0.000285923	0.774726	TAGAP	FBN1
ENSG00000164691.18|ENSP00000356033.4|S714|DCLVRRCSQPVFEAD|1|TAGAP	ENSP00000258733_GPNMB_249_N2H3F1S0G0	0.128676	0.475435	0.789104	4.86259e-08	0.660428	TAGAP	GPNMB
ENSG00000164691.18|ENSP00000356033.4|S714|DCLVRRCSQPVFEAD|1|TAGAP	ENSP00000375702_IL4I1_134_N2H7F0S0G0	0.377005	0.0305611	0.699866	5.81745e-06	0.322861	TAGAP	IL4I1
ENSG00000164691.18|ENSP00000356033.4|S714|DCLVRRCSQPVFEAD|1|TAGAP	ENSP00000314299_CFHR1_194_N4H5F1S0G0	0.0779221	0.737075	0.607519	0.0044951	0.529597	TAGAP	CFHR1
ENSG00000164691.18|ENSP00000356033.4|S714|DCLVRRCSQPVFEAD|1|TAGAP	ENSP00000376793_SERPINA3_106_N7H4F4S2G0	-0.0446076	0.843739	0.714286	0.000403253	0.758893	TAGAP	SERPINA3
ENSG00000164691.18|ENSP00000356033.4|S714|DCLVRRCSQPVFEAD|1|TAGAP	ENSP00000196061_PLOD1_538_N2H8F0S0G0	0.114305	0.526476	0.627674	9.23072e-05	0.513369	TAGAP	PLOD1
ENSG00000164691.18|ENSP00000356033.4|S714|DCLVRRCSQPVFEAD|1|TAGAP	ENSP00000196061_PLOD1_538_N2H9F0S0G0	0.103275	0.56737	0.652016	7.06702e-05	0.548741	TAGAP	PLOD1
ENSG00000164691.18|ENSP00000356033.4|S714|DCLVRRCSQPVFEAD|1|TAGAP	ENSP00000262776_LGALS3BP_69_N2H9F0S0G0	0.0471774	0.801027	0.788725	6.17251e-07	0.741547	TAGAP	LGALS3BP
ENSG00000164691.18|ENSP00000356033.4|S714|DCLVRRCSQPVFEAD|1|TAGAP	ENSP00000268695_GALNS_204_N2H7F0S0G0	-0.243846	0.240136	0.658261	0.000470943	0.902107	TAGAP	GALNS
ENSG00000164691.18|ENSP00000356033.4|S714|DCLVRRCSQPVFEAD|1|TAGAP	ENSP00000223127_PLOD3_548_N2H6F0S0G0	0.167447	0.351638	0.631684	8.06273e-05	0.464238	TAGAP	PLOD3
ENSG00000164691.18|ENSP00000356033.4|S714|DCLVRRCSQPVFEAD|1|TAGAP	ENSP00000343471_IKBIP_144_N2H6F0S0G0	0.0828877	0.646533	0.642595	7.32111e-05	0.559708	TAGAP	IKBIP
ENSG00000164691.18|ENSP00000356033.4|S714|DCLVRRCSQPVFEAD|1|TAGAP	ENSP00000378394_PSAP_215_N2H6F0S0G0	0.0249267	0.892282	0.617302	0.000167527	0.592375	TAGAP	PSAP
ENSG00000164691.18|ENSP00000356033.4|S714|DCLVRRCSQPVFEAD|1|TAGAP	ENSP00000378394_PSAP_101_N3H4F1S1G0	-0.0106952	0.952895	0.712567	3.28707e-06	0.723262	TAGAP	PSAP
ENSG00000164691.18|ENSP00000356033.4|S714|DCLVRRCSQPVFEAD|1|TAGAP	ENSP00000287097_CD109_337_N2H9F0S0G0	-0.185829	0.300483	0.60361	0.000200127	0.789439	TAGAP	CD109
ENSG00000164691.18|ENSP00000356033.4|S714|DCLVRRCSQPVFEAD|1|TAGAP	ENSP00000287097_CD109_337_N2H7F0S0G0	-0.17012	0.343889	0.709677	7.79932e-06	0.879798	TAGAP	CD109
ENSG00000164691.18|ENSP00000356033.4|S714|DCLVRRCSQPVFEAD|1|TAGAP	ENSP00000307513_MRC2_69_N4H5F1S0G0	0.0915775	0.612256	0.699198	5.99005e-06	0.60762	TAGAP	MRC2
ENSG00000164691.18|ENSP00000356033.4|S714|DCLVRRCSQPVFEAD|1|TAGAP	ENSP00000345008_FBLN5_296_N4H5F1S1G0	-0.184492	0.304036	0.628008	9.12789e-05	0.8125	TAGAP	FBLN5
ENSG00000164691.18|ENSP00000356033.4|S714|DCLVRRCSQPVFEAD|1|TAGAP	ENSP00000284240_THY1_119_N6H6F1S0G0	-0.353846	0.21454	0.824176	0.000530223	1.17802	TAGAP	THY1
ENSG00000164691.18|ENSP00000356033.4|S714|DCLVRRCSQPVFEAD|1|TAGAP	ENSP00000317232_FKBP10_407_N2H6F0S0G0	-0.154435	0.406811	0.617339	0.000215988	0.771774	TAGAP	FKBP10
ENSG00000164691.18|ENSP00000356033.4|S714|DCLVRRCSQPVFEAD|1|TAGAP	ENSP00000299610_MFAP4_137_N2H7F0S0G0	-0.269339	0.225463	0.631846	0.00160839	0.901186	TAGAP	MFAP4
ENSG00000164691.18|ENSP00000356033.4|S714|DCLVRRCSQPVFEAD|1|TAGAP	ENSP00000259396_ORM1_93_N5H6F1S3G0	0.102016	0.585005	0.636923	0.000467365	0.534907	TAGAP	ORM1
ENSG00000164691.18|ENSP00000356033.4|S714|DCLVRRCSQPVFEAD|1|TAGAP	ENSP00000331544_FBLN1_98_N7H4F2S1G0	0.0757021	0.707448	0.65265	0.000301799	0.576947	TAGAP	FBLN1
ENSG00000164691.18|ENSP00000356033.4|S714|DCLVRRCSQPVFEAD|1|TAGAP	ENSP00000333298_LAMP1_249_N2H3F1S0G0	0.0931677	0.680057	0.623377	0.00253469	0.530209	TAGAP	LAMP1
ENSG00000164691.18|ENSP00000356033.4|S714|DCLVRRCSQPVFEAD|1|TAGAP	ENSP00000333298_LAMP1_249_N3H4F1S0G0	0.153504	0.45405	0.740119	5.40876e-05	0.586614	TAGAP	LAMP1
ENSG00000164691.18|ENSP00000356033.4|S714|DCLVRRCSQPVFEAD|1|TAGAP	ENSP00000350894_SERPINH1_120_N4H3F1S0G0	0.127933	0.485316	0.736842	0.000319988	0.60891	TAGAP	SERPINH1
ENSG00000164691.18|ENSP00000356033.4|S714|DCLVRRCSQPVFEAD|1|TAGAP	ENSP00000350894_SERPINH1_120_N2H9F0S0G0	0.173387	0.350924	0.806494	1.00755e-05	0.633106	TAGAP	SERPINH1
ENSG00000164691.18|ENSP00000356033.4|S714|DCLVRRCSQPVFEAD|1|TAGAP	ENSP00000350894_SERPINH1_120_N2H8F0S0G0	0.178142	0.32127	0.795293	4.2621e-07	0.617151	TAGAP	SERPINH1
ENSG00000164691.18|ENSP00000356033.4|S714|DCLVRRCSQPVFEAD|1|TAGAP	ENSP00000350894_SERPINH1_120_N2H7F0S0G0	0.110294	0.54118	0.667186	5.65299e-05	0.556892	TAGAP	SERPINH1
ENSG00000164691.18|ENSP00000356033.4|S714|DCLVRRCSQPVFEAD|1|TAGAP	ENSP00000300527_COL6A2_140_N2H8F0S0G0	0.0320856	0.859307	0.629345	8.72679e-05	0.597259	TAGAP	COL6A2
ENSG00000164691.18|ENSP00000356033.4|S714|DCLVRRCSQPVFEAD|1|TAGAP	ENSP00000377505_P3H4_79_N2H6F0S0G0	-0.170936	0.375306	0.677656	0.000103057	0.848592	TAGAP	P3H4
ENSG00000164691.18|ENSP00000356033.4|S714|DCLVRRCSQPVFEAD|1|TAGAP	ENSP00000349437_IGF2R_400_N2H8F0S0G0	0.26382	0.174929	0.605779	0.00771061	0.341959	TAGAP	IGF2R
ENSG00000164691.18|ENSP00000356033.4|S714|DCLVRRCSQPVFEAD|1|TAGAP	ENSP00000299610_MFAP4_87_N2H6F0S0G0	0.0868984	0.630618	0.647393	4.6584e-05	0.560495	TAGAP	MFAP4
ENSG00000164691.18|ENSP00000356033.4|S714|DCLVRRCSQPVFEAD|1|TAGAP	ENSP00000325527_FBN1_1067_N2H9F0S0G0	0.217778	0.28519	0.615584	0.00297163	0.397807	TAGAP	FBN1
ENSG00000164691.18|ENSP00000356033.4|S714|DCLVRRCSQPVFEAD|1|TAGAP	ENSP00000373691_DUOX2_537_N2H9F0S0G0	0.132458	0.501638	0.610294	0.00927434	0.477837	TAGAP	DUOX2
ENSG00000164691.18|ENSP00000356033.4|S714|DCLVRRCSQPVFEAD|1|TAGAP	ENSP00000366243_CEMIP2_1234_N2H9F0S0G0	-0.0516862	0.778759	0.709274	7.9347e-06	0.76096	TAGAP	CEMIP2
ENSG00000164691.18|ENSP00000356033.4|S714|DCLVRRCSQPVFEAD|1|TAGAP	ENSP00000262776_LGALS3BP_125_N2H8F0S0G0	-0.0652493	0.72274	0.671188	2.61354e-05	0.736437	TAGAP	LGALS3BP
ENSG00000164691.18|ENSP00000356033.4|S714|DCLVRRCSQPVFEAD|1|TAGAP	ENSP00000296181_ITGB5_586_N2H6F0S0G0	0.0122358	0.948833	0.650877	0.00254404	0.638641	TAGAP	ITGB5
ENSG00000164691.18|ENSP00000356033.4|S714|DCLVRRCSQPVFEAD|1|TAGAP	ENSP00000205948_APOH_162_N4H5F1S2G0	0.0975936	0.588985	0.627016	0.000160273	0.529423	TAGAP	APOH
ENSG00000164691.18|ENSP00000356033.4|S714|DCLVRRCSQPVFEAD|1|TAGAP	ENSP00000346839_FN1_1236_N4H5F0S1G0	-0.0551471	0.760509	0.679479	1.37191e-05	0.734626	TAGAP	FN1
ENSG00000164691.18|ENSP00000356033.4|S714|DCLVRRCSQPVFEAD|1|TAGAP	ENSP00000363827_HSPG2_1755_N4H5F1S1G0	-0.230205	0.204965	0.708978	0.000986926	0.939184	TAGAP	HSPG2
ENSG00000164691.18|ENSP00000356033.4|S714|DCLVRRCSQPVFEAD|1|TAGAP	ENSP00000317232_FKBP10_294_N2H8F0S0G0	0.0862299	0.63326	0.660557	3.88183e-05	0.574327	TAGAP	FKBP10
ENSG00000164691.18|ENSP00000356033.4|S714|DCLVRRCSQPVFEAD|1|TAGAP	ENSP00000364000_COL5A2_1400_N2H5F0S0G0	-0.154412	0.390899	0.609238	0.000214934	0.763649	TAGAP	COL5A2
ENSG00000164691.18|ENSP00000356033.4|S714|DCLVRRCSQPVFEAD|1|TAGAP	ENSP00000297268_COL1A2_1267_N2H7F0S0G0	-0.152016	0.414289	0.625806	0.000216819	0.777823	TAGAP	COL1A2
ENSG00000164691.18|ENSP00000356033.4|S714|DCLVRRCSQPVFEAD|1|TAGAP	ENSP00000317232_FKBP10_393_N2H8F0S0G0	0.0433498	0.823316	0.695043	8.12656e-05	0.651693	TAGAP	FKBP10
ENSG00000164691.18|ENSP00000356033.4|S714|DCLVRRCSQPVFEAD|1|TAGAP	ENSP00000317232_FKBP10_294_N2H9F0S0G0	0.214572	0.23048	0.694282	1.04532e-05	0.479709	TAGAP	FKBP10
ENSG00000164691.18|ENSP00000356033.4|S714|DCLVRRCSQPVFEAD|1|TAGAP	ENSP00000200639_LAMP2_257_N7H4F2S0G0	-0.199781	0.308076	0.706087	0.000115516	0.905868	TAGAP	LAMP2
ENSG00000164691.18|ENSP00000356033.4|S714|DCLVRRCSQPVFEAD|1|TAGAP	ENSP00000331544_FBLN1_98_N3H4F2S2G0	0.0135706	0.943259	0.625068	0.000376191	0.611498	TAGAP	FBLN1
ENSG00000164691.18|ENSP00000356033.4|S714|DCLVRRCSQPVFEAD|1|TAGAP	ENSP00000447260_HNRNPA1_215_N5H3F0S0G0	0.238971	0.180457	0.664919	4.49623e-05	0.425949	TAGAP	HNRNPA1
ENSG00000164691.18|ENSP00000356033.4|S714|DCLVRRCSQPVFEAD|1|TAGAP	ENSP00000243077_LRP1_3048_N2H8F0S0G0	0.0913043	0.671341	0.677019	0.000538964	0.585714	TAGAP	LRP1
ENSG00000164691.18|ENSP00000356033.4|S714|DCLVRRCSQPVFEAD|1|TAGAP	ENSP00000243077_LRP1_3048_N2H9F0S0G0	0.115103	0.53046	0.621182	0.000322996	0.50608	TAGAP	LRP1
ENSG00000164691.18|ENSP00000356033.4|S714|DCLVRRCSQPVFEAD|1|TAGAP	ENSP00000334052_LGMN_167_N2H7F0S0G0	-0.114973	0.524045	0.77607	1.11667e-07	0.891043	TAGAP	LGMN
ENSG00000164691.18|ENSP00000356033.4|S714|DCLVRRCSQPVFEAD|1|TAGAP	ENSP00000331544_FBLN1_98_N7H4F4S2G0	-0.0972594	0.590267	0.605949	0.00018613	0.703209	TAGAP	FBLN1
ENSG00000164691.18|ENSP00000356033.4|S714|DCLVRRCSQPVFEAD|1|TAGAP	ENSP00000333298_LAMP1_322_N2H9F0S0G0	0.12379	0.507029	0.665385	0.000283927	0.541594	TAGAP	LAMP1
ENSG00000164691.18|ENSP00000356033.4|S714|DCLVRRCSQPVFEAD|1|TAGAP	ENSP00000243077_LRP1_3788_N5H5F1S0G0	0.0727969	0.712775	0.666855	0.000700186	0.594058	TAGAP	LRP1
ENSG00000164691.18|ENSP00000356033.4|S714|DCLVRRCSQPVFEAD|1|TAGAP	ENSP00000331544_FBLN1_98_N5H6F1S0G0	-0.102607	0.569894	0.634274	0.000127295	0.736881	TAGAP	FBLN1
ENSG00000164691.18|ENSP00000356033.4|S714|DCLVRRCSQPVFEAD|1|TAGAP	ENSP00000331544_FBLN1_98_N6H3F4S0G0	0.0494652	0.784571	0.621324	0.000113923	0.571858	TAGAP	FBLN1
ENSG00000164691.18|ENSP00000356033.4|S714|DCLVRRCSQPVFEAD|1|TAGAP	ENSP00000223127_PLOD3_63_N2H9F0S0G0	0.232036	0.217265	0.677419	3.92476e-05	0.445384	TAGAP	PLOD3
ENSG00000164691.18|ENSP00000356033.4|S714|DCLVRRCSQPVFEAD|1|TAGAP	ENSP00000408146_HLA-DPB1_48_N2H8F0S0G0	0.268717	0.130507	0.700855	4.67171e-05	0.432138	TAGAP	HLA-DPB1
ENSG00000164691.18|ENSP00000356033.4|S714|DCLVRRCSQPVFEAD|1|TAGAP	ENSP00000312946_STAB1_712_N2H9F0S0G0	-0.0602767	0.784696	0.688735	0.000279168	0.749012	TAGAP	STAB1
ENSG00000164691.18|ENSP00000356033.4|S714|DCLVRRCSQPVFEAD|1|TAGAP	ENSP00000317232_FKBP10_407_N4H5F1S0G0	-0.195046	0.437986	0.779154	0.000138476	0.9742	TAGAP	FKBP10
ENSG00000164691.18|ENSP00000356033.4|S714|DCLVRRCSQPVFEAD|1|TAGAP	ENSP00000265131_TNC_327_N4H5F1S1G0	0.0949198	0.59928	0.663383	0.000119178	0.568463	TAGAP	TNC
ENSG00000164691.18|ENSP00000356033.4|S714|DCLVRRCSQPVFEAD|1|TAGAP	ENSP00000307513_MRC2_69_N4H5F1S1G0	0.199532	0.265593	0.626337	9.65248e-05	0.426805	TAGAP	MRC2
ENSG00000164691.18|ENSP00000356033.4|S714|DCLVRRCSQPVFEAD|1|TAGAP	ENSP00000432556_CTSC_119_N2H6F0S0G0	0.290441	0.10107	0.613636	0.000146083	0.323195	TAGAP	CTSC
ENSG00000164691.18|ENSP00000356033.4|S714|DCLVRRCSQPVFEAD|1|TAGAP	ENSP00000242209_FKBP9_286_N2H9F0S0G0	-0.0294118	0.87093	0.616979	0.000131219	0.64639	TAGAP	FKBP9
ENSG00000164691.18|ENSP00000356033.4|S714|DCLVRRCSQPVFEAD|1|TAGAP	ENSP00000242209_FKBP9_397_N2H6F0S0G0	-0.348607	0.0505367	0.617742	0.000213361	0.966349	TAGAP	FKBP9
ENSG00000164691.18|ENSP00000356033.4|S714|DCLVRRCSQPVFEAD|1|TAGAP	ENSP00000242209_FKBP9_397_N2H7F0S0G0	-0.0598262	0.740856	0.641711	5.70089e-05	0.701537	TAGAP	FKBP9
ENSG00000164691.18|ENSP00000356033.4|S714|DCLVRRCSQPVFEAD|1|TAGAP	ENSP00000242209_FKBP9_397_N2H8F0S0G0	-0.0817734	0.673244	0.626374	0.000473454	0.708147	TAGAP	FKBP9
ENSG00000164691.18|ENSP00000356033.4|S714|DCLVRRCSQPVFEAD|1|TAGAP	ENSP00000258145_GNS_405_N2H7F0S0G0	0.250668	0.159416	0.686813	7.60545e-05	0.436145	TAGAP	GNS
ENSG00000164691.18|ENSP00000356033.4|S714|DCLVRRCSQPVFEAD|1|TAGAP	ENSP00000254801_JCHAIN_71_N3H5F1S0G0	0.0656158	0.721244	0.742742	1.71249e-06	0.677126	TAGAP	JCHAIN
ENSG00000164691.18|ENSP00000356033.4|S714|DCLVRRCSQPVFEAD|1|TAGAP	ENSP00000497341_C1R_514_N4H5F1S1G0	0.18516	0.302256	0.608623	0.00017121	0.423463	TAGAP	C1R
ENSG00000164691.18|ENSP00000356033.4|S714|DCLVRRCSQPVFEAD|1|TAGAP	ENSP00000254801_JCHAIN_71_N3H4F1S1G0	0.032754	0.856406	0.707661	8.49773e-06	0.674907	TAGAP	JCHAIN
ENSG00000164691.18|ENSP00000356033.4|S714|DCLVRRCSQPVFEAD|1|TAGAP	ENSP00000252804_PXDN_1280_N2H9F0S0G0	0.158422	0.378558	0.617981	0.000127031	0.459559	TAGAP	PXDN
ENSG00000164691.18|ENSP00000356033.4|S714|DCLVRRCSQPVFEAD|1|TAGAP	ENSP00000512972_ITGAV_907_N2H5F0S0G0	-0.154078	0.391938	0.608504	0.000219786	0.762582	TAGAP	ITGAV
ENSG00000164691.18|ENSP00000356033.4|S714|DCLVRRCSQPVFEAD|1|TAGAP	ENSP00000512972_ITGAV_907_N4H5F1S0G0	-0.135361	0.452608	0.614113	0.000238056	0.749474	TAGAP	ITGAV
ENSG00000164691.18|ENSP00000356033.4|S714|DCLVRRCSQPVFEAD|1|TAGAP	ENSP00000256637_SORT1_406_N2H10F0S0G0	-0.156417	0.3847	0.629345	8.72679e-05	0.785762	TAGAP	SORT1
ENSG00000164691.18|ENSP00000356033.4|S714|DCLVRRCSQPVFEAD|1|TAGAP	ENSP00000256637_SORT1_406_N2H9F0S0G0	0.010361	0.954365	0.663077	0.000303313	0.652716	TAGAP	SORT1
ENSG00000164691.18|ENSP00000356033.4|S714|DCLVRRCSQPVFEAD|1|TAGAP	ENSP00000482784_THBS2_1069_N2H9F0S0G0	0.278599	0.151117	0.646527	0.00114901	0.367929	TAGAP	THBS2
ENSG00000164691.18|ENSP00000356033.4|S714|DCLVRRCSQPVFEAD|1|TAGAP	ENSP00000254801_JCHAIN_71_N4H5F0S2G0	0.0381016	0.833267	0.699047	8.56182e-06	0.660945	TAGAP	JCHAIN
ENSG00000164691.18|ENSP00000356033.4|S714|DCLVRRCSQPVFEAD|1|TAGAP	ENSP00000254801_JCHAIN_71_N4H5F1S1G0	0.0929144	0.607051	0.720588	2.25623e-06	0.627674	TAGAP	JCHAIN
ENSG00000164691.18|ENSP00000356033.4|S714|DCLVRRCSQPVFEAD|1|TAGAP	ENSP00000254801_JCHAIN_71_N4H5F1S2G0	0	1	0.667339	4.12076e-05	0.667339	TAGAP	JCHAIN
ENSG00000164691.18|ENSP00000356033.4|S714|DCLVRRCSQPVFEAD|1|TAGAP	ENSP00000254801_JCHAIN_71_N5H4F0S0G0	0.161576	0.402388	0.622332	0.000406047	0.460755	TAGAP	JCHAIN
ENSG00000164691.18|ENSP00000356033.4|S714|DCLVRRCSQPVFEAD|1|TAGAP	ENSP00000490272_ASAH1_348_N2H7F0S0G0	0.141377	0.432578	0.626108	0.000280096	0.484731	TAGAP	ASAH1
ENSG00000164691.18|ENSP00000356033.4|S714|DCLVRRCSQPVFEAD|1|TAGAP	ENSP00000490344_CTSD_263_N2H4F0S0G0	0.234291	0.189399	0.644385	5.18669e-05	0.410094	TAGAP	CTSD
ENSG00000164691.18|ENSP00000356033.4|S714|DCLVRRCSQPVFEAD|1|TAGAP	ENSP00000490344_CTSD_263_N2H5F0S0G0	0.264037	0.1376	0.806484	1.46009e-08	0.542447	TAGAP	CTSD
ENSG00000164691.18|ENSP00000356033.4|S714|DCLVRRCSQPVFEAD|1|TAGAP	ENSP00000248598_FGL2_263_N4H5F1S1G0	0.358289	0.0406204	0.670968	3.61017e-05	0.312679	TAGAP	FGL2
ENSG00000164691.18|ENSP00000356033.4|S714|DCLVRRCSQPVFEAD|1|TAGAP	ENSP00000490344_CTSD_263_N2H7F0S0G0	0.173128	0.335296	0.729278	1.47892e-06	0.55615	TAGAP	CTSD
ENSG00000164691.18|ENSP00000356033.4|S714|DCLVRRCSQPVFEAD|1|TAGAP	ENSP00000490344_CTSD_263_N2H3F0S0G0	0.144051	0.423835	0.675802	1.59014e-05	0.531751	TAGAP	CTSD
ENSG00000164691.18|ENSP00000356033.4|S714|DCLVRRCSQPVFEAD|1|TAGAP	ENSP00000254801_JCHAIN_71_N2H4F1S0G0	0.320769	0.117964	0.620769	0.000929244	0.3	TAGAP	JCHAIN
ENSG00000164691.18|ENSP00000356033.4|S714|DCLVRRCSQPVFEAD|1|TAGAP	ENSP00000278407_SERPING1_238_N2H8F0S0G0	-0.022393	0.901558	0.693487	4.28341e-05	0.71588	TAGAP	SERPING1
ENSG00000164691.18|ENSP00000356033.4|S714|DCLVRRCSQPVFEAD|1|TAGAP	ENSP00000230538_LAMA4_315_N4H5F1S0G0	0.0909091	0.614866	0.605949	0.00018613	0.51504	TAGAP	LAMA4
ENSG00000164691.18|ENSP00000356033.4|S714|DCLVRRCSQPVFEAD|1|TAGAP	ENSP00000230538_LAMA4_315_N4H5F1S2G0	-0.0026738	0.988218	0.667447	2.20731e-05	0.67012	TAGAP	LAMA4
ENSG00000164691.18|ENSP00000356033.4|S714|DCLVRRCSQPVFEAD|1|TAGAP	ENSP00000265983_HPX_64_N3H4F0S1G0	0.3133	0.0979395	0.619829	0.000732289	0.306529	TAGAP	HPX
ENSG00000164691.18|ENSP00000356033.4|S714|DCLVRRCSQPVFEAD|1|TAGAP	ENSP00000261978_LTBP2_616_N4H5F1S2G0	0.116796	0.538788	0.629402	0.000571314	0.512605	TAGAP	LTBP2
ENSG00000164691.18|ENSP00000356033.4|S714|DCLVRRCSQPVFEAD|1|TAGAP	ENSP00000053867_GRN_530_N3H4F1S1G0	0.0945495	0.619203	0.706522	0.000164403	0.611972	TAGAP	GRN
ENSG00000164691.18|ENSP00000356033.4|S714|DCLVRRCSQPVFEAD|1|TAGAP	ENSP00000054950_RCN1_53_N2H5F0S0G0	-0.0367647	0.83904	0.657661	5.81372e-05	0.694426	TAGAP	RCN1
ENSG00000164691.18|ENSP00000356033.4|S714|DCLVRRCSQPVFEAD|1|TAGAP	ENSP00000258341_LAMC1_1205_N2H4F0S0G0	0.0123077	0.953438	0.756154	1.22979e-05	0.743846	TAGAP	LAMC1
ENSG00000164691.18|ENSP00000356033.4|S714|DCLVRRCSQPVFEAD|1|TAGAP	ENSP00000258341_LAMC1_1205_N2H5F0S0G0	0.206452	0.265153	0.697984	1.27028e-05	0.491532	TAGAP	LAMC1
ENSG00000164691.18|ENSP00000356033.4|S714|DCLVRRCSQPVFEAD|1|TAGAP	ENSP00000282588_ITGA1_460_N2H8F0S0G0	-0.281083	0.113063	0.634897	9.49206e-05	0.91598	TAGAP	ITGA1
ENSG00000164691.18|ENSP00000356033.4|S714|DCLVRRCSQPVFEAD|1|TAGAP	ENSP00000393887_AHSG_156_N3H4F0S1G0	0.327874	0.0624994	0.691511	8.33777e-06	0.363636	TAGAP	AHSG
ENSG00000164691.18|ENSP00000356033.4|S714|DCLVRRCSQPVFEAD|1|TAGAP	ENSP00000393887_AHSG_156_N3H3F2S0G0	0.332331	0.152259	0.667669	0.00129679	0.335338	TAGAP	AHSG
ENSG00000164691.18|ENSP00000356033.4|S714|DCLVRRCSQPVFEAD|1|TAGAP	ENSP00000054950_RCN1_53_N3H7F1S0G0	0.0647386	0.733949	0.646798	0.000149808	0.582059	TAGAP	RCN1
ENSG00000164691.18|ENSP00000356033.4|S714|DCLVRRCSQPVFEAD|1|TAGAP	ENSP00000054950_RCN1_53_N5H4F2S0G0	0.0612648	0.781249	0.633766	0.00203697	0.572501	TAGAP	RCN1
ENSG00000164691.18|ENSP00000356033.4|S714|DCLVRRCSQPVFEAD|1|TAGAP	ENSP00000054950_RCN1_53_N4H5F1S1G0	0.336068	0.0932364	0.780702	7.99825e-05	0.444633	TAGAP	RCN1
ENSG00000164691.18|ENSP00000356033.4|S714|DCLVRRCSQPVFEAD|1|TAGAP	ENSP00000054950_RCN1_53_N3H3F1S0G0	0.0137032	0.939668	0.654727	8.65462e-05	0.641024	TAGAP	RCN1
ENSG00000164691.18|ENSP00000356033.4|S714|DCLVRRCSQPVFEAD|1|TAGAP	ENSP00000265077_VCAN_1442_N7H6F0S1G0	-0.224675	0.32751	0.640351	0.00314247	0.865026	TAGAP	VCAN
ENSG00000164691.18|ENSP00000356033.4|S714|DCLVRRCSQPVFEAD|1|TAGAP	ENSP00000265077_VCAN_1442_N5H7F2S3G0	-0.196858	0.272183	0.60197	0.000550777	0.798829	TAGAP	VCAN
ENSG00000164691.18|ENSP00000356033.4|S714|DCLVRRCSQPVFEAD|1|TAGAP	ENSP00000265077_VCAN_1442_N5H7F1S1G0	-0.0733138	0.690068	0.622692	0.000238067	0.696006	TAGAP	VCAN
ENSG00000164691.18|ENSP00000356033.4|S714|DCLVRRCSQPVFEAD|1|TAGAP	ENSP00000385834_TF_630_N6H3F5S0G0	0.410428	0.0176722	0.809158	1.20051e-08	0.39873	TAGAP	TF
ENSG00000164691.18|ENSP00000356033.4|S714|DCLVRRCSQPVFEAD|1|TAGAP	ENSP00000243077_LRP1_1511_N2H8F0S0G0	-0.145455	0.529283	0.642931	0.00400201	0.788385	TAGAP	LRP1
ENSG00000164691.18|ENSP00000356033.4|S714|DCLVRRCSQPVFEAD|1|TAGAP	ENSP00000243077_LRP1_2620_N4H5F1S0G0	0.0592186	0.769212	0.685714	0.000845616	0.626496	TAGAP	LRP1
ENSG00000164691.18|ENSP00000356033.4|S714|DCLVRRCSQPVFEAD|1|TAGAP	ENSP00000380031_LTBP4_62_N4H5F1S0G0	-0.233289	0.191354	0.604472	0.00024825	0.837761	TAGAP	LTBP4
ENSG00000197102.12|ENSP00000348965.4|S4368|EKKTRTDSTSDGRPA|1|DYNC1H1	ENSP00000376793_SERPINA3_106_N7H4F4S2G0	0.310837	0.10075	0.638462	0.000593602	0.327624	DYNC1H1	SERPINA3
ENSG00000197102.12|ENSP00000348965.4|S4368|EKKTRTDSTSDGRPA|1|DYNC1H1	ENSP00000262776_LGALS3BP_69_N2H9F0S0G0	0.239608	0.12643	0.611538	3.53451e-05	0.371931	DYNC1H1	LGALS3BP
ENSG00000197102.12|ENSP00000348965.4|S4368|EKKTRTDSTSDGRPA|1|DYNC1H1	ENSP00000346839_FN1_528_N4H7F1S0G0	-0.135375	0.537975	0.676692	0.00105094	0.812067	DYNC1H1	FN1
ENSG00000197102.12|ENSP00000348965.4|S4368|EKKTRTDSTSDGRPA|1|DYNC1H1	ENSP00000378353_P4HA1_113_N2H6F0S0G0	0.265116	0.0819945	0.679634	3.91469e-07	0.414517	DYNC1H1	P4HA1
ENSG00000197102.12|ENSP00000348965.4|S4368|EKKTRTDSTSDGRPA|1|DYNC1H1	ENSP00000378353_P4HA1_113_N2H8F0S0G0	0.233968	0.126366	0.62537	5.66235e-06	0.391402	DYNC1H1	P4HA1
ENSG00000197102.12|ENSP00000348965.4|S4368|EKKTRTDSTSDGRPA|1|DYNC1H1	ENSP00000378353_P4HA1_113_N2H9F0S0G0	0.0731501	0.637007	0.684285	3.03274e-07	0.611135	DYNC1H1	P4HA1
ENSG00000197102.12|ENSP00000348965.4|S4368|EKKTRTDSTSDGRPA|1|DYNC1H1	ENSP00000345008_FBLN5_296_N6H3F4S0G0	0.15969	0.300467	0.610712	1.07069e-05	0.451022	DYNC1H1	FBLN5
ENSG00000197102.12|ENSP00000348965.4|S4368|EKKTRTDSTSDGRPA|1|DYNC1H1	ENSP00000345008_FBLN5_296_N5H5F1S0G0	0.158559	0.355675	0.661193	0.000127821	0.502635	DYNC1H1	FBLN5
ENSG00000197102.12|ENSP00000348965.4|S4368|EKKTRTDSTSDGRPA|1|DYNC1H1	ENSP00000284240_THY1_119_N6H6F1S0G0	0.197628	0.366049	0.746753	0.000100773	0.549125	DYNC1H1	THY1
ENSG00000197102.12|ENSP00000348965.4|S4368|EKKTRTDSTSDGRPA|1|DYNC1H1	ENSP00000299610_MFAP4_137_N2H7F0S0G0	-0.0123153	0.949444	0.639409	0.000188305	0.651724	DYNC1H1	MFAP4
ENSG00000197102.12|ENSP00000348965.4|S4368|EKKTRTDSTSDGRPA|1|DYNC1H1	ENSP00000331544_FBLN1_98_N7H4F2S1G0	0.160959	0.334352	0.676861	4.23011e-06	0.515903	DYNC1H1	FBLN1
ENSG00000197102.12|ENSP00000348965.4|S4368|EKKTRTDSTSDGRPA|1|DYNC1H1	ENSP00000331544_FBLN1_98_N6H9F4S0G0	0.137185	0.386306	0.694934	1.2917e-06	0.557749	DYNC1H1	FBLN1
ENSG00000197102.12|ENSP00000348965.4|S4368|EKKTRTDSTSDGRPA|1|DYNC1H1	ENSP00000333298_LAMP1_249_N3H4F1S0G0	0.338306	0.0626707	0.785714	1.19933e-06	0.447408	DYNC1H1	LAMP1
ENSG00000197102.12|ENSP00000348965.4|S4368|EKKTRTDSTSDGRPA|1|DYNC1H1	ENSP00000216286_NID2_703_N6H3F4S0G0	0.24623	0.107136	0.643303	4.33013e-06	0.397073	DYNC1H1	NID2
ENSG00000197102.12|ENSP00000348965.4|S4368|EKKTRTDSTSDGRPA|1|DYNC1H1	ENSP00000350894_SERPINH1_120_N2H9F0S0G0	0.141074	0.372852	0.663383	0.000119178	0.522308	DYNC1H1	SERPINH1
ENSG00000197102.12|ENSP00000348965.4|S4368|EKKTRTDSTSDGRPA|1|DYNC1H1	ENSP00000350894_SERPINH1_120_N2H7F0S0G0	0.0751233	0.627923	0.663415	2.27564e-06	0.588291	DYNC1H1	SERPINH1
ENSG00000197102.12|ENSP00000348965.4|S4368|EKKTRTDSTSDGRPA|1|DYNC1H1	ENSP00000317232_FKBP10_182_N4H7F1S0G0	0.142297	0.414827	0.669721	2.7627e-05	0.527424	DYNC1H1	FKBP10
ENSG00000197102.12|ENSP00000348965.4|S4368|EKKTRTDSTSDGRPA|1|DYNC1H1	ENSP00000350894_SERPINH1_120_N2H3F0S0G0	0.173502	0.26003	0.634314	1.90027e-05	0.460812	DYNC1H1	SERPINH1
ENSG00000197102.12|ENSP00000348965.4|S4368|EKKTRTDSTSDGRPA|1|DYNC1H1	ENSP00000377505_P3H4_79_N2H6F0S0G0	0.0721085	0.667036	0.686584	1.43178e-05	0.614475	DYNC1H1	P3H4
ENSG00000197102.12|ENSP00000348965.4|S4368|EKKTRTDSTSDGRPA|1|DYNC1H1	ENSP00000218388_TIMP1_53_N2H9F0S0G0	0.326311	0.0349423	0.667112	2.23598e-05	0.340802	DYNC1H1	TIMP1
ENSG00000197102.12|ENSP00000348965.4|S4368|EKKTRTDSTSDGRPA|1|DYNC1H1	ENSP00000366243_CEMIP2_1234_N2H9F0S0G0	0.293567	0.0560486	0.604084	2.27619e-05	0.310517	DYNC1H1	CEMIP2
ENSG00000197102.12|ENSP00000348965.4|S4368|EKKTRTDSTSDGRPA|1|DYNC1H1	ENSP00000296388_P3H1_467_N2H8F0S0G0	0.177823	0.338545	0.677866	0.000379131	0.500043	DYNC1H1	P3H1
ENSG00000197102.12|ENSP00000348965.4|S4368|EKKTRTDSTSDGRPA|1|DYNC1H1	ENSP00000296388_P3H1_467_N2H6F0S0G0	0.15524	0.320211	0.644381	1.26625e-05	0.489141	DYNC1H1	P3H1
ENSG00000197102.12|ENSP00000348965.4|S4368|EKKTRTDSTSDGRPA|1|DYNC1H1	ENSP00000296181_ITGB5_586_N2H5F0S0G0	0.349826	0.0249565	0.730159	1.03198e-05	0.380333	DYNC1H1	ITGB5
ENSG00000197102.12|ENSP00000348965.4|S4368|EKKTRTDSTSDGRPA|1|DYNC1H1	ENSP00000205948_APOH_162_N4H5F0S1G0	0.300352	0.0475959	0.623981	7.79451e-06	0.323628	DYNC1H1	APOH
ENSG00000197102.12|ENSP00000348965.4|S4368|EKKTRTDSTSDGRPA|1|DYNC1H1	ENSP00000262776_LGALS3BP_125_N2H9F0S0G0	0.158562	0.303937	0.631984	1.5942e-05	0.473421	DYNC1H1	LGALS3BP
ENSG00000197102.12|ENSP00000348965.4|S4368|EKKTRTDSTSDGRPA|1|DYNC1H1	ENSP00000242209_FKBP9_286_N4H6F1S0G0	0.20751	0.342071	0.701299	0.000396943	0.493789	DYNC1H1	FKBP9
ENSG00000197102.12|ENSP00000348965.4|S4368|EKKTRTDSTSDGRPA|1|DYNC1H1	ENSP00000200639_LAMP2_257_N7H4F2S0G0	-0.021879	0.899212	0.652823	6.87433e-05	0.674702	DYNC1H1	LAMP2
ENSG00000197102.12|ENSP00000348965.4|S4368|EKKTRTDSTSDGRPA|1|DYNC1H1	ENSP00000052754_DCN_262_N6H3F2S0G0	0.155743	0.312725	0.606765	1.26416e-05	0.451022	DYNC1H1	DCN
ENSG00000197102.12|ENSP00000348965.4|S4368|EKKTRTDSTSDGRPA|1|DYNC1H1	ENSP00000330658_PAPPA_429_N2H5F0S0G0	-0.19291	0.245891	0.628571	0.000260597	0.821481	DYNC1H1	PAPPA
[truncated: 336,518+ more rows]

## Sheet: ORA.glyco
Gene_set	Term	P-value	Adjusted P-value	Old P-value	Old adjusted P-value	Odds Ratio	Combined Score	Genes
MSigDB_Hallmark_2020	Epithelial Mesenchymal Transition	3.92648e-41	1.68839e-39	0	0	17.8552	1661.22	ITGB1;SPARC;ECM2;ITGB5;ITGB3;COL12A1;TNC;PLOD3;PLOD2;PLOD1;LAMC1;COMP;RGS4;EFEMP2;ANPEP;ITGAV;TIMP1;POSTN;ITGA2;BGN;P3H1;DCN;SFRP4;VCAN;COL6A2;COL6A3;ITGA5;MXRA5;CD44;LAMA2;LRP1;LAMA1;COL11A1;LAMA3;FBLN1;THY1;THBS2;NID2;FBLN2;THBS1;FBLN5;ABI3BP;SERPINH1;CD59;SLIT3;LUM;FN1;COL1A2;FAP;COL5A1;COL5A2;CALU;FBN1
MSigDB_Hallmark_2020	Coagulation	1.51455e-18	3.25629e-17	0	0	11.4021	467.844	SPARC;CFH;C1S;LRP1;CPQ;C1R;SERPINC1;ITGB3;ITIH1;CLU;THBS1;COMP;C3;PLAU;C9;LAMP2;TIMP1;A2M;ITGA2;F11;FN1;F2;TF;PECAM1;SERPING1;ADAM9;LGMN;FBN1
MSigDB_Hallmark_2020	Complement	5.38299e-12	7.71562e-11	0	0	6.52088	169.202	ITGAM;CFH;C1S;LRP1;SERPINC1;CPQ;C1R;ITIH1;LIPA;CLU;C3;PCLO;C9;LAMP2;CD59;TIMP1;CD36;CTSD;CTSC;FN1;F2;CP;SERPING1;ADAM9;LGMN
MSigDB_Hallmark_2020	Angiogenesis	8.26426e-10	8.88408e-09	0	0	17.4136	364.186	LRPAP1;VTN;POSTN;VCAN;LUM;APOH;COL5A2;ITGAV;TIMP1;SERPINA5;FGFR1
MSigDB_Hallmark_2020	Myogenesis	6.90905e-06	5.94178e-05	0	0	4.38149	52.0639	ITGB1;COL15A1;SPARC;ITGB5;LAMA2;GAA;AEBP1;NAV2;CLU;SOD3;COL6A2;PLXNB2;COL6A3;CD36;AGRN
MSigDB_Hallmark_2020	KRAS Signaling Up	0.000210141	0.00150601	0	0	3.51224	29.7407	ERO1A;SERPINA3;PIGR;CFH;ITGA2;SEMA3B;PTGS2;GPNMB;PLAU;PECAM1;CCSER2;CPE;TSPAN1
MSigDB_Hallmark_2020	Apical Junction	0.000381639	0.00234435	0	0	3.28448	25.8523	ITGB1;LAMB3;ITGA3;ITGA2;LAMA3;THY1;THBS3;MAPK11;VCAN;PECAM1;ADAM9;CD34;FBN1
MSigDB_Hallmark_2020	mTORC1 Signaling	0.00229019	0.0123098	0	0	2.78698	16.9424	ERO1A;TFRC;P4HA1;EDEM1;RPN1;FGL2;SERPINH1;SSR1;PLOD2;CTSC;LGMN;HSP90B1
MSigDB_Hallmark_2020	Glycolysis	0.00514323	0.0245732	0	0	2.62547	13.8364	ERO1A;VCAN;P4HA1;COL5A1;P4HA2;PLOD2;PLOD1;AGRN;GUSB;CD44;DCN
MSigDB_Hallmark_2020	Hedgehog Signaling	0.00750446	0.0283587	0	0	5.73713	28.0675	NRCAM;THY1;CELSR1;L1CAM
MSigDB_Hallmark_2020	UV Response Dn	0.00755381	0.0283587	0	0	2.78704	13.6167	RGS4;ATRN;COL1A2;ITGB3;COL11A1;COL5A2;LAMC1;LTBP1;FBLN5
MSigDB_Hallmark_2020	Apoptosis	0.00791405	0.0283587	0	0	2.76488	13.3796	LUM;PPT1;BGN;TIMP1;F2;CLU;IGF2R;DCN;CD44
MSigDB_Hallmark_2020	IL-2/STAT5 Signaling	0.00917327	0.0303424	0	0	2.5359	11.8971	ITIH5;P4HA1;SERPINC1;COL6A1;FGL2;ENPP1;ITGAV;ITGA6;CD44;IGF2R
MSigDB_Hallmark_2020	Xenobiotic Metabolism	0.0099432	0.0305398	0	0	2.50299	11.5409	VTN;ITIH4;F11;FETUB;FBLN1;ACP2;SPINT2;CD36;ITIH1;CES1
MSigDB_Hallmark_2020	Protein Secretion	0.0111346	0.0319191	0	0	3.05895	13.7582	CD63;LAMP2;PPT1;ADAM10;CTSC;IGF2R;CLN5

## Sheet: ORA.phospho
Gene_set	Term	P-value	Adjusted P-value	Old P-value	Old adjusted P-value	Odds Ratio	Combined Score	Genes
MSigDB_Hallmark_2020	Mitotic Spindle	1.84505e-22	9.22523e-21	0	0	4.77065	238.744	TOP2A;CEP57;YWHAE;TRIO;NUMA1;ARHGAP5;LMNB1;PREX1;AKAP13;PCM1;PPP4R2;CAPZB;KIF1B;SYNPO;KIFAP3;SPTAN1;SUN2;ARHGEF12;PLEKHG2;DST;RFC1;MAP1S;SHROOM2;ARAP3;KIF23;TSC1;ACTN4;SHROOM1;CKAP5;CD2AP;BCR;TIAM1;CLIP1;CTTN;PALLD;CDC42EP4;CDC42EP1;MYH9;ARHGEF2;SOS1;DOCK2;VCL;EPB41;PXN;RASAL2;FGD6;BCL2L11;EPB41L2;STK38L;FLNA;CEP192;FLNB;ECT2;PDLIM5;MYH10;WASF2;SPTBN1;CLASP1;ARFGEF1;FARP1;DYNC1H1;ARHGAP29;MYO9B;S…
MSigDB_Hallmark_2020	Estrogen Response Early	4.91736e-07	1.22934e-05	0	0	2.47305	35.9219	LAD1;CLIC3;MAST4;HSPB8;FHL2;SLC2A1;TBC1D30;RRP12;MYOF;KRT8;NPY1R;PDZK1;GAB2;NAV2;CBFA2T3;NCOR2;TIAM1;ADCY9;RAB31;SLC27A2;CD44;SLC1A4;ADD3;TOB1;SLC9A3R1;PDLIM3;ABLIM1;INPP5F;PODXL;LRIG1;RBBP8;FLNB;FARP1;SVIL;SLC16A1;ZNF185;BCL11B;AMFR;KRT13;TPD52L1;KLF4;REEP1;KRT19;KRT18;MLPH;MYBBP1A;FASN;RETREG1;TJP3
MSigDB_Hallmark_2020	Estrogen Response Late	4.57873e-06	7.09067e-05	0	0	2.33742	28.7365	TOP2A;CLIC3;SERPINA1;HSPB8;HSPA4L;SLC1A4;ADD3;TOB1;CDC20;SLC9A3R1;ZFP36;PDLIM3;TRIM29;PRKAR2B;RBBP8;FLNB;FARP1;SLC16A1;CAV1;AMFR;METTL3;MYOF;KRT13;NPY1R;LSR;PDZK1;TPD52L1;KLF4;NCOR2;TIAM1;UGDH;KRT19;DNAJC1;RAB31;TH;DLG5;PDCD4;PTPN6;HPRT1;KIF20A;PKP3;SLC27A2;CD44;TJP3;LLGL2
MSigDB_Hallmark_2020	Apical Junction	5.67253e-06	7.09067e-05	0	0	2.33957	28.2617	COL17A1;ITGB1;IRS1;SHC1;ITGB4;CTNND1;INPPL1;NEXN;PARD6G;EGFR;LIMA1;EPB41L2;AKT3;MAP3K20;STX4;PLCG1;FLNC;MYH10;MAP4K2;FYB1;JUP;ACTN1;SHROOM2;LAYN;MSN;PARVA;TSC1;ACTN4;BAIAP2;VAV2;TJP1;VCAN;TAOK2;CDH11;ZYX;NF1;CLDN18;MYH9;EVL;TGFBI;PFN1;NECTIN4;VCL;SKAP2
MSigDB_Hallmark_2020	Myogenesis	2.30597e-05	0.000230597	0	0	2.31024	24.6674	RB1;ITGB1;TAGLN;NOTCH1;ITGB4;HSPB8;AEBP1;FOXO4;LSP1;MYLK;CNN3;ABLIM1;EFS;DMD;MYH11;NCAM1;NOS1;SPTAN1;PDLIM7;WWTR1;SVIL;MEF2C;DTNA;DENND2B;TSC2;SORBS1;NAV2;TPD52L1;REEP1;COL3A1;ADCY9;FXYD1;HRC;COL6A3;MYH9;MAPRE3;KIFC3;CRYAB;PFKM
MSigDB_Hallmark_2020	Protein Secretion	0.000561816	0.0046818	0	0	2.32539	17.404	COPB1;USO1;ATP1A1;EGFR;RPS6KA3;GOLGA4;SNX2;MAPK1;KIF1B;ARFIP1;ATP7A;SEC31A;ARFGEF1;ARFGEF2;MON2;DST;BNIP3;ARFGAP3;IGF2R;TOM1L1;KRT18;RER1;GNAS;SEC22B;PAM
MSigDB_Hallmark_2020	G2-M Checkpoint	0.00115105	0.00822176	0	0	1.83034	12.3861	TOP2A;JPT1;NUMA1;HNRNPU;NOLC1;ARID4A;RASAL2;MKI67;CENPA;LMNB1;CDC20;HIRA;TRA2B;CHMP1A;MAP3K20;DMD;SRSF10;TLE3;SMARCC1;SLC38A1;DR1;RBM14;ATRX;HMGA1;KIF23;LIG3;PRPF4B;PML;SAP30;CUL4A;TPX2;MARCKS;NASP;PRC1;KIF4A;TACC3;SRSF2;NUP98;MAD2L1
MSigDB_Hallmark_2020	Epithelial Mesenchymal Transition	0.00239908	0.0149943	0	0	1.74268	10.513	ITGB1;TAGLN;COPA;ECM2;WIPF1;TNC;TNFAIP3;CAPG;ENO2;THBS2;FSTL1;MYLK;LGALS1;CALD1;DPYSL3;SERPINH1;SPP1;FLNA;QSOX1;PRSS2;PDLIM4;JUN;POSTN;TPM4;DST;COL3A1;DAB2;VCAN;CDH11;SDC1;COL6A3;TGFBI;ITGA5;VIM;MXRA5;FERMT2;CD44;MATN3;SNTB1
MSigDB_Hallmark_2020	Hypoxia	0.00395296	0.0219609	0	0	1.72368	9.53762	ERO1A;GPI;HDLBP;SLC2A1;NEDD4L;TNFAIP3;IRS2;ENO1;ENO2;EGFR;AKAP12;LDHA;ZFP36;STBD1;PGK1;PGM2;ATP7A;ANKZF1;BNIP3L;JUN;DTNA;MAP3K1;ANXA2;CAVIN1;HSPA5;CAVIN3;CAV1;FOSL2;SAP30;PKP1;MYH9;KDELR3;TGFBI;PAM;FBP1;PFKP
MSigDB_Hallmark_2020	UV Response Dn	0.0052715	0.0244847	0	0	1.8054	9.47013	PHF3;IRS1;FHL2;ADD3;LTBP1;SYNE1;NIPBL;ATXN1;SIPA1L1;PRKAR2B;AKT3;ERBB2;APBB2;PDLIM5;RBPMS;ANXA2;PRKCE;CAV1;ANXA4;ATRX;CDC42BPA;PEX14;VAV2;TJP1;DAB2;COL3A1;NFIB;MAP1B;CDK13
MSigDB_Hallmark_2020	PI3K/AKT/mTOR Signaling	0.00538664	0.0244847	0	0	2.03527	10.6319	PRKAA2;STAT2;SLC2A1;SLA;TSC2;ITPR2;ACACA;EGFR;HSP90B1;RPS6KA3;TIAM1;PRKAR2A;MKNK1;CFL1;CSNK2B;MAPK1;PLCG1;PFN1;PLCB1;MAP3K7;NFKBIB
